# Supplementary material for: Single-colony sequencing reveals microbe-by-microbiome phylosymbiosis between the cyanobacterium Microcystis and its associated bacteria
Source: Microbiome. 2021 Sep 27;9:194. doi: 10.1186/s40168-021-01140-8 (PMC8477515; doi:10.1186/s40168-021-01140-8)
Supplement: Supplementary file 7 — Additional file 6: Table S2. ANIm and ANIb values. [file 40168_2021_1140_MOESM7_ESM.xlsx]

## Sheet: A
Table S2a. ANIm values
Short_Names	Long_Names	M003S1_QC_C_20170808	M005S1_QC_C_20170808	M110S1_QC_C_20170926	M040S2_QC_C_20180820	M022S1_QC_C_20170808	M058S1_QC_C_20170821	M017S1_QC_C_20170808	M015S1_QC_C_20170808	M049S1_QC_C_20170817	M055S1_QC_C_20170821	M088S1_QC_C_20170828	M086S1_QC_C_20170828	M038S1_QC_C_20170811	M043S2_QC_C_20180820	M018S1_QC_C_20170808	M065S2_QC_C_20180820	M099S2_QC_C_20180904	M020S1_QC_C_20170808	M095S1_QC_C_20170828	M076S1_QC_C_20170821	M010S1_QC_C_20170808	Ma_QC_Ca_00000000_S207	Msp_LSC1302_Canada_UG	LL1306_LLLG_USA_20130808	M158S2_QC_C_20181003	M080S2_QC_C_20180820	M137S2_QC_C_20180920	M165S2_QC_C_20181003	M151S2_QC_C_20180920	M037S2_QC_C_20180820	M087S2_QC_C_20180904	Ma_QC_Ch_20071001_M135	Ma_QC_Ch_20071001_S25	M113S1_QC_C_20170926	S1101_HLLG_USA_20110808	S1105_HLLG_USA_20110808	W1318_HLLG_USA_20130808	BK1102_HLLG_USA_20110808	K1307_HLLG_USA_20130815	SX1301_LLLG_USA_20130807	G1301_LLLG_USA_20130808	G1303_LLLG_USA_20130808	G1312_LLLG_USA_20130808	G1101_LLLG_USA_20110705	G1310_LLLG_USA_20130808	G1106_LLLG_USA_20110705	LL1107_LLLG_USA_20110612	LL1303_LLLG_USA_20130808
M003S1	M003S1_QC_C_20170808	1	0.999649	0.999654	0.999709	0.999693	0.999587	0.999651	0.999636	0.99965	0.999589	0.999617	0.999598	0.999601	0.999649	0.99956	0.999676	0.999676	0.999601	0.99961	0.999667	0.999578	0.987394	0.984511	0.984206	0.984013	0.984168	0.984172	0.98423	0.984264	0.984112	0.984295	0.980927	0.98345	0.983564	0.983064	0.983225	0.982408	0.982636	0.981639	0.977038	0.980774	0.978201	0.981012	0.980867	0.97959	0.977775	0.980506	0.97887
M005S1	M005S1_QC_C_20170808	0.999649	1	0.999641	0.999654	0.999644	0.999605	0.999608	0.999594	0.999608	0.999632	0.999614	0.999672	0.999585	0.999643	0.999595	0.999666	0.999651	0.999605	0.999582	0.999654	0.999599	0.987487	0.984552	0.98429	0.98399	0.984126	0.984237	0.984261	0.984239	0.984114	0.984303	0.980886	0.9833	0.98338	0.983425	0.983614	0.982664	0.982945	0.981649	0.977371	0.980948	0.978652	0.981179	0.980854	0.979893	0.977889	0.980708	0.979067
M110S1	M110S1_QC_C_20170926	0.999654	0.999641	1	0.999646	0.99957	0.9996	0.99957	0.99957	0.999661	0.999634	0.999581	0.999633	0.99959	0.999662	0.999558	0.999658	0.999649	0.999595	0.999599	0.999682	0.999535	0.987562	0.984567	0.984213	0.984088	0.984131	0.984305	0.984222	0.984254	0.984199	0.984298	0.980897	0.983458	0.983473	0.983312	0.983445	0.982555	0.982857	0.981637	0.977234	0.98101	0.978488	0.981151	0.980967	0.979942	0.97778	0.980613	0.97918
M040S2	M040S2_QC_C_20180820	0.999709	0.999654	0.999646	1	0.999728	0.99958	0.999535	0.999652	0.999635	0.999683	0.999541	0.99963	0.999627	0.999721	0.999597	0.999679	0.999729	0.999563	0.999648	0.999666	0.99964	0.987496	0.984573	0.984249	0.984229	0.984178	0.984294	0.984342	0.984163	0.984241	0.98431	0.980945	0.983396	0.983618	0.983296	0.983424	0.982669	0.982902	0.981733	0.977116	0.980851	0.978598	0.981152	0.980891	0.979717	0.977844	0.980701	0.978983
M022S1	M022S1_QC_C_20170808	0.999693	0.999644	0.99957	0.999728	1	0.999601	0.999636	0.999581	0.999629	0.999631	0.999655	0.999602	0.99959	0.999724	0.999534	0.999672	0.999733	0.999606	0.999666	0.999663	0.999691	0.987511	0.984515	0.984322	0.984255	0.984232	0.984378	0.984363	0.984383	0.984204	0.984346	0.980945	0.983434	0.983563	0.983373	0.983494	0.982666	0.982936	0.981786	0.977057	0.980843	0.97847	0.981114	0.980895	0.97968	0.977962	0.980674	0.979025
M058S1	M058S1_QC_C_20170821	0.999587	0.999605	0.9996	0.99958	0.999601	1	0.999608	0.999563	0.999568	0.999601	0.999645	0.999612	0.999468	0.999689	0.999462	0.999579	0.99959	0.999598	0.999627	0.999555	0.999587	0.987469	0.984476	0.984223	0.983941	0.984082	0.984148	0.984216	0.98413	0.984011	0.984124	0.980745	0.983269	0.983431	0.983296	0.983299	0.982456	0.982787	0.98175	0.976932	0.980865	0.978219	0.980991	0.980775	0.979637	0.977523	0.98052	0.978875
M017S1	M017S1_QC_C_20170808	0.999651	0.999608	0.99957	0.999535	0.999636	0.999608	1	0.999544	0.999607	0.999636	0.999592	0.999585	0.999505	0.999719	0.999484	0.99957	0.999657	0.999571	0.999605	0.999586	0.999604	0.98745	0.984489	0.984136	0.984037	0.984099	0.984192	0.984278	0.984287	0.98411	0.984207	0.980981	0.983446	0.983543	0.983274	0.983396	0.982499	0.982848	0.98176	0.97698	0.980845	0.978289	0.981067	0.980802	0.979636	0.977611	0.980615	0.97891
M015S1	M015S1_QC_C_20170808	0.999636	0.999594	0.99957	0.999652	0.999581	0.999563	0.999544	1	0.999432	0.999575	0.999589	0.999578	0.99956	0.999598	0.999583	0.999577	0.999567	0.999541	0.999574	0.999564	0.999557	0.987571	0.984664	0.984254	0.984112	0.984233	0.984301	0.984304	0.984268	0.98417	0.984337	0.980963	0.983447	0.983556	0.983455	0.98365	0.982598	0.982954	0.981862	0.977067	0.98098	0.9786	0.981193	0.98089	0.97968	0.977764	0.980776	0.979028
M049S1	M049S1_QC_C_20170817	0.99965	0.999608	0.999661	0.999635	0.999629	0.999568	0.999607	0.999432	1	0.999584	0.999678	0.999659	0.999625	0.999651	0.999503	0.999628	0.999654	0.999423	0.999725	0.999674	0.999471	0.987389	0.984579	0.984281	0.984153	0.984151	0.984282	0.984251	0.984289	0.984169	0.984201	0.980656	0.983439	0.983596	0.983357	0.983411	0.98263	0.982855	0.981707	0.9771	0.980849	0.978359	0.9811	0.980863	0.979666	0.977661	0.980557	0.978917
M055S1	M055S1_QC_C_20170821	0.999589	0.999632	0.999634	0.999683	0.999631	0.999601	0.999636	0.999575	0.999584	1	0.999648	0.999641	0.999622	0.999725	0.99954	0.99964	0.99959	0.999621	0.999599	0.999601	0.999638	0.987428	0.984585	0.984202	0.984044	0.984136	0.984205	0.984165	0.984196	0.984145	0.984274	0.981025	0.983451	0.983515	0.983503	0.983521	0.98263	0.982976	0.981771	0.977016	0.980865	0.978402	0.981	0.980817	0.979656	0.977781	0.980627	0.978957
M088S1	M088S1_QC_C_20170828	0.999617	0.999614	0.999581	0.999541	0.999655	0.999645	0.999592	0.999589	0.999678	0.999648	1	0.999691	0.999599	0.999709	0.999506	0.999554	0.999624	0.999604	0.99962	0.999631	0.999626	0.987491	0.9846	0.984262	0.984027	0.984105	0.984159	0.984249	0.984195	0.984102	0.984163	0.980914	0.983388	0.9836	0.983345	0.98342	0.982482	0.982803	0.981801	0.977067	0.980819	0.978369	0.981104	0.980807	0.979693	0.977807	0.980636	0.978973
M086S1	M086S1_QC_C_20170828	0.999598	0.999672	0.999633	0.99963	0.999602	0.999612	0.999585	0.999578	0.999659	0.999641	0.999691	1	0.999685	0.999697	0.999577	0.999683	0.999636	0.999635	0.999659	0.999647	0.99962	0.987328	0.984512	0.984239	0.984074	0.984236	0.984188	0.984248	0.98425	0.984254	0.984389	0.980917	0.983518	0.983589	0.983511	0.983534	0.982679	0.982877	0.981834	0.977151	0.980856	0.978383	0.981099	0.980898	0.979692	0.977766	0.980613	0.979008
M038S1	M038S1_QC_C_20170811	0.999601	0.999585	0.99959	0.999627	0.99959	0.999468	0.999505	0.99956	0.999625	0.999622	0.999599	0.999685	1	0.999635	0.999508	0.999636	0.999597	0.999599	0.99959	0.999583	0.999504	0.987334	0.984524	0.984187	0.983727	0.98398	0.983923	0.984072	0.984104	0.983898	0.984078	0.980644	0.9833	0.98343	0.983273	0.983435	0.982513	0.982805	0.981509	0.977091	0.980901	0.978507	0.981	0.980889	0.979867	0.9777	0.980584	0.97905
M043S2	M043S2_QC_C_20180820	0.999649	0.999643	0.999662	0.999721	0.999724	0.999689	0.999719	0.999598	0.999651	0.999725	0.999709	0.999697	0.999635	1	0.999586	0.999694	0.99968	0.999598	0.999705	0.999618	0.999686	0.987362	0.984476	0.984247	0.983839	0.984051	0.984012	0.984154	0.984142	0.98398	0.984076	0.980704	0.98325	0.983555	0.983308	0.983458	0.982471	0.982805	0.981662	0.977209	0.980787	0.978383	0.981	0.98085	0.979829	0.977678	0.980558	0.979092
M018S1	M018S1_QC_C_20170808	0.99956	0.999595	0.999558	0.999597	0.999534	0.999462	0.999484	0.999583	0.999503	0.99954	0.999506	0.999577	0.999508	0.999586	1	0.999573	0.9996	0.99962	0.999591	0.99958	0.999462	0.987465	0.984545	0.984241	0.984168	0.984183	0.984312	0.984337	0.984315	0.984113	0.984281	0.980956	0.983574	0.983584	0.983297	0.983343	0.982588	0.982905	0.981779	0.977052	0.980933	0.978511	0.98116	0.980856	0.979719	0.977859	0.980702	0.978934
M065S2	M065S2_QC_C_20180820	0.999676	0.999666	0.999658	0.999679	0.999672	0.999579	0.99957	0.999577	0.999628	0.99964	0.999554	0.999683	0.999636	0.999694	0.999573	1	0.999694	0.999629	0.999608	0.999663	0.999669	0.987429	0.984462	0.984207	0.984014	0.984024	0.984086	0.984155	0.984199	0.984187	0.984264	0.980886	0.98338	0.983466	0.983433	0.983598	0.982668	0.982903	0.981632	0.97718	0.980874	0.978434	0.981064	0.980855	0.979878	0.977771	0.980592	0.979037
M099S2	M099S2_QC_C_20180904	0.999676	0.999651	0.999649	0.999729	0.999733	0.99959	0.999657	0.999567	0.999654	0.99959	0.999624	0.999636	0.999597	0.99968	0.9996	0.999694	1	0.999616	0.999727	0.999658	0.999621	0.987633	0.984679	0.984336	0.98418	0.9842	0.984313	0.984325	0.98431	0.984277	0.984324	0.981056	0.983559	0.983627	0.983424	0.98344	0.982625	0.982871	0.981864	0.977225	0.980852	0.978482	0.981065	0.980841	0.979791	0.977756	0.980691	0.97899
M020S1	M020S1_QC_C_20170808	0.999601	0.999605	0.999595	0.999563	0.999606	0.999598	0.999571	0.999541	0.999423	0.999621	0.999604	0.999635	0.999599	0.999598	0.99962	0.999629	0.999616	1	0.999624	0.999616	0.999515	0.987333	0.984408	0.984177	0.983992	0.984119	0.984138	0.984217	0.984221	0.984158	0.984288	0.980852	0.983349	0.983531	0.983247	0.983291	0.982434	0.982822	0.981741	0.977365	0.980926	0.978327	0.981115	0.980815	0.979826	0.977788	0.980696	0.97898
M095S1	M095S1_QC_C_20170828	0.99961	0.999582	0.999599	0.999648	0.999666	0.999627	0.999605	0.999574	0.999725	0.999599	0.99962	0.999659	0.99959	0.999705	0.999591	0.999608	0.999727	0.999624	1	0.999644	0.999641	0.987538	0.984544	0.984391	0.984358	0.984308	0.984499	0.984482	0.984445	0.9843	0.984444	0.980885	0.983508	0.983606	0.983608	0.983649	0.982903	0.983188	0.982048	0.977362	0.981057	0.978631	0.981372	0.980967	0.97965	0.977984	0.980838	0.979134
M076S1	M076S1_QC_C_20170821	0.999667	0.999654	0.999682	0.999666	0.999663	0.999555	0.999586	0.999564	0.999674	0.999601	0.999631	0.999647	0.999583	0.999618	0.99958	0.999663	0.999658	0.999616	0.999644	1	0.999567	0.987407	0.984521	0.984266	0.983997	0.984145	0.984252	0.984261	0.984308	0.984112	0.984247	0.98105	0.983374	0.983566	0.983371	0.983524	0.982519	0.982949	0.98169	0.977226	0.98097	0.978421	0.981088	0.980859	0.979857	0.977778	0.98069	0.979142
M010S1	M010S1_QC_C_20170808	0.999578	0.999599	0.999535	0.99964	0.999691	0.999587	0.999604	0.999557	0.999471	0.999638	0.999626	0.99962	0.999504	0.999686	0.999462	0.999669	0.999621	0.999515	0.999641	0.999567	1	0.987332	0.984518	0.984295	0.984068	0.984157	0.984174	0.984319	0.984244	0.984121	0.984254	0.98086	0.983336	0.983549	0.983381	0.983427	0.982494	0.982745	0.981794	0.977067	0.980844	0.978396	0.981098	0.980833	0.979689	0.977879	0.980561	0.979007
Ma_S207	Ma_QC_Ca_00000000_S207	0.987394	0.987487	0.987562	0.987496	0.987511	0.987469	0.98745	0.987571	0.987389	0.987428	0.987491	0.987328	0.987334	0.987362	0.987465	0.987429	0.987633	0.987333	0.987538	0.987407	0.987332	1	0.985393	0.985037	0.984089	0.984354	0.98431	0.984569	0.98451	0.984328	0.984464	0.981315	0.983801	0.984623	0.982406	0.982475	0.981878	0.98216	0.980887	0.977166	0.980526	0.978299	0.980601	0.980764	0.979438	0.977141	0.980435	0.978427
Msp_LSC1302	Msp_LSC1302_Canada_UG	0.984511	0.984552	0.984567	0.984573	0.984515	0.984476	0.984489	0.984664	0.984579	0.984585	0.9846	0.984512	0.984524	0.984476	0.984545	0.984462	0.984679	0.984408	0.984544	0.984521	0.984518	0.985393	1	0.990459	0.983804	0.983951	0.983862	0.984014	0.983886	0.983923	0.984	0.980904	0.983688	0.984396	0.981716	0.981661	0.980939	0.98127	0.979892	0.977442	0.980789	0.977836	0.980536	0.980449	0.97902	0.977043	0.980803	0.97892
LL1306	LL1306_LLLG_USA_20130808	0.984206	0.98429	0.984213	0.984249	0.984322	0.984223	0.984136	0.984254	0.984281	0.984202	0.984262	0.984239	0.984187	0.984247	0.984241	0.984207	0.984336	0.984177	0.984391	0.984266	0.984295	0.985037	0.990459	1	0.983574	0.98352	0.983645	0.983638	0.983712	0.983621	0.983762	0.981448	0.983751	0.984409	0.98142	0.981369	0.980911	0.981178	0.980056	0.977642	0.981043	0.978547	0.980815	0.980673	0.979493	0.977343	0.980958	0.978913
M158S2	M158S2_QC_C_20181003	0.984013	0.98399	0.984088	0.984229	0.984255	0.983941	0.984037	0.984112	0.984153	0.984044	0.984027	0.984074	0.983727	0.983839	0.984168	0.984014	0.98418	0.983992	0.984358	0.983997	0.984068	0.984089	0.983804	0.983574	1	0.99971	0.999612	0.999751	0.999709	0.999632	0.999559	0.984996	0.987436	0.987809	0.98225	0.982206	0.981699	0.981918	0.980965	0.976482	0.980019	0.977365	0.980237	0.979912	0.97873	0.976251	0.979943	0.977914
M080S2	M080S2_QC_C_20180820	0.984168	0.984126	0.984131	0.984178	0.984232	0.984082	0.984099	0.984233	0.984151	0.984136	0.984105	0.984236	0.98398	0.984051	0.984183	0.984024	0.9842	0.984119	0.984308	0.984145	0.984157	0.984354	0.983951	0.98352	0.99971	1	0.999771	0.999813	0.99973	0.99969	0.999711	0.985076	0.987628	0.987905	0.982415	0.982464	0.981768	0.982102	0.980975	0.976524	0.980184	0.977633	0.980237	0.980136	0.978838	0.976388	0.980061	0.978178
M137S2	M137S2_QC_C_20180920	0.984172	0.984237	0.984305	0.984294	0.984378	0.984148	0.984192	0.984301	0.984282	0.984205	0.984159	0.984188	0.983923	0.984012	0.984312	0.984086	0.984313	0.984138	0.984499	0.984252	0.984174	0.98431	0.983862	0.983645	0.999612	0.999771	1	0.999823	0.999529	0.999676	0.999546	0.98495	0.987658	0.987975	0.982205	0.982249	0.981709	0.981999	0.980816	0.976544	0.980188	0.977636	0.980337	0.980099	0.978821	0.976288	0.980007	0.97819
M165S2	M165S2_QC_C_20181003	0.98423	0.984261	0.984222	0.984342	0.984363	0.984216	0.984278	0.984304	0.984251	0.984165	0.984249	0.984248	0.984072	0.984154	0.984337	0.984155	0.984325	0.984217	0.984482	0.984261	0.984319	0.984569	0.984014	0.983638	0.999751	0.999813	0.999823	1	0.999765	0.999714	0.999686	0.985089	0.987738	0.987993	0.982482	0.982545	0.98193	0.982187	0.981029	0.976738	0.980303	0.977873	0.980607	0.9802	0.97899	0.9766	0.980208	0.978319
M151S2	M151S2_QC_C_20180920	0.984264	0.984239	0.984254	0.984163	0.984383	0.98413	0.984287	0.984268	0.984289	0.984196	0.984195	0.98425	0.984104	0.984142	0.984315	0.984199	0.98431	0.984221	0.984445	0.984308	0.984244	0.98451	0.983886	0.983712	0.999709	0.99973	0.999529	0.999765	1	0.999392	0.999392	0.985071	0.987706	0.987864	0.982331	0.982413	0.981859	0.982119	0.980932	0.976583	0.980182	0.977697	0.980375	0.980098	0.978889	0.976345	0.980024	0.978163
M037S2	M037S2_QC_C_20180820	0.984112	0.984114	0.984199	0.984241	0.984204	0.984011	0.98411	0.98417	0.984169	0.984145	0.984102	0.984254	0.983898	0.98398	0.984113	0.984187	0.984277	0.984158	0.9843	0.984112	0.984121	0.984328	0.983923	0.983621	0.999632	0.99969	0.999676	0.999714	0.999392	1	0.999608	0.985221	0.987716	0.987949	0.982252	0.982252	0.981808	0.982121	0.980943	0.97652	0.980256	0.977774	0.980385	0.980145	0.979034	0.976632	0.980107	0.978226
M087S2	M087S2_QC_C_20180904	0.984295	0.984303	0.984298	0.98431	0.984346	0.984124	0.984207	0.984337	0.984201	0.984274	0.984163	0.984389	0.984078	0.984076	0.984281	0.984264	0.984324	0.984288	0.984444	0.984247	0.984254	0.984464	0.984	0.983762	0.999559	0.999711	0.999546	0.999686	0.999392	0.999608	1	0.984855	0.987607	0.987864	0.982188	0.98231	0.981654	0.981972	0.980837	0.976584	0.980185	0.977738	0.980313	0.980026	0.978854	0.976253	0.979904	0.978147
Ma_M135	Ma_QC_Ch_20071001_M135	0.980927	0.980886	0.980897	0.980945	0.980945	0.980745	0.980981	0.980963	0.980656	0.981025	0.980914	0.980917	0.980644	0.980704	0.980956	0.980886	0.981056	0.980852	0.980885	0.98105	0.98086	0.981315	0.980904	0.981448	0.984996	0.985076	0.98495	0.985089	0.985071	0.985221	0.984855	1	0.996335	0.985909	0.978494	0.978647	0.978277	0.978552	0.977362	0.973704	0.976922	0.974348	0.976978	0.976486	0.975308	0.973306	0.976497	0.974801
Ma_S25	Ma_QC_Ch_20071001_S25	0.98345	0.9833	0.983458	0.983396	0.983434	0.983269	0.983446	0.983447	0.983439	0.983451	0.983388	0.983518	0.9833	0.98325	0.983574	0.98338	0.983559	0.983349	0.983508	0.983374	0.983336	0.983801	0.983688	0.983751	0.987436	0.987628	0.987658	0.987738	0.987706	0.987716	0.987607	0.996335	1	0.988694	0.98099	0.981038	0.980674	0.98083	0.979825	0.975877	0.979468	0.976727	0.979394	0.978936	0.977667	0.975514	0.97887	0.977188
M113S1	M113S1_QC_C_20170926	0.983564	0.98338	0.983473	0.983618	0.983563	0.983431	0.983543	0.983556	0.983596	0.983515	0.9836	0.983589	0.98343	0.983555	0.983584	0.983466	0.983627	0.983531	0.983606	0.983566	0.983549	0.984623	0.984396	0.984409	0.987809	0.987905	0.987975	0.987993	0.987864	0.987949	0.987864	0.985909	0.988694	1	0.982116	0.981978	0.981408	0.980942	0.980255	0.976493	0.979806	0.977177	0.97958	0.97955	0.978535	0.976016	0.979405	0.977613
S1101	S1101_HLLG_USA_20110808	0.983064	0.983425	0.983312	0.983296	0.983373	0.983296	0.983274	0.983455	0.983357	0.983503	0.983345	0.983511	0.983273	0.983308	0.983297	0.983433	0.983424	0.983247	0.983608	0.983371	0.983381	0.982406	0.981716	0.98142	0.98225	0.982415	0.982205	0.982482	0.982331	0.982252	0.982188	0.978494	0.98099	0.982116	1	0.998726	0.993591	0.987031	0.986273	0.977418	0.980804	0.978548	0.981161	0.980752	0.979696	0.977786	0.980597	0.979096
S1105	S1105_HLLG_USA_20110808	0.983225	0.983614	0.983445	0.983424	0.983494	0.983299	0.983396	0.98365	0.983411	0.983521	0.98342	0.983534	0.983435	0.983458	0.983343	0.983598	0.98344	0.983291	0.983649	0.983524	0.983427	0.982475	0.981661	0.981369	0.982206	0.982464	0.982249	0.982545	0.982413	0.982252	0.98231	0.978647	0.981038	0.981978	0.998726	1	0.993282	0.986968	0.986201	0.977441	0.980802	0.978677	0.981135	0.980699	0.979761	0.977751	0.98051	0.97908
W1318	W1318_HLLG_USA_20130808	0.982408	0.982664	0.982555	0.982669	0.982666	0.982456	0.982499	0.982598	0.98263	0.98263	0.982482	0.982679	0.982513	0.982471	0.982588	0.982668	0.982625	0.982434	0.982903	0.982519	0.982494	0.981878	0.980939	0.980911	0.981699	0.981768	0.981709	0.98193	0.981859	0.981808	0.981654	0.978277	0.980674	0.981408	0.993591	0.993282	1	0.986842	0.986418	0.976884	0.980385	0.977803	0.980374	0.980291	0.979218	0.977527	0.979883	0.978371
BK1102	BK1102_HLLG_USA_20110808	0.982636	0.982945	0.982857	0.982902	0.982936	0.982787	0.982848	0.982954	0.982855	0.982976	0.982803	0.982877	0.982805	0.982805	0.982905	0.982903	0.982871	0.982822	0.983188	0.982949	0.982745	0.98216	0.98127	0.981178	0.981918	0.982102	0.981999	0.982187	0.982119	0.982121	0.981972	0.978552	0.98083	0.980942	0.987031	0.986968	0.986842	1	0.987659	0.977622	0.981061	0.9787	0.981128	0.980954	0.979994	0.97871	0.980885	0.979255
K1307	K1307_HLLG_USA_20130815	0.981639	0.981649	0.981637	0.981733	0.981786	0.98175	0.98176	0.981862	0.981707	0.981771	0.981801	0.981834	0.981509	0.981662	0.981779	0.981632	0.981864	0.981741	0.982048	0.98169	0.981794	0.980887	0.979892	0.980056	0.980965	0.980975	0.980816	0.981029	0.980932	0.980943	0.980837	0.977362	0.979825	0.980255	0.986273	0.986201	0.986418	0.987659	1	0.976242	0.979863	0.977475	0.980112	0.979507	0.978539	0.97655	0.979595	0.977862
SX1301	SX1301_LLLG_USA_20130807	0.977038	0.977371	0.977234	0.977116	0.977057	0.976932	0.97698	0.977067	0.9771	0.977016	0.977067	0.977151	0.977091	0.977209	0.977052	0.97718	0.977225	0.977365	0.977362	0.977226	0.977067	0.977166	0.977442	0.977642	0.976482	0.976524	0.976544	0.976738	0.976583	0.97652	0.976584	0.973704	0.975877	0.976493	0.977418	0.977441	0.976884	0.977622	0.976242	1	0.992264	0.987888	0.991212	0.990726	0.989042	0.986864	0.990139	0.988182
G1301	G1301_LLLG_USA_20130808	0.980774	0.980948	0.98101	0.980851	0.980843	0.980865	0.980845	0.98098	0.980849	0.980865	0.980819	0.980856	0.980901	0.980787	0.980933	0.980874	0.980852	0.980926	0.981057	0.98097	0.980844	0.980526	0.980789	0.981043	0.980019	0.980184	0.980188	0.980303	0.980182	0.980256	0.980185	0.976922	0.979468	0.979806	0.980804	0.980802	0.980385	0.981061	0.979863	0.992264	1	0.991352	0.994362	0.993699	0.992157	0.990019	0.993965	0.991603
G1303	G1303_LLLG_USA_20130808	0.978201	0.978652	0.978488	0.978598	0.97847	0.978219	0.978289	0.9786	0.978359	0.978402	0.978369	0.978383	0.978507	0.978383	0.978511	0.978434	0.978482	0.978327	0.978631	0.978421	0.978396	0.978299	0.977836	0.978547	0.977365	0.977633	0.977636	0.977873	0.977697	0.977774	0.977738	0.974348	0.976727	0.977177	0.978548	0.978677	0.977803	0.9787	0.977475	0.987888	0.991352	1	0.995685	0.990278	0.989092	0.987072	0.990609	0.98839
G1312	G1312_LLLG_USA_20130808	0.981012	0.981179	0.981151	0.981152	0.981114	0.980991	0.981067	0.981193	0.9811	0.981	0.981104	0.981099	0.981	0.981	0.98116	0.981064	0.981065	0.981115	0.981372	0.981088	0.981098	0.980601	0.980536	0.980815	0.980237	0.980237	0.980337	0.980607	0.980375	0.980385	0.980313	0.976978	0.979394	0.97958	0.981161	0.981135	0.980374	0.981128	0.980112	0.991212	0.994362	0.995685	1	0.993617	0.99202	0.98942	0.993421	0.99084
G1101	G1101_LLLG_USA_20110705	0.980867	0.980854	0.980967	0.980891	0.980895	0.980775	0.980802	0.98089	0.980863	0.980817	0.980807	0.980898	0.980889	0.98085	0.980856	0.980855	0.980841	0.980815	0.980967	0.980859	0.980833	0.980764	0.980449	0.980673	0.979912	0.980136	0.980099	0.9802	0.980098	0.980145	0.980026	0.976486	0.978936	0.97955	0.980752	0.980699	0.980291	0.980954	0.979507	0.990726	0.993699	0.990278	0.993617	1	0.996872	0.989555	0.993668	0.990998
G1310	G1310_LLLG_USA_20130808	0.97959	0.979893	0.979942	0.979717	0.97968	0.979637	0.979636	0.97968	0.979666	0.979656	0.979693	0.979692	0.979867	0.979829	0.979719	0.979878	0.979791	0.979826	0.97965	0.979857	0.979689	0.979438	0.97902	0.979493	0.97873	0.978838	0.978821	0.97899	0.978889	0.979034	0.978854	0.975308	0.977667	0.978535	0.979696	0.979761	0.979218	0.979994	0.978539	0.989042	0.992157	0.989092	0.99202	0.996872	1	0.988359	0.99208	0.989858
G1106	G1106_LLLG_USA_20110705	0.977775	0.977889	0.97778	0.977844	0.977962	0.977523	0.977611	0.977764	0.977661	0.977781	0.977807	0.977766	0.9777	0.977678	0.977859	0.977771	0.977756	0.977788	0.977984	0.977778	0.977879	0.977141	0.977043	0.977343	0.976251	0.976388	0.976288	0.9766	0.976345	0.976632	0.976253	0.973306	0.975514	0.976016	0.977786	0.977751	0.977527	0.97871	0.97655	0.986864	0.990019	0.987072	0.98942	0.989555	0.988359	1	0.990987	0.988835
LL1107	LL1107_LLLG_USA_20110612	0.980506	0.980708	0.980613	0.980701	0.980674	0.98052	0.980615	0.980776	0.980557	0.980627	0.980636	0.980613	0.980584	0.980558	0.980702	0.980592	0.980691	0.980696	0.980838	0.98069	0.980561	0.980435	0.980803	0.980958	0.979943	0.980061	0.980007	0.980208	0.980024	0.980107	0.979904	0.976497	0.97887	0.979405	0.980597	0.98051	0.979883	0.980885	0.979595	0.990139	0.993965	0.990609	0.993421	0.993668	0.99208	0.990987	1	0.992658
LL1303	LL1303_LLLG_USA_20130808	0.97887	0.979067	0.97918	0.978983	0.979025	0.978875	0.97891	0.979028	0.978917	0.978957	0.978973	0.979008	0.97905	0.979092	0.978934	0.979037	0.97899	0.97898	0.979134	0.979142	0.979007	0.978427	0.97892	0.978913	0.977914	0.978178	0.97819	0.978319	0.978163	0.978226	0.978147	0.974801	0.977188	0.977613	0.979096	0.97908	0.978371	0.979255	0.977862	0.988182	0.991603	0.98839	0.99084	0.990998	0.989858	0.988835	0.992658	1
SX1311	SX1311_LLLG_USA_20130807	0.980925	0.98081	0.980738	0.980887	0.980886	0.98086	0.980643	0.980785	0.980893	0.980705	0.980966	0.980946	0.980631	0.980782	0.980986	0.980711	0.980698	0.980823	0.981118	0.980798	0.980917	0.9803	0.980475	0.980386	0.980068	0.980131	0.980332	0.980425	0.980267	0.980337	0.980101	0.976698	0.979095	0.979403	0.980558	0.980633	0.9801	0.981149	0.979781	0.989996	0.993749	0.990518	0.993419	0.993179	0.991825	0.990131	0.994208	0.991854
G1307	G1307_LLLG_USA_20130808	0.98099	0.98089	0.980921	0.981001	0.980954	0.980869	0.98091	0.98099	0.980977	0.980881	0.981019	0.980943	0.980693	0.98081	0.98095	0.980829	0.980953	0.980964	0.981077	0.980946	0.981013	0.979957	0.979973	0.980713	0.979792	0.979979	0.979976	0.980122	0.979944	0.979966	0.979755	0.976307	0.978812	0.979331	0.980418	0.980482	0.979853	0.980339	0.979586	0.984514	0.98815	0.985775	0.988418	0.988036	0.986728	0.984313	0.988073	0.986312
G1311	G1311_LLLG_USA_20130808	0.980775	0.980821	0.980813	0.980773	0.980815	0.980767	0.980691	0.980665	0.980793	0.980727	0.980866	0.980832	0.980575	0.980711	0.980718	0.980799	0.980795	0.980765	0.980929	0.980772	0.980843	0.98009	0.979775	0.98	0.979586	0.979617	0.979696	0.979856	0.979659	0.979836	0.979723	0.976223	0.978758	0.979355	0.980277	0.980388	0.980003	0.980471	0.979271	0.984506	0.987972	0.985924	0.988652	0.988121	0.986833	0.984194	0.988061	0.986415
G1104	G1104_LLLG_USA_20110705	0.980656	0.980711	0.980874	0.980913	0.980758	0.980636	0.980686	0.980704	0.980771	0.980772	0.980636	0.980883	0.98079	0.980768	0.980801	0.980743	0.980693	0.980664	0.980724	0.980706	0.980806	0.980617	0.980686	0.980767	0.979834	0.979882	0.979954	0.980103	0.979992	0.980193	0.97994	0.976821	0.979133	0.979681	0.981079	0.981165	0.980397	0.980918	0.979543	0.985001	0.988225	0.9854	0.988092	0.988339	0.986998	0.984289	0.988112	0.986702
G1109	G1109_LLLG_USA_20110705	0.978313	0.978343	0.978448	0.978298	0.978228	0.978244	0.978289	0.978407	0.978299	0.978274	0.978335	0.978409	0.978426	0.97828	0.978276	0.978289	0.978251	0.97829	0.978317	0.978356	0.978405	0.978307	0.978224	0.978356	0.977468	0.97769	0.977773	0.977887	0.977774	0.97793	0.977775	0.974353	0.976955	0.977522	0.978863	0.979006	0.978446	0.97913	0.97731	0.982936	0.98598	0.983266	0.985938	0.985831	0.984783	0.982209	0.985673	0.984167
LE1304	LE1304_LLLG_USA_20130806	0.980933	0.980956	0.98099	0.980884	0.980859	0.980653	0.980799	0.980968	0.980943	0.980894	0.9809	0.980949	0.980924	0.980852	0.980895	0.980891	0.980892	0.980924	0.981079	0.980885	0.980853	0.980576	0.98075	0.980433	0.980089	0.980036	0.9801	0.980331	0.980194	0.980333	0.980037	0.976851	0.979711	0.979708	0.981028	0.980885	0.980621	0.981124	0.979816	0.984566	0.988365	0.985638	0.987816	0.988145	0.986994	0.984283	0.987817	0.986597
BS1310	BS1310_HLLG_USA_20110808	0.980346	0.980369	0.980383	0.980429	0.980383	0.980268	0.98022	0.980202	0.980343	0.98025	0.980308	0.980301	0.980256	0.980199	0.980422	0.980265	0.98043	0.980246	0.980618	0.980364	0.980363	0.980186	0.979951	0.98045	0.97967	0.979803	0.979777	0.979935	0.979916	0.979817	0.979816	0.976462	0.979234	0.979354	0.98084	0.980857	0.980266	0.981213	0.979599	0.984297	0.987575	0.984861	0.987389	0.987299	0.986378	0.983661	0.987346	0.986003
G1309	G1309_LLLG_USA_20130808	0.980897	0.980873	0.98097	0.98107	0.980944	0.980689	0.980757	0.980928	0.981056	0.980887	0.980927	0.980964	0.980927	0.980921	0.981003	0.980868	0.980981	0.9808	0.981169	0.980998	0.980968	0.980197	0.980182	0.980226	0.979879	0.979955	0.980076	0.980047	0.979995	0.980144	0.979944	0.976556	0.979394	0.979561	0.981362	0.981271	0.980779	0.981473	0.980011	0.984586	0.988012	0.985643	0.98788	0.987479	0.986565	0.983883	0.987849	0.985943
W1313	W1313_HLLG_USA_20130808	0.98087	0.981121	0.981154	0.981095	0.981064	0.980917	0.981089	0.981088	0.98096	0.981041	0.980998	0.981016	0.98104	0.980979	0.980951	0.981106	0.981217	0.981127	0.981356	0.981231	0.981016	0.980275	0.980148	0.980109	0.980268	0.980352	0.980343	0.98059	0.980498	0.980477	0.980441	0.976786	0.979469	0.97975	0.981966	0.981884	0.981125	0.982117	0.980638	0.982932	0.986389	0.984112	0.986159	0.985831	0.984509	0.982016	0.985784	0.984095
W1316	W1316_HLLG_USA_20130808	0.9812	0.981432	0.981432	0.981277	0.981278	0.981147	0.981289	0.981355	0.981231	0.981202	0.98117	0.981248	0.981271	0.98117	0.981109	0.981327	0.981417	0.981276	0.981611	0.981429	0.981201	0.980428	0.980316	0.980303	0.980453	0.980643	0.980527	0.980851	0.980719	0.980687	0.980604	0.97674	0.979465	0.97971	0.982024	0.981967	0.981303	0.982278	0.98065	0.982907	0.98649	0.984156	0.986203	0.985809	0.984583	0.982047	0.985871	0.984227
W1315	W1315_HLLG_USA_20130808	0.98098	0.981092	0.981105	0.981125	0.981037	0.980912	0.980953	0.981072	0.980888	0.981	0.980917	0.980953	0.981031	0.980905	0.980957	0.981103	0.98117	0.981015	0.981398	0.981077	0.980976	0.980299	0.980425	0.98015	0.98025	0.980365	0.980285	0.980575	0.980426	0.980377	0.980355	0.976559	0.979362	0.979627	0.981827	0.98186	0.981078	0.981973	0.980601	0.98303	0.986388	0.984034	0.98618	0.985778	0.984412	0.981908	0.985717	0.984068
BS1105	BS1105_HLLG_USA_20110808	0.98088	0.980924	0.981032	0.981068	0.980982	0.980885	0.98086	0.98099	0.980954	0.980924	0.980769	0.980983	0.980892	0.9809	0.981019	0.981018	0.980996	0.981	0.981036	0.981125	0.981023	0.980707	0.979899	0.979787	0.980227	0.980421	0.980361	0.980583	0.980394	0.980309	0.980413	0.976851	0.979319	0.979348	0.981973	0.981925	0.981194	0.982198	0.98077	0.982682	0.986279	0.984566	0.986097	0.985782	0.98446	0.981989	0.98582	0.983981
L11101	L11101_HLLG_USA_20110819	0.980506	0.980729	0.980719	0.980739	0.980764	0.980519	0.980535	0.980674	0.980544	0.980577	0.980644	0.980588	0.98061	0.980612	0.980617	0.980649	0.980782	0.980628	0.980848	0.98081	0.980572	0.980159	0.979662	0.979967	0.980257	0.980357	0.980451	0.980532	0.98042	0.98031	0.980364	0.976802	0.979351	0.979252	0.981824	0.981918	0.980963	0.982167	0.980515	0.982584	0.985976	0.984046	0.986079	0.98558	0.984415	0.981731	0.98578	0.983399
G1305	G1305_LLLG_USA_20130808	0.980455	0.980406	0.980444	0.980552	0.980468	0.980206	0.980272	0.980439	0.980476	0.980381	0.980338	0.980434	0.98036	0.98026	0.980504	0.980508	0.980454	0.9804	0.98067	0.980396	0.980442	0.98022	0.979176	0.979473	0.97985	0.979928	0.979868	0.980098	0.979914	0.979941	0.979945	0.976047	0.978616	0.979202	0.981335	0.98124	0.980402	0.981768	0.980197	0.982816	0.986001	0.98412	0.985919	0.985649	0.984479	0.982099	0.985767	0.984304
M038S2	M038S2_QC_C_20180820	0.981265	0.98129	0.981212	0.981309	0.98127	0.981146	0.981184	0.981199	0.981176	0.981195	0.981133	0.981252	0.9811	0.981093	0.981437	0.98133	0.981213	0.981347	0.981308	0.981116	0.981274	0.980487	0.980793	0.980968	0.980269	0.980381	0.980477	0.980689	0.980421	0.980535	0.980439	0.977434	0.980082	0.980109	0.982036	0.982023	0.981354	0.982298	0.980666	0.983671	0.987203	0.98471	0.98734	0.986977	0.98592	0.983086	0.987052	0.985441
M112S1	M112S1_QC_C_20170926	0.981468	0.981438	0.981422	0.981497	0.981466	0.981339	0.981449	0.981435	0.98151	0.981427	0.981401	0.981497	0.981349	0.981446	0.981508	0.981479	0.981507	0.981387	0.981604	0.981393	0.981443	0.980841	0.980972	0.980995	0.980599	0.980651	0.980785	0.980798	0.980653	0.98083	0.980765	0.977661	0.9803	0.980152	0.98201	0.982019	0.981677	0.982413	0.980793	0.983476	0.987235	0.984875	0.987397	0.986967	0.985894	0.98346	0.987018	0.985454
M046S2	M046S2_QC_C_20180820	0.981183	0.981144	0.98115	0.98123	0.981093	0.980981	0.981112	0.981146	0.981095	0.981028	0.981002	0.98113	0.981057	0.981023	0.98126	0.981143	0.981112	0.981092	0.981257	0.981057	0.981072	0.980464	0.980702	0.980789	0.980256	0.980258	0.980402	0.980542	0.980326	0.980511	0.980449	0.977439	0.980104	0.980049	0.981815	0.9818	0.981287	0.982155	0.980614	0.983386	0.986995	0.984648	0.98727	0.986759	0.985802	0.982992	0.986912	0.985308
M109S1	M109S1_QC_C_20170926	0.981775	0.981727	0.981564	0.981679	0.981689	0.981567	0.981584	0.981673	0.981653	0.981473	0.981579	0.981646	0.98162	0.981603	0.981848	0.98166	0.981621	0.981616	0.981711	0.981618	0.98164	0.98105	0.981128	0.981092	0.98074	0.980646	0.980806	0.980851	0.980774	0.980778	0.980731	0.977624	0.980406	0.980375	0.982198	0.982244	0.981674	0.982507	0.981013	0.98386	0.987399	0.984912	0.987638	0.987121	0.986043	0.983452	0.987305	0.985587
Ma_S13	Ma_QC_C_20070823_S13	0.980768	0.980896	0.980818	0.980868	0.980849	0.980776	0.980783	0.980858	0.980902	0.980757	0.980823	0.980891	0.980711	0.980713	0.980881	0.980864	0.980826	0.98083	0.980896	0.980874	0.980888	0.980309	0.980153	0.980272	0.979381	0.979564	0.979608	0.979741	0.979666	0.980204	0.979684	0.976479	0.979245	0.979376	0.9814	0.981442	0.981092	0.981526	0.980568	0.983551	0.986916	0.984388	0.986784	0.986599	0.985795	0.98299	0.986753	0.984924
M090S1	M090S1_QC_C_20170828	0.962312	0.962463	0.962571	0.96254	0.962327	0.962398	0.962388	0.962483	0.962491	0.962376	0.962442	0.962576	0.962542	0.962551	0.962474	0.962586	0.962496	0.962499	0.962822	0.962507	0.962406	0.962511	0.963205	0.962743	0.962739	0.962682	0.962524	0.962682	0.962675	0.963036	0.962802	0.960983	0.96305	0.962914	0.963953	0.964044	0.963496	0.963465	0.964106	0.962124	0.965571	0.963214	0.965363	0.965614	0.964428	0.96215	0.965324	0.964021
Ma_1130S32	Ma_1130S32_Japan_UG	0.960958	0.96082	0.961098	0.961014	0.961021	0.960927	0.961038	0.961099	0.960971	0.96103	0.961044	0.961077	0.960874	0.960964	0.961029	0.960985	0.960935	0.960916	0.961438	0.960993	0.961081	0.961596	0.961664	0.960371	0.961697	0.961707	0.96166	0.961806	0.961719	0.961935	0.961879	0.959229	0.961463	0.961587	0.961096	0.961126	0.960691	0.960888	0.961759	0.9602	0.963106	0.960345	0.962739	0.962639	0.961374	0.959291	0.962643	0.96138
M179S2	M179S2_QC_C_20181003	0.958739	0.958711	0.958951	0.958886	0.958782	0.958764	0.958711	0.958825	0.958784	0.958712	0.95874	0.958822	0.958604	0.958804	0.958836	0.958911	0.958783	0.958905	0.959292	0.95869	0.958805	0.959595	0.959513	0.958877	0.959262	0.959183	0.959047	0.959256	0.95917	0.959611	0.959252	0.957302	0.959546	0.959945	0.959641	0.959675	0.95948	0.959427	0.960343	0.957694	0.960948	0.958762	0.96079	0.960665	0.959591	0.957619	0.960549	0.959109
M011S1	M011S1_QC_C_20170808	0.959602	0.959571	0.959794	0.959638	0.959621	0.959556	0.959618	0.959883	0.959706	0.95961	0.959632	0.959699	0.959667	0.9597	0.959742	0.95963	0.959784	0.959791	0.959832	0.959676	0.959832	0.960034	0.959593	0.959629	0.95936	0.959497	0.959491	0.959637	0.959509	0.95952	0.959583	0.957425	0.959602	0.960313	0.960394	0.960465	0.960088	0.960534	0.960882	0.958399	0.961561	0.959555	0.961565	0.96176	0.960553	0.95837	0.96136	0.960058
M035S1	M035S1_QC_C_20170811	0.959354	0.959398	0.959611	0.959483	0.959491	0.959338	0.959421	0.959775	0.959368	0.959497	0.959435	0.959526	0.959351	0.959451	0.959502	0.959455	0.959587	0.959613	0.959657	0.959459	0.959582	0.95999	0.959371	0.959574	0.959385	0.959561	0.959425	0.959557	0.959483	0.959589	0.959508	0.957137	0.959498	0.960297	0.960329	0.960399	0.959893	0.96026	0.960749	0.958429	0.961573	0.959467	0.96157	0.961764	0.960528	0.95823	0.961176	0.960091
M039S1	M039S1_QC_C_20170811	0.959521	0.959522	0.959756	0.959677	0.959699	0.959639	0.959584	0.959738	0.959663	0.959618	0.959679	0.959638	0.959667	0.959746	0.959691	0.959663	0.959717	0.959744	0.959829	0.959708	0.959815	0.959887	0.959583	0.959573	0.959428	0.959578	0.959609	0.959673	0.959541	0.95956	0.959645	0.957359	0.959638	0.960329	0.960499	0.96061	0.960084	0.960446	0.960835	0.958325	0.961613	0.959483	0.961507	0.961898	0.960539	0.958333	0.96128	0.960039
M002S1	M002S1_QC_C_20170808	0.959564	0.959542	0.959764	0.959674	0.959628	0.959564	0.959503	0.959742	0.959668	0.959629	0.959588	0.959699	0.959627	0.95967	0.959579	0.959671	0.959649	0.95978	0.959847	0.959651	0.959688	0.95983	0.959286	0.959334	0.959333	0.959497	0.959296	0.959499	0.959481	0.959464	0.959475	0.957088	0.959498	0.960237	0.960427	0.960491	0.959827	0.96033	0.960737	0.958285	0.96161	0.959334	0.961432	0.961848	0.960521	0.958004	0.961171	0.960059
M176S2	M176S2_QC_C_20181003	0.959959	0.95985	0.960098	0.960041	0.959996	0.959894	0.959895	0.960115	0.960089	0.959945	0.959931	0.960156	0.960083	0.960061	0.960073	0.960102	0.960099	0.96018	0.960121	0.96014	0.960221	0.960248	0.959846	0.959588	0.959855	0.959905	0.959858	0.959866	0.959728	0.96	0.960002	0.95779	0.959994	0.960521	0.960823	0.96097	0.960263	0.96082	0.96108	0.958642	0.961954	0.959784	0.961767	0.962127	0.960845	0.958747	0.961589	0.960271
M113S2	M113S2_QC_C_20180904	0.959747	0.959549	0.959822	0.959606	0.959649	0.959665	0.959592	0.959822	0.959633	0.959633	0.959645	0.95975	0.959736	0.959705	0.959717	0.959712	0.95979	0.959842	0.959845	0.959738	0.9598	0.960084	0.959613	0.959424	0.959446	0.959587	0.95958	0.959687	0.959603	0.95956	0.959659	0.957166	0.959673	0.96024	0.960561	0.960635	0.959916	0.960427	0.960907	0.958335	0.961657	0.959631	0.96162	0.96195	0.960606	0.958495	0.961427	0.960154
M162S2	M162S2_QC_C_20181003	0.959565	0.959594	0.95975	0.959701	0.959699	0.959644	0.959545	0.959802	0.959739	0.959717	0.959627	0.959691	0.959714	0.959597	0.959584	0.959655	0.959779	0.959767	0.959899	0.959665	0.959737	0.959922	0.959294	0.959412	0.95936	0.959541	0.959203	0.959577	0.9596	0.959383	0.959412	0.957012	0.959464	0.960274	0.960347	0.960451	0.959826	0.960273	0.960693	0.958276	0.961543	0.959317	0.96137	0.961623	0.960261	0.958113	0.961081	0.959905
M155S2	M155S2_QC_C_20180920	0.959882	0.95982	0.960016	0.959959	0.959946	0.959853	0.959841	0.960071	0.959956	0.959939	0.959936	0.959994	0.959835	0.959917	0.95995	0.959895	0.960037	0.960003	0.959991	0.959873	0.960024	0.960153	0.959752	0.95969	0.959745	0.959728	0.959806	0.959847	0.959734	0.959944	0.95987	0.957507	0.959772	0.960442	0.96068	0.960823	0.96043	0.960681	0.961057	0.958509	0.961742	0.959797	0.961641	0.961732	0.960488	0.958509	0.961356	0.9602
M048S1	M048S1_QC_C_20170817	0.95949	0.959448	0.959681	0.959648	0.959621	0.959506	0.959469	0.959763	0.959678	0.959589	0.959537	0.959686	0.959626	0.959665	0.959608	0.959652	0.959694	0.959705	0.959807	0.959612	0.959735	0.95992	0.959483	0.959391	0.959532	0.959553	0.959524	0.959636	0.959521	0.959581	0.959547	0.957374	0.959599	0.960271	0.96025	0.960407	0.959864	0.960188	0.960642	0.958264	0.961541	0.959308	0.961391	0.961775	0.960456	0.958342	0.961127	0.959991
M009S1	M009S1_QC_C_20170808	0.95955	0.959578	0.959754	0.959745	0.959654	0.959633	0.959562	0.959881	0.959678	0.959686	0.959598	0.959714	0.959602	0.959642	0.959641	0.959716	0.959782	0.959823	0.959945	0.959688	0.95974	0.959758	0.959219	0.959417	0.959187	0.959532	0.959302	0.959511	0.959462	0.959474	0.95935	0.956942	0.959433	0.960198	0.960377	0.960468	0.959748	0.96026	0.960695	0.958301	0.961574	0.959415	0.961408	0.961806	0.960548	0.958096	0.961218	0.959963
M125S2	M125S2_QC_C_20180920	0.959438	0.959466	0.959752	0.959638	0.959629	0.959523	0.95952	0.959731	0.959642	0.959666	0.959574	0.959629	0.959629	0.959699	0.959623	0.959608	0.959733	0.95969	0.959778	0.959612	0.959715	0.959905	0.959424	0.959516	0.959455	0.959539	0.9594	0.959558	0.959443	0.959697	0.959548	0.957307	0.959583	0.96016	0.96024	0.96039	0.959892	0.960186	0.960659	0.958324	0.961502	0.959322	0.961347	0.961536	0.960317	0.958125	0.961116	0.959955
M135S2	M135S2_QC_C_20180920	0.959839	0.959694	0.959886	0.959868	0.959741	0.959769	0.959764	0.959911	0.959811	0.959836	0.95978	0.959879	0.959843	0.959853	0.959738	0.95984	0.959858	0.959907	0.959839	0.95988	0.959919	0.960039	0.959586	0.959511	0.959939	0.959641	0.959658	0.959755	0.959666	0.95974	0.959739	0.957268	0.959735	0.960364	0.960564	0.960699	0.960064	0.9606	0.960952	0.958486	0.961727	0.959714	0.961687	0.961921	0.960584	0.958453	0.961476	0.960243
M136S2	M136S2_QC_C_20180920	0.959522	0.959608	0.959781	0.959614	0.959666	0.95948	0.959538	0.959802	0.959612	0.959691	0.959609	0.959647	0.95965	0.959655	0.959677	0.959611	0.959801	0.959756	0.959845	0.959673	0.959786	0.96008	0.959624	0.959724	0.959519	0.959616	0.95957	0.959679	0.959526	0.959796	0.959648	0.95741	0.95971	0.96032	0.960435	0.960567	0.959998	0.960368	0.960778	0.958405	0.961659	0.959531	0.961532	0.961791	0.960574	0.958357	0.961274	0.960151
M051S1	M051S1_QC_C_20170821	0.959577	0.95957	0.959797	0.959682	0.959643	0.959543	0.959492	0.959837	0.959609	0.959671	0.959571	0.959722	0.959598	0.95959	0.959702	0.959709	0.959796	0.959825	0.959873	0.959678	0.959706	0.960046	0.959507	0.95941	0.959245	0.959574	0.959328	0.959621	0.959442	0.959553	0.959532	0.957025	0.959594	0.960315	0.960401	0.9606	0.959918	0.960319	0.960732	0.958364	0.961595	0.959426	0.961452	0.96175	0.960412	0.958183	0.961198	0.959992
M152S2	M152S2_QC_C_20180920	0.95956	0.959516	0.959675	0.95972	0.959718	0.959619	0.959524	0.959772	0.959688	0.959681	0.959616	0.959701	0.959543	0.959578	0.959721	0.959699	0.95973	0.959753	0.959861	0.959643	0.959741	0.960004	0.959569	0.959528	0.959592	0.959622	0.959616	0.959626	0.959549	0.959666	0.959549	0.957324	0.959691	0.960409	0.960492	0.960592	0.959952	0.96039	0.960782	0.958481	0.961629	0.959521	0.961535	0.961802	0.960512	0.958208	0.961333	0.960119
M112S2	M112S2_QC_C_20180904	0.959682	0.95974	0.959915	0.959763	0.95983	0.959699	0.959656	0.95999	0.959793	0.959847	0.959734	0.959807	0.959824	0.959792	0.959836	0.95978	0.959937	0.959932	0.960059	0.959865	0.959883	0.960318	0.959794	0.959634	0.959653	0.959967	0.959515	0.959869	0.96012	0.959533	0.959656	0.957563	0.959827	0.960557	0.960631	0.960792	0.960103	0.960453	0.960839	0.958581	0.961945	0.959633	0.961683	0.961843	0.960544	0.95848	0.9614	0.960207
M166S2	M166S2_QC_C_20181003	0.95949	0.959519	0.95965	0.959657	0.959651	0.959483	0.95944	0.95975	0.959577	0.959607	0.959494	0.959697	0.95956	0.959565	0.959685	0.959657	0.959716	0.959744	0.959837	0.959655	0.959627	0.95993	0.95941	0.959356	0.959327	0.959449	0.959291	0.959506	0.959447	0.959459	0.959509	0.956885	0.959459	0.960232	0.960289	0.960388	0.95974	0.960204	0.960588	0.958311	0.961532	0.959369	0.961405	0.961738	0.960404	0.958166	0.961148	0.959961
M034S1	M034S1_QC_C_20170811	0.95948	0.959481	0.959649	0.959649	0.959639	0.959477	0.959462	0.959612	0.959446	0.959651	0.959548	0.95963	0.959419	0.959539	0.959634	0.959637	0.959697	0.959639	0.959811	0.959618	0.959623	0.959958	0.959387	0.959347	0.95932	0.95958	0.959369	0.959591	0.95952	0.959459	0.959495	0.957215	0.959385	0.960298	0.960371	0.960473	0.959852	0.960337	0.960707	0.958308	0.961526	0.959362	0.961388	0.961752	0.96046	0.95823	0.961167	0.959975
Ma_NIES88	Ma_NIES88_Japan_UG	0.960067	0.96013	0.960252	0.960247	0.960179	0.960072	0.960078	0.960348	0.960197	0.960196	0.960064	0.960317	0.960252	0.960262	0.960287	0.960134	0.960252	0.960246	0.960237	0.960153	0.960184	0.95999	0.959372	0.959627	0.960024	0.960183	0.960169	0.960369	0.960205	0.960506	0.960293	0.957489	0.960063	0.960532	0.960862	0.961068	0.960515	0.960718	0.961049	0.958664	0.96188	0.959775	0.961888	0.961483	0.960505	0.958224	0.961491	0.960289
L211101	L211101_HLHG_USA_20110816	0.962549	0.962581	0.962699	0.962719	0.962606	0.962689	0.962691	0.962771	0.96271	0.962583	0.962602	0.962674	0.962645	0.962621	0.962652	0.962597	0.962767	0.962718	0.962675	0.962563	0.96285	0.962677	0.962291	0.962583	0.962919	0.963054	0.962947	0.963188	0.963018	0.963107	0.963073	0.960222	0.962323	0.963212	0.963417	0.963533	0.963083	0.963133	0.964326	0.960166	0.963503	0.961634	0.963715	0.963702	0.962611	0.960455	0.963552	0.962354
L21111	L21111_HLHG_USA_20110816	0.962581	0.962423	0.962553	0.962553	0.962452	0.962528	0.962575	0.962688	0.962693	0.962472	0.962554	0.962636	0.962586	0.962514	0.962625	0.962628	0.962493	0.962514	0.962601	0.962453	0.962706	0.96258	0.962211	0.962512	0.96289	0.962809	0.96287	0.96315	0.963026	0.962843	0.962891	0.960129	0.962191	0.96312	0.963373	0.963388	0.963131	0.962969	0.96419	0.960091	0.963292	0.961472	0.963564	0.96362	0.962334	0.960335	0.963211	0.962156
Ma_PCC9809	Ma_PCC9809_USA_UG	0.960148	0.960357	0.960251	0.960319	0.960176	0.960251	0.9602	0.960507	0.960352	0.960401	0.960229	0.960337	0.960326	0.960379	0.960427	0.960357	0.960397	0.960367	0.960411	0.960404	0.96048	0.960658	0.960741	0.960215	0.960278	0.960296	0.960201	0.960542	0.960339	0.960939	0.960457	0.957912	0.960121	0.960875	0.960865	0.960701	0.960564	0.960212	0.96163	0.958648	0.961782	0.959781	0.961769	0.961951	0.960705	0.958896	0.961602	0.960456
Mf_DF17	Mf_DF17_China_UG	0.959407	0.959487	0.959489	0.959598	0.959484	0.959386	0.959542	0.959717	0.95957	0.959596	0.959393	0.959589	0.95956	0.959533	0.959589	0.959509	0.959522	0.959597	0.959641	0.959618	0.959594	0.959696	0.959971	0.959527	0.95931	0.959306	0.959206	0.959515	0.959312	0.959582	0.959571	0.956926	0.959367	0.95972	0.959965	0.959978	0.959687	0.959715	0.960751	0.95766	0.961005	0.958877	0.960884	0.960927	0.959921	0.957943	0.960706	0.959602
Mv_NIES102	Mv_NIES102_Japan_CG	0.95958	0.959466	0.959659	0.959683	0.959558	0.959522	0.959557	0.95978	0.959596	0.959644	0.959665	0.959706	0.959624	0.959742	0.959685	0.95965	0.959625	0.95956	0.9597	0.959735	0.9596	0.960101	0.959958	0.959953	0.959727	0.959735	0.95971	0.959943	0.959688	0.959874	0.959827	0.957483	0.959553	0.960278	0.960503	0.960428	0.960171	0.959655	0.96098	0.958397	0.961756	0.959678	0.961551	0.961503	0.960246	0.958242	0.961408	0.960232
Ma_NIES843	Ma_NIES843_Japan_CG	0.959489	0.95964	0.959487	0.959691	0.959609	0.959405	0.959622	0.959852	0.959661	0.95961	0.959576	0.959723	0.959682	0.959665	0.959685	0.959601	0.959716	0.959635	0.959747	0.959676	0.959548	0.959557	0.959712	0.959356	0.959793	0.959595	0.95964	0.959832	0.959749	0.959957	0.959915	0.957123	0.959323	0.96011	0.960215	0.960156	0.959767	0.9596	0.960556	0.958415	0.961869	0.959686	0.961602	0.961442	0.960209	0.958305	0.961328	0.960383
Ma_KW	Ma_KW_SKorea_UG	0.96014	0.9603	0.960437	0.960378	0.960306	0.960313	0.960278	0.960391	0.960478	0.960389	0.960257	0.960341	0.960264	0.960469	0.960319	0.960349	0.960413	0.960354	0.960695	0.960396	0.960375	0.96068	0.960732	0.960289	0.960582	0.960799	0.960685	0.960871	0.960719	0.960918	0.960705	0.958264	0.960817	0.960974	0.96117	0.961141	0.960437	0.960589	0.960991	0.958936	0.962142	0.960143	0.962317	0.96208	0.960895	0.95917	0.962044	0.961089
M045S2	M045S2_QC_C_20180820	0.959921	0.959767	0.959788	0.959963	0.959885	0.959854	0.959861	0.960014	0.960014	0.959881	0.959897	0.960032	0.959734	0.959714	0.959963	0.959804	0.959909	0.959837	0.960275	0.959797	0.95993	0.959844	0.959574	0.959213	0.959681	0.959763	0.959591	0.959957	0.959805	0.959917	0.959916	0.957061	0.959101	0.959743	0.960067	0.960129	0.959633	0.960098	0.960867	0.957874	0.960975	0.958528	0.960568	0.960894	0.960046	0.957411	0.960768	0.959468
M114S2	M114S2_QC_C_20180904	0.960039	0.960109	0.960112	0.960269	0.960188	0.960192	0.960112	0.960218	0.960345	0.960076	0.960124	0.960172	0.960079	0.960071	0.960207	0.960133	0.96013	0.960016	0.960305	0.960143	0.960151	0.960083	0.9602	0.959735	0.959908	0.959819	0.959929	0.96002	0.959947	0.959912	0.959949	0.957357	0.95936	0.959791	0.960319	0.960514	0.959993	0.960353	0.961149	0.958257	0.961263	0.958962	0.961042	0.96127	0.960388	0.957841	0.961184	0.959793
M078S1	M078S1_QC_C_20170821	0.959899	0.959863	0.959874	0.959948	0.959886	0.959924	0.959842	0.960001	0.96004	0.959936	0.959903	0.960059	0.959895	0.959827	0.959935	0.95997	0.959934	0.959904	0.960299	0.959807	0.959989	0.959931	0.959607	0.959405	0.959903	0.960017	0.959966	0.960199	0.960025	0.960046	0.96009	0.957278	0.95935	0.959821	0.960144	0.960105	0.959659	0.960201	0.961047	0.957936	0.961001	0.958587	0.960591	0.960885	0.959954	0.957505	0.960617	0.959474
M172S2	M172S2_QC_C_20181003	0.960197	0.960197	0.960228	0.960381	0.9603	0.960359	0.960212	0.960277	0.960447	0.960095	0.960353	0.960496	0.960208	0.960146	0.960383	0.960226	0.96023	0.960043	0.960339	0.960233	0.960381	0.96024	0.960143	0.959789	0.959872	0.959893	0.959976	0.959988	0.959959	0.959954	0.960016	0.95741	0.959487	0.959766	0.960531	0.960568	0.960207	0.960655	0.961329	0.958382	0.961344	0.959093	0.961087	0.961444	0.960542	0.95821	0.961277	0.959909
M074S1	M074S1_QC_C_20170821	0.959938	0.959805	0.959815	0.960004	0.959949	0.959919	0.959807	0.959933	0.960075	0.959751	0.959919	0.960022	0.959793	0.959773	0.959957	0.959847	0.9598	0.959719	0.960297	0.959804	0.959915	0.959981	0.959639	0.959227	0.960175	0.959851	0.959978	0.960205	0.960054	0.959996	0.959938	0.957095	0.959176	0.959873	0.96012	0.960312	0.959732	0.960149	0.960846	0.958036	0.960892	0.958477	0.960568	0.960828	0.960041	0.95751	0.960744	0.959435
M079S1	M079S1_QC_C_20170828	0.960127	0.9601	0.9601	0.96034	0.960212	0.960101	0.96014	0.960218	0.960388	0.960026	0.960117	0.960182	0.960096	0.960062	0.960039	0.96015	0.960117	0.960025	0.960413	0.960141	0.960138	0.960197	0.960098	0.959622	0.959973	0.95994	0.95997	0.960135	0.959903	0.960005	0.960076	0.957165	0.959405	0.959806	0.960497	0.960563	0.96006	0.960482	0.961247	0.958212	0.961205	0.95893	0.960946	0.961244	0.960344	0.957908	0.961128	0.95971
M007S1	M007S1_QC_C_20170808	0.960153	0.96009	0.960115	0.960177	0.960122	0.96015	0.960079	0.960219	0.960297	0.960139	0.960122	0.960285	0.960175	0.960137	0.960165	0.960156	0.960169	0.960138	0.96029	0.960203	0.960207	0.960181	0.960077	0.959608	0.959888	0.959931	0.959936	0.960051	0.959948	0.959916	0.960045	0.957337	0.95946	0.95978	0.960246	0.960366	0.960012	0.960409	0.961152	0.958037	0.961128	0.958967	0.960948	0.961213	0.960261	0.957929	0.960922	0.959688
K1306	K1306_HLHG_USA_20130815	0.959364	0.959292	0.959301	0.959457	0.959399	0.959281	0.959291	0.959404	0.959476	0.959265	0.959247	0.959379	0.959348	0.959245	0.959487	0.959395	0.95936	0.959367	0.959654	0.959333	0.959357	0.959496	0.959323	0.958562	0.959311	0.959443	0.959336	0.959602	0.959466	0.959629	0.959509	0.9572	0.959242	0.95922	0.959578	0.959742	0.959206	0.959502	0.960648	0.957054	0.960018	0.957927	0.95989	0.959934	0.959091	0.957175	0.959825	0.958846
K1310	K1310_HLHG_USA_20130815	0.957182	0.957301	0.95731	0.957309	0.95734	0.957277	0.957294	0.957392	0.957248	0.957412	0.95739	0.957411	0.957316	0.957108	0.957395	0.957285	0.957389	0.957456	0.957437	0.957317	0.957477	0.957634	0.957094	0.957367	0.957455	0.957485	0.957354	0.957599	0.957531	0.957529	0.957486	0.955203	0.957392	0.957369	0.95797	0.957894	0.957724	0.957355	0.95849	0.955757	0.958786	0.956969	0.958973	0.958738	0.957722	0.955497	0.958535	0.957322
K1305	K1305_HLHG_USA_20130815	0.957342	0.957256	0.95735	0.957394	0.957389	0.9573	0.957309	0.957505	0.957404	0.957453	0.957491	0.957395	0.957441	0.957347	0.957451	0.957373	0.957489	0.957467	0.957586	0.957403	0.957577	0.957687	0.957291	0.957381	0.957524	0.957565	0.957374	0.957615	0.957557	0.957689	0.957558	0.955351	0.957622	0.957468	0.958395	0.958418	0.958055	0.957559	0.958595	0.955945	0.958985	0.957058	0.959159	0.958929	0.957892	0.955632	0.958775	0.957536
Ma_PCC9717	Ma_PCC9717_France_UG	0.95785	0.957877	0.958119	0.957956	0.95788	0.957729	0.957862	0.957977	0.957875	0.957939	0.957906	0.957896	0.957962	0.958058	0.958003	0.95807	0.957924	0.958021	0.958086	0.957976	0.957909	0.958415	0.958576	0.958383	0.958013	0.958093	0.957915	0.958065	0.958018	0.958215	0.957818	0.956277	0.958306	0.958469	0.958916	0.958976	0.958567	0.958058	0.959469	0.956367	0.959261	0.957434	0.959275	0.95936	0.958345	0.956452	0.958987	0.957999
M19BS1	M19BS1_MG_B_20180821	0.950969	0.951154	0.95118	0.95116	0.951021	0.951061	0.951035	0.951349	0.951211	0.951191	0.951102	0.951324	0.951143	0.951206	0.951166	0.951131	0.951097	0.951263	0.951265	0.951166	0.951132	0.951397	0.950946	0.950741	0.951336	0.951228	0.951212	0.951235	0.951266	0.951608	0.95123	0.9488	0.950877	0.951427	0.951268	0.951369	0.951039	0.951282	0.9518	0.948838	0.951974	0.950151	0.952021	0.951514	0.950623	0.948504	0.951346	0.950212
M20BS1	M20BS1_MG_B_20180821	0.950873	0.951178	0.951232	0.951196	0.951045	0.951066	0.951032	0.951221	0.951266	0.951193	0.951057	0.951228	0.951216	0.951232	0.951139	0.951162	0.951066	0.951273	0.951292	0.951152	0.9511	0.951305	0.950949	0.950622	0.951301	0.951073	0.951139	0.951089	0.951111	0.951458	0.951111	0.948852	0.950834	0.95136	0.951231	0.951275	0.951049	0.951208	0.951758	0.948749	0.951879	0.950103	0.951943	0.951363	0.950483	0.948522	0.951227	0.950203
Ma_FACHB524	Ma_FACHB524_China_UG	0.95096	0.95112	0.951328	0.951165	0.951158	0.951135	0.951097	0.951261	0.951294	0.951215	0.95109	0.951278	0.951272	0.951183	0.951285	0.951066	0.951118	0.951279	0.951348	0.951194	0.951132	0.951362	0.950765	0.950585	0.95094	0.950985	0.950955	0.95092	0.950898	0.95138	0.950931	0.948512	0.950599	0.951363	0.951211	0.951294	0.951053	0.951088	0.952048	0.948189	0.95162	0.949688	0.951792	0.951321	0.950368	0.948122	0.950698	0.950055
Ma_FCY27	Ma_FCY27_SKorea_UG	0.954399	0.954495	0.954642	0.954484	0.954486	0.954422	0.954472	0.954605	0.954557	0.954462	0.954456	0.954558	0.954607	0.954568	0.954531	0.954553	0.954647	0.954528	0.954501	0.954562	0.954598	0.954636	0.954168	0.954203	0.954074	0.954218	0.954082	0.954106	0.954071	0.954376	0.954219	0.951913	0.954036	0.954638	0.954442	0.954471	0.954195	0.954225	0.955157	0.952253	0.955269	0.953464	0.955239	0.955051	0.95394	0.952294	0.95507	0.95379
Ma_TAIHU98	Ma_TAIHU98_China_UG	0.951583	0.951802	0.951768	0.95181	0.951687	0.95168	0.951645	0.951867	0.95185	0.951749	0.951674	0.951894	0.951769	0.95181	0.95184	0.95178	0.951715	0.951838	0.951909	0.951734	0.951643	0.951936	0.950882	0.950809	0.950988	0.950959	0.950904	0.950892	0.950872	0.951266	0.950948	0.948936	0.950927	0.951742	0.95158	0.95179	0.951414	0.951651	0.952376	0.948802	0.95194	0.950284	0.951958	0.951674	0.950556	0.948245	0.951282	0.950425
Ma_NIES98	Ma_NIES98_Japan_UG	0.951123	0.951206	0.951367	0.951372	0.951245	0.951201	0.951147	0.951382	0.951392	0.951305	0.951215	0.951382	0.951295	0.951329	0.951374	0.951224	0.951267	0.951295	0.95138	0.951234	0.951306	0.951621	0.951033	0.950897	0.951168	0.95104	0.951065	0.951008	0.951036	0.951441	0.951154	0.948972	0.95106	0.951423	0.951234	0.95145	0.951089	0.951417	0.952116	0.94894	0.951653	0.950001	0.951915	0.951801	0.950679	0.94887	0.951379	0.950411
Ma_NIES4285	Ma_NIES4285_Japan_UG	0.951125	0.95127	0.95129	0.951431	0.951313	0.951226	0.95123	0.951348	0.951396	0.951328	0.951254	0.951357	0.951369	0.951264	0.951357	0.951287	0.951302	0.951368	0.951409	0.951276	0.951294	0.951431	0.951318	0.950782	0.950824	0.950761	0.950682	0.950727	0.950716	0.951148	0.950791	0.949093	0.950832	0.951206	0.951359	0.951426	0.950846	0.95109	0.95231	0.949148	0.952087	0.949939	0.951781	0.951698	0.950523	0.948691	0.951322	0.950319
Ma_DA14	Ma_DA14_China_UG	0.951305	0.951396	0.951545	0.951492	0.951337	0.951355	0.95144	0.951597	0.951377	0.951484	0.951348	0.951489	0.951604	0.951515	0.951445	0.951552	0.951436	0.951561	0.951659	0.95145	0.951476	0.951605	0.951036	0.951118	0.951217	0.95127	0.951141	0.951162	0.951205	0.951371	0.951185	0.948988	0.9506	0.951012	0.951697	0.951948	0.951284	0.951142	0.952708	0.949331	0.952067	0.950208	0.952184	0.951889	0.950885	0.948545	0.951645	0.950603
Ma_PCC7941	Ma_PCC7941_Canada_UG	0.952194	0.952282	0.952372	0.952402	0.952311	0.952233	0.952234	0.952371	0.95238	0.952315	0.95231	0.95239	0.952248	0.952397	0.952345	0.952326	0.952339	0.95238	0.952477	0.952234	0.952343	0.952414	0.952081	0.952245	0.951975	0.952137	0.951967	0.952007	0.952034	0.952249	0.952096	0.949601	0.951521	0.952163	0.952539	0.95264	0.952304	0.952411	0.953701	0.950594	0.953157	0.951546	0.953482	0.952894	0.952028	0.950242	0.953062	0.951696
Ma_FCY26	Ma_FCY26_SKorea_UG	0.954944	0.955039	0.955034	0.955037	0.954993	0.955008	0.954962	0.955147	0.955178	0.955085	0.955055	0.95518	0.955077	0.955017	0.955051	0.95499	0.955036	0.955026	0.955075	0.955078	0.955057	0.954862	0.954823	0.954791	0.954692	0.954773	0.954742	0.954822	0.954653	0.954954	0.954758	0.952788	0.95485	0.955145	0.954984	0.955001	0.954657	0.955177	0.955821	0.952565	0.955702	0.953863	0.955802	0.955385	0.954465	0.952555	0.955445	0.954415
Msp_S702	Msp_OC_L_20101000_S702	0.951275	0.951263	0.95128	0.951492	0.951474	0.951365	0.951369	0.95146	0.951524	0.951401	0.951376	0.951512	0.951356	0.951333	0.951484	0.951437	0.95131	0.951227	0.951715	0.951298	0.951335	0.952091	0.951272	0.951228	0.950937	0.951039	0.950872	0.950982	0.950982	0.951045	0.950765	0.949234	0.951188	0.951313	0.952024	0.95212	0.951709	0.951484	0.952935	0.949352	0.952343	0.950043	0.952176	0.952077	0.951165	0.948947	0.951804	0.950584
Ma_NIES298	Ma_NIES298_Japan_UG	0.951461	0.951756	0.951628	0.951649	0.951553	0.95149	0.951521	0.951594	0.951748	0.951603	0.95157	0.95165	0.95171	0.951671	0.95161	0.95169	0.951595	0.951584	0.951603	0.951631	0.951564	0.95207	0.951474	0.95131	0.9513	0.951347	0.951272	0.951343	0.951257	0.951411	0.951366	0.949459	0.951168	0.951389	0.951786	0.951823	0.951616	0.951817	0.952646	0.949594	0.952308	0.950737	0.952467	0.952514	0.951392	0.949299	0.952164	0.950845
Ma_LE3	Ma_LE3_USA_UG	0.951284	0.951468	0.951486	0.951511	0.951478	0.951473	0.951429	0.951542	0.951546	0.951453	0.951506	0.95151	0.951483	0.951503	0.951632	0.951394	0.951552	0.951484	0.951643	0.951429	0.95147	0.951872	0.951185	0.951077	0.950792	0.950875	0.950815	0.950827	0.950801	0.950972	0.950819	0.949226	0.950935	0.951369	0.951823	0.951677	0.951492	0.951774	0.952928	0.949348	0.95215	0.950409	0.952248	0.95219	0.951107	0.949093	0.951988	0.950927
Ma_SPC777	Ma_SPC777_Brazil_UG	0.952255	0.952099	0.952075	0.95244	0.952419	0.952269	0.95236	0.952491	0.952521	0.952338	0.95241	0.952495	0.952203	0.95219	0.952422	0.952178	0.9524	0.952396	0.952553	0.952103	0.952377	0.952559	0.951968	0.951915	0.951501	0.951569	0.951367	0.951482	0.951432	0.951435	0.951396	0.949789	0.951462	0.951577	0.952095	0.952233	0.951919	0.952021	0.953273	0.950292	0.952857	0.950896	0.952797	0.952818	0.951835	0.949591	0.95253	0.951607
Ma_S19	Ma_MB_F_20061100_S19	0.951831	0.951817	0.951773	0.951857	0.951846	0.951811	0.951777	0.951946	0.951888	0.951887	0.951849	0.951869	0.951801	0.95177	0.951851	0.951846	0.95189	0.951894	0.951965	0.951807	0.951834	0.952335	0.951644	0.951465	0.950948	0.951119	0.950858	0.950892	0.950807	0.951195	0.950905	0.949199	0.951154	0.951341	0.951933	0.952102	0.951638	0.952032	0.952881	0.949381	0.952543	0.950388	0.952466	0.952412	0.951435	0.949239	0.952266	0.951108
Ma_CACIAM03	Ma_CACIAM03_Brazil_UG	0.951667	0.951578	0.951575	0.951843	0.951781	0.951712	0.951691	0.95188	0.951814	0.951691	0.951752	0.951861	0.951624	0.951665	0.95179	0.951742	0.951748	0.951781	0.951803	0.951612	0.951818	0.952282	0.951542	0.95132	0.951022	0.950901	0.950829	0.950925	0.950842	0.950957	0.950973	0.949294	0.951001	0.951226	0.951716	0.951937	0.95155	0.951627	0.952668	0.949249	0.952297	0.950288	0.952275	0.952249	0.951166	0.949042	0.952064	0.950749
L31101	L31101_HLHG_USA_20110806	0.951753	0.951662	0.951598	0.951774	0.951656	0.951684	0.951617	0.951777	0.951805	0.951722	0.951698	0.951822	0.951621	0.951589	0.951736	0.951709	0.951775	0.951747	0.951851	0.951591	0.9517	0.952428	0.951515	0.951437	0.951063	0.951135	0.951075	0.951052	0.95098	0.95116	0.950976	0.948969	0.951043	0.951206	0.951837	0.951972	0.951681	0.951682	0.952532	0.949418	0.952467	0.950216	0.952308	0.952445	0.951362	0.949165	0.952196	0.951084
Mf_TF09	Mf_TF09_China_UG	0.951101	0.951282	0.951422	0.951413	0.951147	0.951172	0.951185	0.951315	0.951397	0.951315	0.951296	0.951361	0.951401	0.951429	0.951342	0.95143	0.951279	0.951467	0.951431	0.951401	0.951296	0.951521	0.951199	0.950942	0.951161	0.951055	0.950986	0.951113	0.950992	0.951177	0.951178	0.948763	0.950583	0.95145	0.9513	0.951348	0.951207	0.951747	0.9523	0.948862	0.95187	0.949857	0.951925	0.951444	0.950343	0.948754	0.951184	0.950289
Ma_S633	Ma_OC_LR_19540900_S633	0.951791	0.951931	0.951976	0.952001	0.951897	0.951938	0.951892	0.952101	0.951947	0.95206	0.951864	0.9519	0.952034	0.951908	0.952014	0.951991	0.952035	0.951941	0.952046	0.951931	0.95185	0.952496	0.951488	0.951603	0.951318	0.951362	0.951287	0.951298	0.951356	0.951539	0.95132	0.950337	0.952132	0.951668	0.952608	0.952751	0.952292	0.952398	0.953833	0.949735	0.95285	0.950662	0.952818	0.952465	0.951413	0.949214	0.952635	0.951258
Ma_PCC9432	Ma_PCC9432_Canada_UG	0.95205	0.952124	0.952091	0.952124	0.952019	0.952006	0.952094	0.952324	0.952107	0.952224	0.952081	0.952195	0.952202	0.952114	0.952106	0.952126	0.952257	0.952115	0.952191	0.952102	0.952061	0.952464	0.951754	0.951732	0.951572	0.951595	0.951523	0.951531	0.951477	0.951731	0.951533	0.950369	0.952273	0.951901	0.952743	0.952721	0.95227	0.952438	0.95401	0.949787	0.952849	0.950803	0.952857	0.952574	0.951537	0.949289	0.9526	0.95122
Ma_PCC7005	Ma_PCC7005_USA_UG	0.954701	0.954683	0.954813	0.954705	0.954636	0.954726	0.954699	0.954831	0.9548	0.954769	0.954665	0.954861	0.954771	0.954804	0.95482	0.954795	0.954678	0.95476	0.95463	0.954756	0.954751	0.954673	0.954251	0.95419	0.95422	0.95414	0.954118	0.954168	0.953939	0.954326	0.954204	0.952457	0.954353	0.95408	0.954887	0.954983	0.954541	0.954755	0.955752	0.952342	0.955159	0.952994	0.955026	0.954942	0.953987	0.951773	0.954793	0.953414
Ma_S2	Ma_QC_B_20070730_S2	0.954334	0.954219	0.954465	0.954349	0.954333	0.954332	0.95439	0.954515	0.954403	0.954334	0.954386	0.954374	0.954487	0.954396	0.954417	0.954414	0.954367	0.954408	0.954387	0.954356	0.954411	0.95442	0.953933	0.953733	0.953562	0.953663	0.953625	0.953523	0.953563	0.953535	0.953589	0.951822	0.953983	0.95386	0.954627	0.954717	0.95432	0.954463	0.95549	0.951777	0.955074	0.952448	0.954638	0.954328	0.953373	0.951409	0.954442	0.952759
Ma_FCY28	Ma_FCY28_SKorea_UG	0.955025	0.955109	0.955141	0.955042	0.954997	0.955054	0.954957	0.955124	0.955143	0.955052	0.955027	0.955119	0.955065	0.955021	0.955072	0.955014	0.955064	0.955061	0.955109	0.955063	0.955156	0.955258	0.954904	0.954785	0.95471	0.954756	0.954751	0.954752	0.954727	0.954907	0.954864	0.952709	0.95484	0.954868	0.954847	0.954941	0.954612	0.954932	0.955776	0.952475	0.955475	0.953816	0.955574	0.955114	0.954232	0.952628	0.955094	0.954084
Ma_NaRes975	Ma_NaRes975_China_UG	0.951143	0.951254	0.951317	0.951397	0.95129	0.951315	0.951247	0.951455	0.951456	0.951293	0.951279	0.951329	0.951323	0.951373	0.951346	0.951276	0.951338	0.951427	0.951456	0.951281	0.95137	0.951518	0.95113	0.95078	0.951081	0.951143	0.950988	0.951077	0.950985	0.951237	0.951086	0.94884	0.950743	0.951211	0.951422	0.95162	0.95115	0.951139	0.952088	0.948823	0.951503	0.949617	0.95165	0.951307	0.950369	0.948348	0.951234	0.950179
Ma_PCC9808	Ma_PCC9808_Australia_UG	0.951309	0.951384	0.95139	0.951473	0.95145	0.951463	0.951239	0.951575	0.951598	0.951482	0.951401	0.951486	0.951396	0.95147	0.951503	0.951406	0.951412	0.95152	0.951584	0.951373	0.951548	0.951635	0.951174	0.950918	0.951161	0.951341	0.951043	0.951174	0.951056	0.951364	0.951343	0.948983	0.950756	0.951344	0.951563	0.951758	0.951159	0.951335	0.952312	0.949031	0.951585	0.949679	0.951675	0.951444	0.950493	0.948512	0.951409	0.950141
Ma_PCC7806SL	Ma_PCC7806SL_Netherlands_CG	0.950421	0.9505	0.950676	0.95057	0.950409	0.950349	0.950581	0.950775	0.95044	0.950723	0.950308	0.95056	0.950726	0.950576	0.950525	0.950683	0.950622	0.95064	0.950411	0.95071	0.95044	0.950378	0.950765	0.95058	0.950322	0.950415	0.950203	0.950215	0.950209	0.950397	0.950619	0.94813	0.950058	0.950549	0.951016	0.951226	0.950801	0.951616	0.952133	0.948665	0.951487	0.949238	0.951337	0.951064	0.950026	0.948052	0.951163	0.950362
Ma_DIANCHI905	Ma_DIANCHI905_China_UG	0.950429	0.950297	0.950434	0.95066	0.950572	0.950493	0.950439	0.950629	0.950556	0.95055	0.950503	0.950654	0.950626	0.950397	0.950533	0.950538	0.950407	0.950476	0.950586	0.950543	0.950551	0.950334	0.950564	0.950318	0.950359	0.950288	0.950215	0.950196	0.950226	0.95029	0.950425	0.948057	0.950124	0.950317	0.950781	0.95101	0.95056	0.951289	0.951819	0.948303	0.951326	0.949172	0.951173	0.950852	0.949847	0.948204	0.951049	0.95005
Ma_S300	Ma_AC_P_19900807_S300	0.950569	0.950585	0.950827	0.950674	0.950517	0.950612	0.950722	0.950838	0.950693	0.950827	0.950585	0.950654	0.9508	0.950663	0.9507	0.950847	0.950669	0.95077	0.950707	0.950824	0.950635	0.950838	0.951066	0.950729	0.95056	0.950598	0.950525	0.950534	0.950516	0.950696	0.95072	0.948244	0.950246	0.950516	0.951213	0.951401	0.950924	0.951564	0.952124	0.948716	0.951653	0.949462	0.951501	0.951156	0.950145	0.9484	0.951374	0.950332
Mp_S99	Mp_GB_SS_20050300_S99	0.951971	0.952013	0.952012	0.952206	0.952155	0.952114	0.951949	0.952	0.95214	0.952126	0.951981	0.952185	0.952091	0.95198	0.952145	0.952034	0.952065	0.952097	0.952211	0.951902	0.952082	0.952344	0.952163	0.951758	0.951744	0.951749	0.951604	0.951687	0.951656	0.951732	0.951806	0.949691	0.951728	0.951975	0.952382	0.952428	0.952046	0.951711	0.953024	0.949403	0.952256	0.950227	0.95217	0.951798	0.950806	0.949026	0.952201	0.950583
Mp_S26	Mp_MB_F_20080800_S26	0.951819	0.951965	0.951997	0.952033	0.952047	0.951994	0.951881	0.951991	0.951997	0.952068	0.951932	0.952045	0.952102	0.952004	0.952008	0.951995	0.952015	0.952059	0.952096	0.951892	0.951905	0.952308	0.952051	0.951718	0.951698	0.951729	0.951557	0.951571	0.951584	0.951688	0.951768	0.949611	0.951646	0.951985	0.952347	0.952407	0.951891	0.951748	0.952919	0.949247	0.95216	0.950101	0.952041	0.951772	0.95066	0.949001	0.952149	0.950514
Mp_S6	Mp_MB_F_20051200_S6	0.951881	0.951987	0.952047	0.952089	0.952099	0.952005	0.951909	0.951986	0.951949	0.952111	0.951952	0.952067	0.951967	0.951926	0.952037	0.951977	0.952053	0.951978	0.952199	0.951901	0.951943	0.952332	0.952164	0.951834	0.951627	0.951699	0.951543	0.951603	0.951632	0.951712	0.951697	0.949606	0.951625	0.951988	0.952417	0.952428	0.951921	0.951706	0.95275	0.949248	0.951985	0.950093	0.952144	0.951693	0.950657	0.94901	0.951972	0.950433
Mp_S9	Mp_MB_F_20051200_S9	0.952143	0.952154	0.952237	0.952205	0.952179	0.952115	0.952165	0.952166	0.952148	0.952252	0.952116	0.952254	0.952228	0.952177	0.952155	0.952237	0.952163	0.952291	0.952163	0.952106	0.952181	0.952373	0.952118	0.951707	0.951705	0.951797	0.951572	0.951717	0.951669	0.951703	0.951862	0.949532	0.951584	0.95202	0.95239	0.952554	0.952071	0.951885	0.953049	0.949341	0.952272	0.950329	0.952204	0.951803	0.950829	0.948941	0.952176	0.950574
W1311	W1311_HLHG_USA_20130808	0.949389	0.949478	0.949586	0.949417	0.949457	0.949506	0.949295	0.94953	0.949462	0.94947	0.949452	0.94947	0.949699	0.949523	0.94954	0.949526	0.949479	0.949581	0.949516	0.949548	0.949495	0.94961	0.949192	0.94923	0.949176	0.949132	0.949078	0.948993	0.949051	0.949097	0.949202	0.94675	0.948549	0.949633	0.949087	0.949158	0.948793	0.949161	0.949552	0.946763	0.949724	0.947381	0.949446	0.949144	0.947965	0.946208	0.94969	0.948339
BS1302	BS1302_HLHG_USA_20110808	0.946853	0.946942	0.947041	0.94701	0.94696	0.946819	0.946932	0.946983	0.946829	0.946948	0.946951	0.946877	0.946983	0.947034	0.947029	0.946883	0.946933	0.946948	0.947057	0.946999	0.946975	0.946847	0.947073	0.946732	0.946646	0.946749	0.946704	0.946747	0.946617	0.947004	0.946695	0.944707	0.946443	0.947332	0.946566	0.946703	0.946264	0.946874	0.94707	0.944492	0.94708	0.945444	0.947218	0.946806	0.945858	0.944395	0.947133	0.945941
Ma_S102	Ma_MB_S_20031200_S102	0.946602	0.946591	0.946731	0.946786	0.946676	0.946636	0.946694	0.946707	0.946711	0.94668	0.946782	0.946765	0.946595	0.946621	0.94665	0.946665	0.946728	0.946702	0.946738	0.946785	0.946656	0.946269	0.946822	0.9466	0.946492	0.946432	0.946469	0.946554	0.946521	0.946738	0.946563	0.944376	0.946313	0.946894	0.947123	0.947167	0.946786	0.947352	0.947465	0.944489	0.947203	0.945235	0.947086	0.947072	0.946149	0.944014	0.946953	0.946038
M04BS1	M04BS1_MG_B_20180427	0.947841	0.947758	0.947985	0.947949	0.947988	0.948075	0.947876	0.947861	0.947917	0.947907	0.947979	0.948057	0.947918	0.947993	0.947908	0.947955	0.948003	0.948041	0.948042	0.948054	0.947951	0.947638	0.948084	0.947467	0.947772	0.947823	0.947769	0.947776	0.947685	0.948013	0.947874	0.945603	0.947504	0.948302	0.948323	0.948379	0.948159	0.948585	0.948902	0.945427	0.948316	0.946475	0.948097	0.947864	0.947125	0.944919	0.948249	0.94708
Ma_S20	Ma_MB_F_20061100_S20	0.948596	0.948656	0.948695	0.948778	0.94872	0.948664	0.948675	0.948791	0.948755	0.948672	0.948647	0.94865	0.948664	0.948617	0.948743	0.948688	0.948748	0.948594	0.948873	0.948705	0.948586	0.948995	0.948984	0.948818	0.948964	0.948993	0.948915	0.948976	0.948928	0.949203	0.949009	0.946499	0.94825	0.948705	0.949185	0.949381	0.948901	0.949515	0.949738	0.946496	0.949658	0.947991	0.949524	0.949275	0.948251	0.946574	0.949444	0.948565
L21107	L21107_HLHG_USA_20110816	0.950036	0.950103	0.950142	0.950212	0.95018	0.950181	0.950003	0.950206	0.950046	0.950135	0.950173	0.950168	0.950099	0.950085	0.950199	0.950147	0.95015	0.95005	0.950183	0.950175	0.950066	0.949932	0.950219	0.949621	0.949525	0.949481	0.949435	0.949539	0.949554	0.949811	0.949485	0.947786	0.949763	0.950195	0.949985	0.949923	0.94956	0.950139	0.950589	0.94711	0.949937	0.948221	0.950012	0.94967	0.948574	0.946867	0.950262	0.948914
Ma_Sj	Ma_Sj_Japan_UG	0.950117	0.95021	0.950278	0.950162	0.950019	0.949997	0.950056	0.950252	0.950147	0.950282	0.950193	0.950315	0.950266	0.950293	0.950164	0.950314	0.950088	0.950338	0.950223	0.950282	0.950123	0.950244	0.950647	0.94972	0.949886	0.949941	0.949706	0.949739	0.949777	0.950025	0.949881	0.947889	0.949762	0.949989	0.950739	0.950622	0.950268	0.95048	0.951443	0.947524	0.95026	0.948766	0.950507	0.949868	0.949113	0.947516	0.950271	0.949306
M25BS1	M25BS1_MG_B_20180913	0.953188	0.953241	0.95333	0.953354	0.953276	0.953262	0.953213	0.953456	0.953374	0.953278	0.953232	0.95339	0.953162	0.953277	0.953417	0.953378	0.953346	0.953251	0.95363	0.953271	0.953066	0.953172	0.953527	0.952336	0.952653	0.952676	0.952654	0.95268	0.952616	0.952867	0.952593	0.950533	0.952674	0.95288	0.953429	0.953427	0.95328	0.953471	0.953751	0.950668	0.953671	0.951637	0.953624	0.953602	0.952808	0.949759	0.953506	0.952217
M44BS1	M44BS1_MG_B_20181030	0.953068	0.953376	0.953446	0.953346	0.953255	0.953114	0.953128	0.953288	0.953326	0.9532	0.953209	0.953303	0.953271	0.953306	0.953265	0.95344	0.953239	0.95317	0.95363	0.953348	0.953124	0.95301	0.953499	0.952253	0.952632	0.952663	0.952609	0.952657	0.952665	0.952839	0.952531	0.950719	0.952536	0.952929	0.953393	0.953343	0.953187	0.953442	0.95373	0.950531	0.953651	0.951613	0.953487	0.95345	0.952601	0.949657	0.953468	0.952114
M40BS1	M40BS1_MG_B_20181030	0.953306	0.95343	0.95346	0.953594	0.953524	0.95342	0.953395	0.953567	0.953499	0.95344	0.953406	0.953496	0.953337	0.95338	0.953584	0.953484	0.953452	0.953414	0.95377	0.95335	0.953244	0.953203	0.953414	0.952395	0.952669	0.952719	0.95271	0.952706	0.952581	0.952866	0.952626	0.950581	0.952612	0.952946	0.953382	0.953399	0.953285	0.953461	0.953723	0.950706	0.9537	0.951657	0.953698	0.95357	0.952805	0.949809	0.953509	0.95224
M63BS1	M63BS1_MG_B_20181120	0.953175	0.953386	0.953455	0.953413	0.953359	0.953234	0.953315	0.95353	0.953475	0.95339	0.953322	0.953399	0.953353	0.953323	0.953413	0.953454	0.953437	0.953406	0.953665	0.953361	0.953255	0.953151	0.953515	0.952378	0.952504	0.952715	0.952482	0.952577	0.952592	0.952898	0.952511	0.95077	0.952514	0.952962	0.953424	0.953419	0.95341	0.953388	0.953733	0.950612	0.953646	0.951631	0.953677	0.953505	0.952768	0.949681	0.953446	0.952255
M53BS1	M53BS1_MG_B_20181030	0.953229	0.953405	0.953475	0.953472	0.953388	0.953242	0.953252	0.953416	0.953439	0.953299	0.953324	0.953431	0.95336	0.953353	0.95339	0.953455	0.953366	0.953291	0.953676	0.953371	0.953233	0.953056	0.953528	0.952344	0.952619	0.9526	0.95255	0.952668	0.952603	0.952905	0.952656	0.950796	0.952498	0.952951	0.953344	0.953405	0.953291	0.95348	0.9538	0.950578	0.953723	0.951666	0.953606	0.953593	0.952705	0.949729	0.953522	0.952262
M34BS1	M34BS1_MG_B_20181030	0.953186	0.953301	0.953394	0.953442	0.953416	0.953225	0.953239	0.953439	0.953377	0.953278	0.953303	0.953421	0.953209	0.953291	0.95334	0.953419	0.953369	0.953314	0.953682	0.953324	0.953211	0.95314	0.953413	0.952411	0.952487	0.952605	0.95247	0.952582	0.952496	0.952788	0.952568	0.950826	0.952573	0.95288	0.953479	0.953411	0.953397	0.953477	0.953792	0.950563	0.953617	0.951585	0.953495	0.953479	0.952644	0.949572	0.953394	0.952175
M60BS1	M60BS1_MG_B_20181120	0.95333	0.95342	0.95353	0.953491	0.953442	0.953402	0.953425	0.953584	0.953434	0.953442	0.953436	0.95347	0.953261	0.953334	0.95356	0.953382	0.953519	0.95338	0.953669	0.953385	0.953262	0.953172	0.953559	0.952354	0.952698	0.952775	0.95281	0.95283	0.952649	0.952978	0.952635	0.950591	0.952567	0.95295	0.953345	0.953371	0.953227	0.953384	0.953686	0.950563	0.953674	0.951585	0.953663	0.953547	0.952807	0.949677	0.953499	0.952264
M38BS1	M38BS1_MG_B_20181030	0.953284	0.953502	0.95359	0.953432	0.953432	0.953367	0.953358	0.953492	0.953353	0.953488	0.953456	0.953385	0.953241	0.953292	0.953492	0.953425	0.953474	0.953229	0.953792	0.953486	0.953349	0.953321	0.953534	0.952585	0.952525	0.952578	0.952552	0.952599	0.952602	0.952989	0.95251	0.950562	0.952578	0.953036	0.953459	0.953474	0.953415	0.953528	0.953746	0.950519	0.953552	0.951781	0.953705	0.953487	0.952792	0.949769	0.953483	0.952305
M39BS1	M39BS1_MG_B_20181030	0.953144	0.953294	0.953422	0.953434	0.953351	0.953167	0.953226	0.953437	0.953348	0.953263	0.95331	0.95341	0.953287	0.953367	0.953314	0.953471	0.953349	0.953383	0.95371	0.95328	0.953201	0.953219	0.953623	0.952464	0.952591	0.952656	0.952653	0.952675	0.95263	0.952919	0.952706	0.950823	0.952581	0.952914	0.953462	0.953488	0.953372	0.953364	0.953803	0.950613	0.953735	0.951758	0.953726	0.953591	0.952733	0.949719	0.953516	0.95229
M18BS1	M18BS1_MG_B_20180821	0.953245	0.953369	0.953446	0.953578	0.953552	0.953413	0.953374	0.953562	0.953578	0.953379	0.953413	0.953514	0.953324	0.953402	0.95358	0.953466	0.953414	0.953444	0.953777	0.953311	0.953229	0.953159	0.953678	0.952381	0.95276	0.952819	0.952824	0.952873	0.952748	0.95297	0.952771	0.950577	0.9526	0.953012	0.953414	0.953432	0.953359	0.953374	0.953827	0.950656	0.953674	0.951712	0.953786	0.953558	0.952767	0.949782	0.953523	0.952279
M55BS1	M55BS1_MG_B_20181120	0.95324	0.953337	0.953421	0.953561	0.953447	0.953309	0.953343	0.953455	0.953462	0.953368	0.953402	0.953468	0.95333	0.953365	0.953434	0.953485	0.953407	0.953387	0.953756	0.953305	0.953337	0.953256	0.953642	0.952421	0.952644	0.952817	0.952671	0.952737	0.952711	0.952956	0.95276	0.950957	0.952705	0.953021	0.953543	0.953506	0.953459	0.953508	0.953756	0.950718	0.953744	0.951759	0.953765	0.9536	0.952844	0.949805	0.953621	0.952357
M61BS1	M61BS1_MG_B_20181120	0.953251	0.953369	0.953476	0.953357	0.9533	0.953221	0.953349	0.953516	0.953351	0.953365	0.953356	0.953425	0.953238	0.953329	0.95339	0.9534	0.953425	0.953314	0.953752	0.953324	0.953186	0.953126	0.953491	0.952429	0.952554	0.95276	0.952632	0.952795	0.952627	0.95297	0.952685	0.950484	0.952577	0.952956	0.953389	0.953454	0.953314	0.953376	0.953756	0.950532	0.953656	0.951673	0.953692	0.953557	0.952803	0.949671	0.953494	0.952183
M57BS1	M57BS1_MG_B_20181120	0.95326	0.953451	0.953475	0.953428	0.95337	0.953365	0.953393	0.953553	0.953462	0.953446	0.9534	0.953365	0.953297	0.953375	0.953399	0.953414	0.953439	0.953372	0.953669	0.953377	0.953303	0.95327	0.953667	0.952392	0.952724	0.952721	0.952779	0.952713	0.952667	0.952879	0.952685	0.950833	0.952647	0.953013	0.953629	0.953521	0.953535	0.953599	0.953832	0.950521	0.953699	0.951882	0.953898	0.953599	0.952862	0.949928	0.953602	0.952342
M29BS1	M29BS1_MG_B_20180913	0.953196	0.953356	0.953533	0.953411	0.953405	0.95324	0.95323	0.953381	0.953307	0.953319	0.953351	0.953342	0.95327	0.953323	0.953387	0.953311	0.95334	0.953249	0.953672	0.953378	0.953216	0.95316	0.953605	0.952544	0.952642	0.952707	0.952683	0.95274	0.952683	0.952975	0.952685	0.950772	0.952647	0.952969	0.953476	0.953519	0.953306	0.953497	0.953866	0.950566	0.953509	0.951624	0.953619	0.953348	0.95278	0.949775	0.953462	0.95228
M26BS1	M26BS1_MG_B_20180913	0.953253	0.953416	0.953367	0.953528	0.953426	0.953304	0.953286	0.953414	0.953434	0.953368	0.953357	0.953472	0.953276	0.953389	0.953435	0.953414	0.953419	0.95335	0.953725	0.953346	0.953269	0.953137	0.95347	0.952598	0.952655	0.952717	0.952602	0.952728	0.952651	0.952945	0.952662	0.950884	0.952663	0.953018	0.953472	0.953568	0.953459	0.95343	0.953787	0.950634	0.953478	0.951645	0.953598	0.953427	0.952768	0.94977	0.953445	0.952255
M59BS1	M59BS1_MG_B_20181120	0.953313	0.953396	0.953435	0.953557	0.953479	0.953291	0.95336	0.953523	0.953535	0.953423	0.953452	0.953487	0.95331	0.953325	0.953526	0.953456	0.953467	0.953346	0.953757	0.953367	0.953293	0.953164	0.953431	0.95238	0.952555	0.952727	0.952489	0.952564	0.952529	0.952882	0.952613	0.950822	0.952581	0.952986	0.953432	0.953429	0.953341	0.953442	0.953751	0.950598	0.953663	0.951635	0.95354	0.953582	0.952711	0.94969	0.953446	0.952194
M41BS1	M41BS1_MG_B_20181030	0.95318	0.953366	0.953443	0.953313	0.953366	0.95318	0.953187	0.95334	0.953211	0.953301	0.953294	0.953255	0.953174	0.953232	0.953384	0.953338	0.953459	0.953269	0.953637	0.953335	0.953187	0.953106	0.953637	0.952316	0.952429	0.952576	0.952572	0.952593	0.952572	0.952863	0.952462	0.950658	0.952569	0.952909	0.953404	0.953353	0.953331	0.953447	0.953768	0.950554	0.953705	0.951657	0.953651	0.953562	0.952742	0.949745	0.953513	0.952249
M42BS1	M42BS1_MG_B_20181030	0.953297	0.953414	0.95348	0.953376	0.953474	0.953328	0.953369	0.953511	0.953297	0.953398	0.953347	0.9533	0.953128	0.953137	0.953466	0.953316	0.953444	0.953236	0.953726	0.9534	0.953241	0.953176	0.953674	0.95244	0.952458	0.952732	0.952715	0.95278	0.952557	0.952912	0.952516	0.950403	0.952588	0.953032	0.953469	0.953468	0.953399	0.953481	0.953808	0.950576	0.953799	0.951729	0.953762	0.953624	0.952817	0.949899	0.95362	0.952295
M62BS1	M62BS1_MG_B_20181120	0.953211	0.953374	0.953395	0.95343	0.953342	0.953255	0.953239	0.953402	0.953362	0.953362	0.953319	0.953368	0.953212	0.95333	0.953382	0.953278	0.953408	0.953263	0.953675	0.953282	0.953224	0.953308	0.953508	0.952554	0.95278	0.952866	0.952841	0.952909	0.952862	0.953125	0.952818	0.95094	0.952685	0.953066	0.953504	0.953582	0.953332	0.953383	0.953816	0.950553	0.953464	0.951648	0.953679	0.953347	0.952677	0.949656	0.953381	0.952236
M51BS1	M51BS1_MG_B_20181030	0.953274	0.953376	0.953411	0.953392	0.953347	0.953187	0.953355	0.953472	0.953286	0.953366	0.953336	0.953405	0.953224	0.953299	0.953342	0.95338	0.953365	0.953291	0.953636	0.953313	0.953173	0.953198	0.953467	0.952324	0.952458	0.952709	0.95271	0.952757	0.952529	0.952874	0.952571	0.950501	0.952558	0.952993	0.953389	0.953355	0.953296	0.953397	0.953753	0.950562	0.953617	0.951647	0.953653	0.953475	0.952776	0.949764	0.953465	0.952182
M27BS1	M27BS1_MG_B_20180913	0.953256	0.953332	0.953479	0.953547	0.953456	0.953346	0.953379	0.953538	0.953441	0.953394	0.953379	0.953473	0.953255	0.953377	0.953424	0.953436	0.953419	0.95336	0.953742	0.953389	0.953227	0.953086	0.953484	0.952367	0.952534	0.952771	0.952515	0.952791	0.952604	0.95291	0.952642	0.950693	0.952456	0.952986	0.953483	0.953398	0.953237	0.953429	0.953708	0.950625	0.95369	0.951642	0.953632	0.953509	0.952775	0.94963	0.953458	0.952259
M54BS1	M54BS1_MG_B_20181120	0.953307	0.95345	0.953495	0.953417	0.953428	0.953401	0.953294	0.953492	0.953369	0.95341	0.953376	0.95335	0.953264	0.953366	0.953467	0.953393	0.953425	0.953313	0.953761	0.953408	0.953336	0.953316	0.953847	0.952729	0.952668	0.952665	0.952723	0.952711	0.952676	0.953051	0.952855	0.950937	0.95268	0.953031	0.953812	0.953804	0.953686	0.953756	0.954072	0.950731	0.954037	0.952032	0.953999	0.953745	0.952918	0.950378	0.953873	0.952392
M43BS1	M43BS1_MG_B_20181030	0.953268	0.953395	0.953449	0.953456	0.953315	0.953209	0.953381	0.953531	0.953413	0.953416	0.953376	0.953462	0.953358	0.953393	0.953346	0.95348	0.953426	0.953359	0.953659	0.953371	0.953223	0.953165	0.95358	0.952409	0.952488	0.952668	0.952654	0.952709	0.95254	0.952874	0.952615	0.950534	0.952606	0.953001	0.953396	0.953354	0.953329	0.953444	0.953728	0.950759	0.953756	0.951652	0.953707	0.953495	0.952815	0.949732	0.953515	0.952241
Ma_PCC9443	Ma_PCC9443_SAfrica_UG	0.952551	0.952613	0.952833	0.952784	0.952639	0.952607	0.952647	0.952681	0.952705	0.952622	0.952646	0.952632	0.952648	0.952672	0.952688	0.952612	0.952671	0.952756	0.953061	0.952489	0.952637	0.952937	0.953358	0.952489	0.952928	0.953133	0.95293	0.953057	0.953014	0.95327	0.952972	0.950806	0.952882	0.953357	0.952866	0.95299	0.952678	0.952949	0.953548	0.950096	0.953003	0.951137	0.953113	0.95289	0.952021	0.949808	0.952944	0.951838
F1315	F1315_HLHG_USA_20130815	0.951823	0.951896	0.952032	0.951974	0.951918	0.95186	0.951787	0.951984	0.951924	0.951857	0.951875	0.951862	0.951886	0.951946	0.951983	0.951867	0.951998	0.951866	0.952469	0.951931	0.951804	0.952682	0.952342	0.951388	0.951683	0.951775	0.951778	0.95192	0.951928	0.952035	0.951771	0.949615	0.951626	0.952375	0.952203	0.952417	0.951948	0.952229	0.952839	0.949899	0.952984	0.950729	0.952613	0.952621	0.951619	0.949288	0.952926	0.951226
Ma_PCC9807	Ma_PCC9807_SAfrica_UG	0.952675	0.952697	0.952845	0.952843	0.952724	0.95273	0.952635	0.95277	0.95282	0.952709	0.95267	0.952797	0.952783	0.952755	0.952737	0.952718	0.952847	0.952769	0.952854	0.952743	0.95272	0.953016	0.952805	0.952565	0.952448	0.952671	0.952417	0.95262	0.952538	0.952736	0.952429	0.950402	0.952334	0.952597	0.953348	0.953498	0.953002	0.952849	0.953432	0.950544	0.953317	0.951459	0.953221	0.953331	0.951994	0.949957	0.953214	0.951938
Ma_CHAOHU1326	Ma_CHAOHU1326_China_UG	0.953651	0.953727	0.953979	0.953968	0.953823	0.953693	0.953769	0.953986	0.953809	0.953812	0.953884	0.953923	0.953759	0.95379	0.953793	0.953854	0.953823	0.953808	0.95383	0.953885	0.953848	0.954013	0.954383	0.953855	0.953829	0.953872	0.953761	0.953835	0.953845	0.953987	0.953662	0.951443	0.953212	0.953744	0.955116	0.955193	0.95479	0.954473	0.955112	0.952142	0.954942	0.953136	0.954972	0.955215	0.953879	0.951936	0.954593	0.953562
M31BS1	M31BS1_MG_B_20180913	0.953576	0.953687	0.953749	0.953674	0.95354	0.953589	0.953584	0.9537	0.953759	0.953553	0.953584	0.953663	0.953723	0.953705	0.953611	0.953617	0.953538	0.953696	0.953639	0.953712	0.95365	0.953902	0.95425	0.953757	0.95379	0.953827	0.953841	0.953889	0.953824	0.953755	0.953919	0.951154	0.952946	0.953387	0.954937	0.954891	0.954312	0.954243	0.954903	0.951945	0.954784	0.953216	0.954912	0.954834	0.953514	0.951842	0.954654	0.953457
Mp_FACHB1757	Mp_FACHB1757_China_CG	0.95386	0.953783	0.953994	0.953832	0.953657	0.953658	0.954015	0.954131	0.953797	0.953972	0.953972	0.95404	0.954015	0.953923	0.953812	0.953887	0.953956	0.954035	0.953916	0.953927	0.953815	0.953953	0.954379	0.953958	0.95369	0.953967	0.953681	0.953794	0.953691	0.95402	0.953971	0.951205	0.953029	0.953903	0.954999	0.955296	0.954641	0.954437	0.955293	0.952485	0.955366	0.953081	0.955153	0.955437	0.953962	0.951834	0.95488	0.953842
M_C217Col	M_OC_Ca_00000000_C217Col	0.953732	0.953722	0.953923	0.953968	0.953738	0.953854	0.953754	0.953958	0.953929	0.953844	0.953847	0.954025	0.953955	0.953812	0.953885	0.95377	0.953782	0.953962	0.953894	0.9538	0.953937	0.953809	0.954324	0.95376	0.953699	0.953798	0.953552	0.953776	0.953621	0.95381	0.953695	0.951	0.952977	0.953612	0.954883	0.954915	0.954586	0.954337	0.955015	0.952048	0.955006	0.953136	0.95504	0.955283	0.953849	0.951813	0.95466	0.953624
Ma_M131	Ma_QC_C_20070703_M131	0.953255	0.953491	0.953519	0.953493	0.953349	0.953348	0.953321	0.953409	0.953471	0.953383	0.95336	0.953389	0.953586	0.953484	0.953379	0.953459	0.953416	0.953344	0.953639	0.953423	0.953359	0.953232	0.953143	0.95339	0.953495	0.953651	0.953517	0.953664	0.953612	0.953938	0.9535	0.951425	0.953479	0.953816	0.953828	0.953908	0.953388	0.953832	0.954589	0.950841	0.953965	0.951943	0.954137	0.954226	0.952951	0.950683	0.953638	0.952629
Mn_S1	Mn_MB_F_20050700_S1	0.951857	0.951777	0.951979	0.951958	0.95189	0.951878	0.951811	0.951881	0.951985	0.951818	0.951873	0.951917	0.951988	0.951967	0.951884	0.951925	0.951846	0.951908	0.951975	0.951784	0.951927	0.952241	0.951981	0.952049	0.952263	0.952242	0.952162	0.952151	0.952241	0.952321	0.952316	0.949277	0.951546	0.951936	0.952972	0.952893	0.952352	0.952787	0.952987	0.949075	0.952137	0.950266	0.951959	0.951775	0.950564	0.94893	0.951768	0.950479
W1106	W1106_HLHG_USA_20110802	0.957747	0.957631	0.957704	0.957898	0.957823	0.957952	0.957737	0.957915	0.957931	0.957875	0.95789	0.957919	0.957667	0.957551	0.957863	0.95757	0.957873	0.957627	0.957928	0.957701	0.957772	0.957823	0.957228	0.956737	0.957624	0.957503	0.95764	0.957722	0.957685	0.957448	0.957469	0.954418	0.956764	0.957352	0.957595	0.957506	0.957395	0.958127	0.958506	0.954612	0.957746	0.955506	0.957818	0.95724	0.956122	0.954368	0.957479	0.956297
W1103	W1103_HLHG_USA_20110802	0.957706	0.95763	0.957769	0.957902	0.957879	0.957902	0.957593	0.95767	0.957971	0.957727	0.95782	0.957822	0.957671	0.957572	0.957918	0.957664	0.957888	0.957574	0.957946	0.957639	0.957775	0.958067	0.957148	0.956732	0.957549	0.957505	0.957557	0.957628	0.95757	0.957529	0.95752	0.954348	0.956666	0.957264	0.957748	0.957573	0.957527	0.958063	0.958602	0.954476	0.957888	0.955591	0.957928	0.957296	0.956183	0.954542	0.957509	0.956257
Mw_S4	Mw_QC_B_20070930_S4	0.957914	0.957841	0.957934	0.958011	0.958029	0.958059	0.957773	0.957981	0.958124	0.957928	0.958003	0.95796	0.957878	0.957718	0.958005	0.95776	0.958017	0.957791	0.958224	0.957855	0.958	0.957996	0.95742	0.956849	0.957509	0.957358	0.957571	0.957622	0.957609	0.957454	0.957378	0.954565	0.956833	0.957465	0.958255	0.958047	0.957834	0.958176	0.958735	0.954572	0.95789	0.955563	0.957729	0.957319	0.95647	0.954637	0.957473	0.956492
Mw_S30	Mw_QC_S_20081001_S30	0.958053	0.95794	0.958003	0.958232	0.95824	0.958228	0.957897	0.958252	0.958337	0.958047	0.958203	0.958156	0.958013	0.957873	0.958182	0.957918	0.958108	0.957945	0.958376	0.957963	0.958152	0.958062	0.957621	0.956993	0.957618	0.957841	0.957748	0.957955	0.957834	0.957821	0.957709	0.954355	0.956946	0.957512	0.958348	0.958356	0.958159	0.958447	0.959118	0.954812	0.958252	0.955965	0.958023	0.957838	0.956896	0.955036	0.957943	0.956831
Mw_S109	Mw_MB_S_20031200_S109	0.955086	0.955129	0.955086	0.95521	0.955092	0.955137	0.95493	0.955149	0.955179	0.955242	0.95509	0.95511	0.955163	0.954966	0.955221	0.95516	0.955224	0.955176	0.955223	0.955127	0.955206	0.955159	0.954586	0.954399	0.954716	0.954866	0.954837	0.954906	0.954859	0.954999	0.954757	0.951571	0.953901	0.954695	0.955291	0.955148	0.954892	0.954797	0.955562	0.951589	0.955084	0.953429	0.955184	0.954464	0.953705	0.951953	0.954763	0.953788
Ma_S464	Ma_SC_T_19800800_S464	0.956507	0.95654	0.956531	0.956513	0.956517	0.956482	0.956404	0.956584	0.956499	0.956544	0.956512	0.9565	0.956602	0.956537	0.956584	0.956642	0.956658	0.956548	0.956651	0.956519	0.956485	0.955944	0.956976	0.956745	0.956634	0.956501	0.956547	0.956511	0.956495	0.955979	0.956525	0.954492	0.956382	0.956379	0.957398	0.957742	0.956976	0.957661	0.957586	0.954126	0.957296	0.954848	0.957057	0.956824	0.955595	0.953979	0.957428	0.955536
Mv_S69	Mv_BB_P_19951000_S69	0.957404	0.957487	0.957425	0.957622	0.957533	0.957572	0.95733	0.957428	0.957641	0.957419	0.957331	0.957454	0.957529	0.957295	0.957546	0.957448	0.957459	0.957625	0.957538	0.957326	0.957414	0.957643	0.958095	0.957849	0.957558	0.957547	0.95741	0.957593	0.95752	0.957792	0.957587	0.955072	0.956981	0.957619	0.957884	0.957886	0.957481	0.957846	0.958185	0.954266	0.957464	0.95541	0.957408	0.957292	0.956113	0.954019	0.957574	0.95602
Mv_S68	Mv_BB_P_19951000_S68	0.957396	0.957514	0.95741	0.95757	0.957528	0.957635	0.957306	0.957495	0.957574	0.957593	0.957445	0.957478	0.957509	0.957336	0.957512	0.957327	0.9575	0.957624	0.957573	0.957359	0.957388	0.957803	0.958218	0.957798	0.957586	0.957624	0.957654	0.957652	0.957646	0.957763	0.957667	0.955041	0.957034	0.957649	0.958164	0.958162	0.957678	0.958056	0.958358	0.954351	0.957631	0.955601	0.957653	0.957439	0.956176	0.954249	0.957651	0.955928
LG1311	LG1311_HLHG_USA_20130814	0.959003	0.958834	0.958941	0.959048	0.959003	0.959052	0.958916	0.959042	0.959029	0.959014	0.95898	0.958986	0.958998	0.958728	0.958963	0.958802	0.959061	0.95897	0.958996	0.958901	0.959	0.959327	0.959086	0.959006	0.959207	0.959258	0.959196	0.95928	0.959195	0.959286	0.959201	0.956386	0.958652	0.959093	0.959716	0.959697	0.959307	0.959558	0.959504	0.955452	0.95901	0.956502	0.95901	0.95903	0.957705	0.955926	0.958901	0.957691
LG1313	LG1313_HLHG_USA_20130814	0.953338	0.953413	0.953323	0.953371	0.953415	0.953296	0.95328	0.953511	0.953273	0.953397	0.953386	0.953481	0.95338	0.95344	0.953392	0.953321	0.953327	0.95338	0.953341	0.953362	0.953339	0.953504	0.953127	0.952652	0.952834	0.952802	0.952794	0.95278	0.952758	0.953217	0.952755	0.950307	0.952625	0.952982	0.953713	0.953732	0.953547	0.953427	0.954452	0.952435	0.954402	0.952441	0.954529	0.954413	0.953313	0.951416	0.954036	0.952961
LG1105	LG1105_HLHG_USA_20110805	0.953198	0.953374	0.953242	0.953514	0.953359	0.953416	0.953216	0.953401	0.953246	0.953307	0.953285	0.953462	0.953345	0.953429	0.95331	0.953306	0.953249	0.953315	0.953307	0.953282	0.953245	0.953429	0.953161	0.952684	0.952687	0.952818	0.952787	0.952808	0.952739	0.953194	0.952797	0.950245	0.952515	0.95298	0.953617	0.953552	0.953401	0.953281	0.954372	0.952439	0.954195	0.952394	0.954401	0.954294	0.953211	0.951236	0.953965	0.952689
LG1303	LG1303_HLHG_USA_20130814	0.953392	0.953478	0.953421	0.953537	0.9536	0.953462	0.953337	0.953408	0.953448	0.953561	0.953483	0.953459	0.953459	0.953518	0.953575	0.953445	0.953459	0.953455	0.953519	0.953461	0.95353	0.953632	0.953097	0.952665	0.953106	0.95303	0.953078	0.95316	0.953067	0.953383	0.952971	0.950544	0.952845	0.953185	0.953693	0.953729	0.953454	0.953512	0.954442	0.952405	0.954309	0.952474	0.954521	0.954381	0.953187	0.951389	0.953978	0.95289
LG1312	LG1312_HLHG_USA_20130814	0.957209	0.957184	0.957171	0.957395	0.957252	0.957307	0.95725	0.957312	0.95734	0.957372	0.957279	0.9573	0.957243	0.957255	0.957328	0.957279	0.957304	0.957302	0.957392	0.957155	0.957198	0.957502	0.957017	0.956641	0.956388	0.956335	0.956427	0.956304	0.956403	0.95647	0.956452	0.954134	0.956501	0.956681	0.957486	0.957426	0.95715	0.956829	0.957796	0.957304	0.958591	0.956023	0.958286	0.958085	0.956772	0.955168	0.958058	0.956631
Ma_TA09	Ma_TA09_China_UG	0.953802	0.953739	0.953741	0.953938	0.953823	0.953818	0.953789	0.953823	0.953932	0.953811	0.953835	0.953979	0.953822	0.953906	0.953856	0.95389	0.953835	0.953882	0.953843	0.953845	0.953943	0.954066	0.953772	0.953482	0.953829	0.953848	0.953848	0.953865	0.953811	0.954119	0.953974	0.951267	0.953547	0.953755	0.954281	0.954216	0.953896	0.953768	0.9546	0.952559	0.954612	0.952792	0.954924	0.954846	0.953821	0.95236	0.954665	0.953462
Mw_LSC1301	Mw_LSC1301_USA_UG	0.955761	0.955655	0.95575	0.955732	0.955599	0.955718	0.955617	0.955744	0.955721	0.955599	0.955653	0.955746	0.955804	0.95574	0.955727	0.955775	0.955792	0.955863	0.955822	0.95585	0.955699	0.956266	0.955228	0.955124	0.955432	0.955561	0.955522	0.955501	0.955458	0.956031	0.955626	0.953157	0.955254	0.955433	0.95579	0.95568	0.95525	0.955716	0.956714	0.953092	0.956436	0.954259	0.956089	0.956054	0.954855	0.953356	0.956229	0.955197
Ma_S124	Ma_OC_H_19870700_S124	0.955242	0.955325	0.955254	0.955385	0.955359	0.955447	0.955379	0.955509	0.955469	0.95525	0.955317	0.955386	0.955197	0.95523	0.955415	0.955295	0.955484	0.955349	0.95549	0.955441	0.955396	0.95596	0.954966	0.954561	0.954692	0.954996	0.954772	0.954978	0.95488	0.955355	0.954955	0.952251	0.954611	0.95497	0.95543	0.955364	0.955061	0.955193	0.95571	0.952725	0.955968	0.953914	0.955812	0.955652	0.954439	0.95274	0.955625	0.954664
Ma_NIES44	Ma_NIES44_Japan_UG	0.955514	0.955272	0.955315	0.955599	0.955416	0.955637	0.95549	0.955582	0.955587	0.955437	0.955397	0.955542	0.955264	0.955324	0.955492	0.955507	0.955553	0.955623	0.955663	0.955404	0.955601	0.955863	0.955128	0.954717	0.954923	0.955145	0.954963	0.955177	0.955107	0.955424	0.955045	0.952382	0.954847	0.954647	0.955372	0.955226	0.954744	0.954615	0.95607	0.952884	0.955921	0.953992	0.956056	0.955556	0.954581	0.952658	0.955626	0.954402
Mw_TW10	Mw_TW10_China_UG	0.955044	0.955177	0.955077	0.955255	0.955064	0.955279	0.955087	0.95524	0.955203	0.955082	0.955123	0.955263	0.955229	0.955204	0.955206	0.955275	0.955243	0.955219	0.955163	0.955266	0.955282	0.955798	0.955275	0.954631	0.955158	0.955273	0.955208	0.955316	0.955293	0.95568	0.955443	0.953002	0.955113	0.955158	0.955742	0.955776	0.955264	0.955501	0.956154	0.952997	0.956181	0.954108	0.956082	0.955784	0.95466	0.952876	0.955994	0.954819
M045S1	M045S1_QC_C_20170817	0.953773	0.953848	0.953956	0.953926	0.953764	0.953863	0.953744	0.953852	0.954024	0.953715	0.953745	0.953933	0.953863	0.953826	0.95387	0.953791	0.95366	0.953791	0.953922	0.953971	0.953898	0.953906	0.953253	0.953184	0.953075	0.953125	0.953164	0.953026	0.953148	0.95359	0.953015	0.951895	0.953492	0.953362	0.954159	0.954049	0.953854	0.953949	0.955157	0.951175	0.954707	0.95243	0.954686	0.954526	0.953327	0.951166	0.95411	0.95342
M065S1	M065S1_QC_C_20170821	0.953835	0.953861	0.954015	0.953891	0.953766	0.953926	0.953819	0.953872	0.954013	0.953779	0.953796	0.953952	0.953927	0.953848	0.953839	0.953866	0.95373	0.953798	0.953863	0.954018	0.953957	0.95392	0.953538	0.953301	0.953193	0.953209	0.953225	0.953127	0.95313	0.95367	0.953114	0.951959	0.953558	0.95348	0.954167	0.954083	0.953921	0.954023	0.955211	0.95137	0.954876	0.952599	0.954772	0.954654	0.953406	0.951223	0.954187	0.953588
M091S2	M091S2_QC_C_20180904	0.953736	0.953823	0.953939	0.953847	0.953733	0.953886	0.953749	0.953969	0.953966	0.953701	0.953753	0.953872	0.953902	0.953869	0.953767	0.953834	0.953704	0.953814	0.95383	0.953972	0.953807	0.95382	0.953432	0.953214	0.953155	0.953153	0.953136	0.953092	0.953114	0.95363	0.953069	0.952032	0.953521	0.953425	0.954043	0.954087	0.953787	0.953989	0.955078	0.951435	0.954708	0.952445	0.954718	0.95463	0.953363	0.951216	0.954146	0.953453
Mf_S10	Mf_QC_C_20070823_S10	0.953522	0.953565	0.953665	0.953657	0.953522	0.953603	0.953455	0.953556	0.953608	0.953479	0.953422	0.953607	0.953427	0.953349	0.953571	0.953517	0.953374	0.953539	0.953611	0.953617	0.953551	0.953513	0.952965	0.952848	0.952841	0.952964	0.952867	0.95285	0.952868	0.953486	0.952817	0.951695	0.95333	0.953231	0.953962	0.953889	0.9536	0.953837	0.954864	0.951052	0.954466	0.9522	0.954304	0.954371	0.953114	0.950884	0.953795	0.953247
M116S2	M116S2_QC_C_20180904	0.953694	0.953858	0.953926	0.953832	0.953746	0.953864	0.953732	0.953932	0.953913	0.953726	0.953759	0.953863	0.953841	0.953845	0.953744	0.953832	0.953674	0.953804	0.953821	0.95396	0.953794	0.953879	0.953398	0.953369	0.953005	0.95311	0.953032	0.95307	0.953041	0.953585	0.953082	0.952037	0.953582	0.953381	0.953984	0.954042	0.953761	0.953997	0.954864	0.95146	0.954712	0.952694	0.954762	0.954559	0.953362	0.951326	0.954387	0.953419
M100S2	M100S2_QC_C_20180904	0.953658	0.95378	0.953839	0.953815	0.95368	0.953815	0.953667	0.953922	0.953914	0.953697	0.953701	0.953811	0.953843	0.953785	0.953754	0.953662	0.953642	0.953738	0.953835	0.953877	0.953761	0.953817	0.953386	0.953337	0.953155	0.953199	0.953151	0.953124	0.953136	0.953648	0.953204	0.952151	0.953546	0.953391	0.954017	0.953965	0.953812	0.953983	0.954856	0.951401	0.954617	0.952542	0.954616	0.954506	0.953258	0.951222	0.954276	0.953361
M122S2	M122S2_QC_C_20180904	0.953806	0.953812	0.953902	0.953933	0.953786	0.953942	0.953698	0.953857	0.953987	0.953749	0.953756	0.953925	0.953879	0.953845	0.953878	0.953723	0.953731	0.953839	0.953891	0.953995	0.953922	0.953905	0.953454	0.953411	0.953152	0.953175	0.953221	0.953108	0.953169	0.953684	0.953168	0.952158	0.953619	0.953317	0.954073	0.953965	0.953809	0.95412	0.955026	0.951379	0.954638	0.952641	0.954683	0.954488	0.953256	0.951233	0.954302	0.953285
Mf_S20	Mf_QC_C_20070823_S20	0.953652	0.953644	0.953708	0.953678	0.953575	0.953717	0.953508	0.953691	0.953771	0.953476	0.953543	0.953667	0.953598	0.953492	0.953599	0.953683	0.953502	0.9536	0.953675	0.953774	0.953646	0.953668	0.953276	0.95302	0.952951	0.953048	0.952985	0.952993	0.952994	0.953536	0.952944	0.95205	0.953518	0.95347	0.953998	0.954026	0.953687	0.953941	0.954992	0.951179	0.954593	0.952224	0.954476	0.954479	0.953187	0.951169	0.95393	0.953415
M069S2	M069S2_QC_C_20180820	0.953708	0.953842	0.953916	0.953847	0.953763	0.953893	0.953776	0.953864	0.953965	0.953778	0.953774	0.95396	0.95381	0.953836	0.953787	0.953817	0.953661	0.953811	0.953866	0.95395	0.953882	0.953817	0.953302	0.953182	0.95311	0.953126	0.953127	0.953081	0.953136	0.953642	0.95309	0.95205	0.953542	0.953422	0.954031	0.954059	0.953852	0.954057	0.954992	0.951269	0.954648	0.952332	0.954535	0.954552	0.953308	0.951215	0.954086	0.953441
M042S1	M042S1_QC_C_20170817	0.953799	0.953848	0.953964	0.953908	0.95364	0.953887	0.95376	0.953819	0.953873	0.953733	0.953735	0.953957	0.953869	0.953826	0.953859	0.953839	0.953717	0.95381	0.953752	0.954003	0.953911	0.953793	0.953511	0.95319	0.953111	0.95314	0.953163	0.953077	0.953135	0.953606	0.953051	0.951977	0.953628	0.953472	0.954156	0.954052	0.953895	0.954031	0.955081	0.951159	0.954677	0.952397	0.9546	0.954569	0.953374	0.951255	0.95414	0.953501
M085S1	M085S1_QC_C_20170828	0.953698	0.95387	0.953959	0.953716	0.953668	0.953813	0.953671	0.953835	0.953788	0.953649	0.953641	0.953747	0.953769	0.953753	0.953742	0.95372	0.953602	0.953628	0.953789	0.954011	0.953779	0.953886	0.953366	0.953269	0.953058	0.953063	0.953103	0.95302	0.953086	0.953604	0.952967	0.952002	0.953503	0.953322	0.953972	0.954037	0.953784	0.954043	0.954962	0.951326	0.954678	0.952599	0.954654	0.954651	0.953255	0.951305	0.954345	0.953353
M083S1	M083S1_QC_C_20170828	0.953865	0.953838	0.953916	0.953927	0.953834	0.953954	0.953826	0.954001	0.954012	0.953816	0.953819	0.953979	0.953925	0.953999	0.953935	0.953783	0.953802	0.953878	0.953921	0.954155	0.953935	0.953999	0.953546	0.953345	0.953196	0.953216	0.953277	0.953142	0.953227	0.953738	0.953231	0.952029	0.953635	0.95354	0.954219	0.954108	0.953962	0.954242	0.955115	0.951575	0.954715	0.952764	0.954619	0.954563	0.953401	0.951384	0.954331	0.953415
Ma_S18D	Ma_QC_C_20070823_S18D	0.953581	0.953604	0.953742	0.953614	0.953555	0.9536	0.95357	0.953647	0.953762	0.953514	0.953546	0.953719	0.953683	0.953615	0.953576	0.95358	0.953439	0.953527	0.953616	0.953792	0.953676	0.953814	0.953122	0.952927	0.952866	0.952959	0.952998	0.952897	0.952876	0.953445	0.95286	0.951812	0.953188	0.953285	0.953935	0.953881	0.953688	0.953751	0.954909	0.950836	0.954382	0.952177	0.954308	0.954352	0.953075	0.950983	0.953808	0.953223
M043S1	M043S1_QC_C_20170817	0.953785	0.95383	0.953967	0.953847	0.953759	0.9539	0.953748	0.953943	0.953995	0.953742	0.953749	0.953882	0.95389	0.953837	0.953848	0.953828	0.953709	0.953817	0.953831	0.954013	0.953876	0.953835	0.953484	0.953361	0.95316	0.953139	0.953208	0.953112	0.953161	0.953613	0.953065	0.952157	0.953603	0.953421	0.954112	0.954075	0.953875	0.954016	0.955008	0.951323	0.95464	0.952596	0.954673	0.95451	0.953265	0.951263	0.954309	0.953349
M064S2	M064S2_QC_C_20180820	0.953778	0.953855	0.953984	0.95387	0.953769	0.953889	0.953755	0.953921	0.953949	0.953791	0.953781	0.953908	0.953911	0.953857	0.953847	0.95381	0.953702	0.953819	0.953865	0.95402	0.953871	0.953963	0.953458	0.953254	0.953061	0.953193	0.953122	0.953032	0.953084	0.953637	0.953075	0.952162	0.953543	0.953372	0.953994	0.954109	0.953861	0.954076	0.955154	0.951286	0.954773	0.952502	0.954674	0.954651	0.953406	0.951372	0.954234	0.953503
M046S1	M046S1_QC_C_20170817	0.953775	0.953812	0.95397	0.953973	0.953753	0.953906	0.953762	0.953866	0.954034	0.95376	0.953767	0.953997	0.953915	0.953902	0.953874	0.953849	0.953696	0.953854	0.953789	0.953995	0.953908	0.953698	0.953309	0.953187	0.953215	0.953164	0.953135	0.953063	0.953105	0.953623	0.953121	0.95202	0.953432	0.953417	0.954139	0.954042	0.95385	0.954097	0.955177	0.951257	0.954707	0.952384	0.954603	0.954516	0.953304	0.951139	0.954102	0.953378
M054S2	M054S2_QC_C_20180820	0.953703	0.95374	0.953914	0.953872	0.953723	0.953847	0.953731	0.953798	0.953915	0.9537	0.953685	0.953852	0.953822	0.953803	0.953819	0.953688	0.953611	0.953727	0.953738	0.953941	0.953851	0.953739	0.953317	0.953097	0.953149	0.953215	0.953224	0.9531	0.953123	0.95363	0.953085	0.951924	0.953438	0.95342	0.954177	0.954057	0.953842	0.953977	0.955039	0.951103	0.954566	0.952362	0.954548	0.954504	0.953367	0.951048	0.954112	0.953459
Ma_PCC9701	Ma_PCC9701_France_UG	0.953577	0.953796	0.953856	0.953733	0.953547	0.953659	0.953564	0.953736	0.95375	0.953572	0.953638	0.953875	0.953866	0.953922	0.953685	0.953724	0.953585	0.953751	0.953855	0.953952	0.953738	0.954182	0.954069	0.953402	0.954178	0.95411	0.954109	0.954075	0.95407	0.954458	0.954117	0.952351	0.954076	0.953944	0.954463	0.954516	0.954095	0.954165	0.955015	0.951679	0.954964	0.953017	0.954966	0.954668	0.953394	0.951406	0.954397	0.953565
M015S2	M015S2_QC_C_20180808	0.956242	0.956274	0.956489	0.956365	0.956349	0.956415	0.95635	0.956451	0.956377	0.956371	0.956323	0.956438	0.956284	0.9565	0.956373	0.956332	0.95639	0.956482	0.956423	0.956422	0.956447	0.956305	0.956088	0.955669	0.956084	0.956074	0.956048	0.956114	0.956063	0.956385	0.956053	0.953489	0.955806	0.955759	0.956591	0.956586	0.955995	0.956173	0.957299	0.953806	0.957269	0.954991	0.957289	0.957222	0.956412	0.953407	0.957088	0.955642
M145S2	M145S2_QC_C_20180920	0.956225	0.956297	0.956536	0.956363	0.956349	0.956388	0.956329	0.956454	0.956368	0.956405	0.956331	0.956422	0.956473	0.956554	0.95636	0.956332	0.956373	0.956485	0.956466	0.956585	0.956432	0.956402	0.956161	0.9557	0.956187	0.956148	0.956161	0.956197	0.956156	0.95645	0.956152	0.953404	0.955752	0.955817	0.956502	0.956512	0.955938	0.956316	0.957302	0.953761	0.95721	0.955008	0.957237	0.957212	0.956406	0.953348	0.957082	0.955598
M025S2	M025S2_QC_C_20180808	0.95618	0.95625	0.956444	0.956318	0.956303	0.956381	0.956304	0.956399	0.956349	0.956349	0.95628	0.956384	0.956241	0.956513	0.956347	0.956312	0.956328	0.956453	0.956395	0.956366	0.95641	0.956352	0.956131	0.955664	0.956113	0.956059	0.956081	0.956109	0.956082	0.956376	0.95608	0.953376	0.955792	0.955742	0.956593	0.956599	0.955981	0.956164	0.957286	0.953787	0.957206	0.955002	0.957275	0.957229	0.956456	0.953408	0.957081	0.955596
M061S2	M061S2_QC_C_20180820	0.954511	0.95452	0.954634	0.954714	0.954529	0.954512	0.954547	0.954688	0.954709	0.954554	0.954594	0.954695	0.954632	0.954898	0.954622	0.954621	0.954608	0.954743	0.954865	0.954612	0.954638	0.954662	0.954542	0.953749	0.954101	0.954155	0.954108	0.95421	0.95415	0.954484	0.954162	0.952231	0.954387	0.954423	0.954615	0.95457	0.954205	0.954409	0.955428	0.952197	0.955805	0.953188	0.955414	0.955457	0.954407	0.952153	0.955264	0.954461
M169S2	M169S2_QC_C_20181003	0.951669	0.951705	0.951949	0.951957	0.951741	0.951853	0.95175	0.951958	0.95193	0.951835	0.951782	0.9519	0.952005	0.951898	0.951864	0.951827	0.951909	0.951873	0.952032	0.951739	0.951848	0.952144	0.951687	0.951281	0.951278	0.951448	0.951084	0.951336	0.951237	0.951868	0.951274	0.949011	0.951032	0.951938	0.952103	0.952185	0.951603	0.952332	0.953232	0.949044	0.952104	0.950135	0.951786	0.9517	0.950375	0.948987	0.951575	0.950727
Ma_NIES87	Ma_NIES87_Japan_UG	0.951547	0.95153	0.951837	0.95204	0.951789	0.95183	0.95167	0.951879	0.951944	0.951746	0.951673	0.95203	0.951784	0.951844	0.951822	0.951684	0.951759	0.951771	0.952006	0.951795	0.951708	0.952032	0.951521	0.951072	0.951441	0.951265	0.951105	0.951389	0.951263	0.951856	0.951279	0.949255	0.951208	0.951588	0.951881	0.951967	0.951571	0.951852	0.952982	0.949309	0.952082	0.950151	0.951991	0.951383	0.95036	0.948931	0.951593	0.950767
M049S2	M049S2_QC_C_20180820	0.951526	0.951559	0.951756	0.95163	0.951589	0.951532	0.951559	0.951667	0.951713	0.951568	0.951656	0.951668	0.951607	0.951521	0.951695	0.951522	0.951658	0.951633	0.95196	0.951635	0.951676	0.951984	0.951774	0.951452	0.951723	0.951652	0.951765	0.95178	0.951734	0.951987	0.951806	0.949817	0.951619	0.951909	0.952194	0.952202	0.951863	0.952652	0.953276	0.949768	0.95257	0.950362	0.952252	0.952276	0.951228	0.949533	0.952177	0.951231
M144S2	M144S2_QC_C_20180920	0.952719	0.952761	0.952804	0.952738	0.95271	0.952749	0.95273	0.952782	0.952762	0.952881	0.952732	0.952934	0.95274	0.952756	0.952778	0.952814	0.952886	0.952867	0.952868	0.952818	0.952698	0.952904	0.952368	0.952095	0.952418	0.952308	0.952354	0.952416	0.952423	0.952579	0.952315	0.95045	0.952852	0.952441	0.952823	0.952828	0.952647	0.952892	0.953787	0.950328	0.953378	0.951362	0.953432	0.95322	0.952248	0.949322	0.95302	0.951729
M034S2	M034S2_QC_C_20180808	0.952717	0.952826	0.952806	0.952835	0.952838	0.95283	0.952775	0.952903	0.952826	0.952882	0.952853	0.952828	0.952787	0.952769	0.952889	0.952837	0.952922	0.952846	0.952943	0.952866	0.952804	0.952836	0.952403	0.952138	0.952188	0.952269	0.95227	0.952314	0.952243	0.952498	0.952219	0.950589	0.952826	0.952428	0.952675	0.95268	0.952538	0.952821	0.953804	0.950045	0.953039	0.951132	0.953234	0.95296	0.951999	0.949351	0.952812	0.951552
Ma_NIES2481	Ma_NIES2481_Japan_CG	0.951799	0.951794	0.951935	0.951903	0.951708	0.951857	0.951757	0.951912	0.951882	0.951849	0.951854	0.951977	0.951859	0.951914	0.951812	0.951837	0.951892	0.9519	0.951907	0.95196	0.951891	0.951668	0.951329	0.951296	0.951619	0.951624	0.951601	0.951608	0.951437	0.952031	0.951601	0.948912	0.950984	0.951397	0.952393	0.952291	0.951651	0.952219	0.952858	0.949415	0.952374	0.95054	0.952783	0.952127	0.951195	0.949048	0.952046	0.951077
Ma_NIES2549	Ma_NIES2549_Japan_CG	0.951493	0.951751	0.951872	0.951667	0.95152	0.951585	0.951576	0.951677	0.951737	0.951547	0.951656	0.951785	0.951786	0.951861	0.951655	0.951727	0.951644	0.951732	0.951788	0.951936	0.951737	0.951521	0.951396	0.951147	0.951424	0.951388	0.951327	0.951313	0.951301	0.951991	0.951585	0.949235	0.951234	0.95148	0.952125	0.952256	0.951479	0.9521	0.952732	0.949598	0.952423	0.950608	0.952844	0.952305	0.951152	0.949224	0.951934	0.951052
Msp_0824	Msp_0824_Japan_UG	0.951657	0.951718	0.951865	0.951858	0.951708	0.951788	0.951698	0.951757	0.951874	0.951737	0.951766	0.951836	0.951867	0.951846	0.95172	0.951772	0.951752	0.95184	0.951802	0.951803	0.951852	0.951693	0.951875	0.951688	0.952024	0.951915	0.951911	0.95187	0.951869	0.952343	0.95199	0.949503	0.951708	0.951835	0.952294	0.952366	0.951918	0.952486	0.95317	0.949832	0.952873	0.951135	0.952877	0.952531	0.951549	0.949451	0.952429	0.951161
Ma_PCC9806	Ma_PCC9806_USA_UG	0.953166	0.953089	0.95329	0.953394	0.95314	0.953169	0.953156	0.953315	0.953395	0.953285	0.953197	0.953378	0.953407	0.953382	0.953358	0.953337	0.953208	0.953326	0.953443	0.953387	0.953271	0.953248	0.953012	0.952568	0.952934	0.952939	0.952912	0.95293	0.952901	0.953201	0.952973	0.950129	0.952256	0.952808	0.95353	0.953582	0.953322	0.95348	0.95407	0.951144	0.954347	0.952293	0.954168	0.954047	0.953023	0.950968	0.954061	0.953007
Mf_S460	Mf_WU_F_19750830_S460	0.952969	0.952997	0.953099	0.953228	0.952984	0.952985	0.953008	0.953121	0.953202	0.953002	0.953092	0.953204	0.95305	0.953153	0.953099	0.953152	0.953071	0.953192	0.953117	0.953166	0.953065	0.953339	0.953037	0.952617	0.952728	0.952852	0.952714	0.952867	0.952831	0.953047	0.952846	0.950064	0.952213	0.952781	0.953401	0.953387	0.953114	0.95344	0.954059	0.951028	0.954152	0.95219	0.954072	0.953991	0.953024	0.951012	0.954024	0.953052
Msp_MC19	Msp_MC19_SKorea_CG	0.950361	0.950373	0.95037	0.950541	0.950392	0.950321	0.950257	0.950511	0.950464	0.950316	0.950338	0.950446	0.950443	0.950431	0.950391	0.950275	0.950441	0.950422	0.950644	0.950386	0.950431	0.950189	0.950101	0.949751	0.950522	0.950629	0.950401	0.950603	0.950576	0.950739	0.950563	0.948357	0.950323	0.950914	0.950515	0.95055	0.949872	0.950333	0.950817	0.948128	0.951238	0.949893	0.951613	0.950943	0.949958	0.94809	0.950887	0.950051
Ma_NIES1211	Ma_NIES1211_Japan_UG	0.950565	0.95044	0.950626	0.950547	0.950478	0.950381	0.950444	0.950587	0.950586	0.950443	0.950385	0.950609	0.950589	0.950534	0.950625	0.950392	0.950482	0.950497	0.95085	0.950583	0.950526	0.950538	0.950369	0.949747	0.950778	0.950751	0.950676	0.950721	0.950809	0.95075	0.950769	0.948502	0.950492	0.950952	0.950432	0.950468	0.950119	0.950249	0.951284	0.948333	0.950884	0.949365	0.951303	0.9507	0.949785	0.948313	0.950849	0.949675
Msp_T14	Msp_T14_Thailand_UG	0.950981	0.950964	0.950926	0.951036	0.950924	0.950843	0.950795	0.951023	0.951066	0.950931	0.950807	0.951098	0.951128	0.951005	0.950973	0.951003	0.950929	0.951059	0.95111	0.95101	0.951091	0.951007	0.950714	0.950139	0.9511	0.951018	0.95085	0.951067	0.951016	0.951004	0.95102	0.948609	0.950775	0.950994	0.951218	0.951185	0.950722	0.950547	0.951423	0.948758	0.951518	0.949996	0.951896	0.951302	0.950338	0.948596	0.95105	0.950027
[truncated: 183 more columns]

## Sheet: B
Table S2b. ANIb values
Short_Names	Long_Names	M003S1_QC_C_20170808	M005S1_QC_C_20170808	M110S1_QC_C_20170926	M040S2_QC_C_20180820	M022S1_QC_C_20170808	M058S1_QC_C_20170821	M017S1_QC_C_20170808	M015S1_QC_C_20170808	M049S1_QC_C_20170817	M055S1_QC_C_20170821	M088S1_QC_C_20170828	M086S1_QC_C_20170828	M038S1_QC_C_20170811	M043S2_QC_C_20180820	M018S1_QC_C_20170808	M065S2_QC_C_20180820	M099S2_QC_C_20180904	M020S1_QC_C_20170808	M095S1_QC_C_20170828	M076S1_QC_C_20170821	M010S1_QC_C_20170808	Ma_QC_Ca_00000000_S207	Msp_LSC1302_Canada_UG	LL1306_LLLG_USA_20130808	M158S2_QC_C_20181003	M080S2_QC_C_20180820	M137S2_QC_C_20180920	M165S2_QC_C_20181003	M151S2_QC_C_20180920	M037S2_QC_C_20180820	M087S2_QC_C_20180904	Ma_QC_Ch_20071001_M135	Ma_QC_Ch_20071001_S25	M113S1_QC_C_20170926	S1101_HLLG_USA_20110808	S1105_HLLG_USA_20110808	W1318_HLLG_USA_20130808	BK1102_HLLG_USA_20110808	K1307_HLLG_USA_20130815	SX1301_LLLG_USA_20130807	G1301_LLLG_USA_20130808	G1303_LLLG_USA_20130808	G1312_LLLG_USA_20130808	G1101_LLLG_USA_20110705	G1310_LLLG_USA_20130808	G1106_LLLG_USA_20110705	LL1107_LLLG_USA_20110612	LL1303_LLLG_USA_20130808
M003S1	M003S1_QC_C_20170808	1	0.999254	0.999199	0.999434	0.999409	0.999402	0.999301	0.999266	0.999383	0.999225	0.999271	0.999314	0.999442	0.99942	0.999087	0.999346	0.999357	0.999452	0.999092	0.999375	0.999425	0.985216	0.981151	0.981542	0.981612	0.981956	0.982027	0.982151	0.981992	0.981543	0.98205	0.978613	0.981211	0.982055	0.980864	0.980894	0.980289	0.980577	0.97926	0.974597	0.97815	0.97637	0.978465	0.978359	0.97721	0.975836	0.97806	0.977009
M005S1	M005S1_QC_C_20170808	0.999344	1	0.999244	0.999467	0.999392	0.999394	0.999376	0.999226	0.999337	0.999302	0.999254	0.999413	0.999384	0.999446	0.999294	0.999467	0.999442	0.999327	0.999152	0.999409	0.999394	0.98548	0.981361	0.981466	0.981458	0.981941	0.9818	0.981993	0.981917	0.981454	0.981923	0.978617	0.980514	0.981953	0.981196	0.981164	0.980657	0.980499	0.979457	0.97468	0.977981	0.976686	0.978579	0.978089	0.977157	0.975818	0.977762	0.976567
M110S1	M110S1_QC_C_20170926	0.999533	0.999482	1	0.99953	0.999546	0.999512	0.999382	0.99937	0.999531	0.999496	0.99943	0.999516	0.999381	0.999569	0.999307	0.999392	0.999494	0.999406	0.99936	0.999573	0.999462	0.985425	0.981028	0.981356	0.981557	0.982061	0.981822	0.982189	0.981918	0.981568	0.982009	0.978737	0.980973	0.981903	0.981468	0.981175	0.980432	0.981065	0.979891	0.975139	0.978148	0.976353	0.978224	0.978219	0.977377	0.975867	0.978178	0.977115
M040S2	M040S2_QC_C_20180820	0.999478	0.99942	0.999432	1	0.999437	0.999452	0.999403	0.999369	0.999364	0.999355	0.999371	0.999429	0.999568	0.99954	0.999383	0.999478	0.999451	0.999365	0.999285	0.99954	0.999458	0.985005	0.981477	0.981296	0.981582	0.981935	0.981588	0.982047	0.981951	0.981332	0.982054	0.978669	0.980609	0.982073	0.981437	0.981277	0.980433	0.980553	0.97919	0.974872	0.978213	0.976754	0.978603	0.978283	0.977598	0.975991	0.978226	0.977177
M022S1	M022S1_QC_C_20170808	0.999624	0.999502	0.999414	0.999575	1	0.999558	0.999454	0.999484	0.999472	0.999464	0.999533	0.999557	0.999582	0.99956	0.999426	0.99956	0.99957	0.999525	0.999328	0.999489	0.999569	0.985324	0.981237	0.981413	0.98144	0.98199	0.981889	0.982088	0.982014	0.981174	0.982071	0.978791	0.980923	0.981825	0.980967	0.981022	0.980539	0.980602	0.979336	0.9745	0.977892	0.976157	0.978104	0.978032	0.977083	0.97563	0.977661	0.97649
M058S1	M058S1_QC_C_20170821	0.999283	0.999178	0.999134	0.999174	0.999209	1	0.99921	0.999117	0.999129	0.999193	0.999251	0.999237	0.999198	0.999223	0.999099	0.999206	0.999165	0.999318	0.999091	0.999171	0.999243	0.984819	0.981529	0.9815	0.981258	0.981735	0.981561	0.981799	0.981621	0.981248	0.981749	0.978786	0.980926	0.981858	0.981121	0.980859	0.980426	0.980535	0.979186	0.974561	0.977872	0.976044	0.978342	0.978014	0.977173	0.975573	0.977654	0.976437
M017S1	M017S1_QC_C_20170808	0.999468	0.999429	0.999311	0.999461	0.999462	0.999527	1	0.999408	0.999498	0.999459	0.999335	0.999534	0.999443	0.999596	0.999375	0.999416	0.999446	0.999361	0.999269	0.999479	0.999497	0.985192	0.980756	0.981207	0.981477	0.981842	0.981829	0.982051	0.981906	0.981381	0.981843	0.978695	0.980854	0.981634	0.980932	0.980761	0.980263	0.980603	0.979311	0.974685	0.977388	0.976036	0.978006	0.977644	0.97701	0.97559	0.977512	0.976336
M015S1	M015S1_QC_C_20170808	0.999434	0.999239	0.999187	0.999418	0.999359	0.999411	0.999253	1	0.999258	0.999296	0.999258	0.999342	0.999343	0.999419	0.999128	0.999306	0.999321	0.999207	0.9991	0.999254	0.999286	0.985409	0.981409	0.981583	0.981664	0.981927	0.982037	0.982086	0.981933	0.981691	0.981964	0.978734	0.980808	0.981721	0.981337	0.981142	0.980356	0.980564	0.979143	0.974585	0.977866	0.976184	0.978058	0.97793	0.977274	0.975675	0.977863	0.976981
M049S1	M049S1_QC_C_20170817	0.999239	0.999304	0.999196	0.999155	0.999363	0.99931	0.999304	0.999093	1	0.999243	0.999222	0.999179	0.999378	0.999437	0.999185	0.999153	0.999364	0.999019	0.999257	0.999477	0.999308	0.984939	0.980977	0.981501	0.981073	0.981648	0.981162	0.981834	0.98153	0.981385	0.981603	0.978188	0.980374	0.981849	0.981413	0.981289	0.980347	0.980461	0.979386	0.974912	0.977985	0.976203	0.978317	0.9782	0.977313	0.975561	0.977881	0.976714
M055S1	M055S1_QC_C_20170821	0.999575	0.999444	0.999387	0.999566	0.999539	0.999516	0.999428	0.999467	0.999501	1	0.999493	0.99956	0.999483	0.999578	0.999372	0.999496	0.999438	0.99939	0.999313	0.999455	0.999416	0.985339	0.981798	0.981515	0.98172	0.982128	0.982122	0.982243	0.982064	0.98174	0.982171	0.978698	0.980844	0.981905	0.9813	0.981215	0.980462	0.980778	0.979351	0.974556	0.977906	0.976307	0.978054	0.978123	0.97728	0.975585	0.97788	0.976779
M088S1	M088S1_QC_C_20170828	0.99959	0.999465	0.999316	0.999491	0.999577	0.99961	0.999526	0.999474	0.999483	0.999478	1	0.999535	0.999459	0.999584	0.999343	0.9995	0.999512	0.999375	0.999339	0.999431	0.999549	0.985703	0.981734	0.981887	0.981953	0.982434	0.982335	0.982654	0.982259	0.981778	0.982414	0.978992	0.981409	0.982446	0.981329	0.981211	0.980471	0.980964	0.979689	0.975218	0.978405	0.976738	0.978774	0.97853	0.977769	0.975937	0.978339	0.977328
M086S1	M086S1_QC_C_20170828	0.999437	0.99924	0.999219	0.999246	0.999478	0.999318	0.999367	0.999152	0.999321	0.99933	0.999289	1	0.99936	0.999399	0.999147	0.999251	0.999427	0.999287	0.999305	0.999344	0.999352	0.985104	0.981087	0.980866	0.981503	0.981863	0.981596	0.981932	0.981827	0.981034	0.981865	0.97824	0.980483	0.981822	0.981014	0.980871	0.980045	0.980558	0.979285	0.974386	0.977633	0.975979	0.978057	0.977988	0.977225	0.975275	0.977541	0.97665
M038S1	M038S1_QC_C_20170811	0.999347	0.999157	0.999045	0.999084	0.999224	0.999327	0.999183	0.999168	0.999212	0.999135	0.999119	0.999025	1	0.999299	0.999242	0.999047	0.999219	0.999029	0.998992	0.999298	0.99933	0.984525	0.98106	0.98152	0.981136	0.981742	0.981266	0.981919	0.981801	0.980951	0.981782	0.978148	0.980048	0.981742	0.981257	0.981158	0.98043	0.980595	0.979415	0.974299	0.977937	0.976398	0.978362	0.978054	0.977325	0.975683	0.978052	0.976904
M043S2	M043S2_QC_C_20180820	0.999309	0.999313	0.999228	0.999264	0.999417	0.999406	0.999422	0.999283	0.999374	0.999386	0.999245	0.999255	0.999392	1	0.999297	0.999246	0.999389	0.999227	0.999239	0.999469	0.999531	0.984324	0.980945	0.98141	0.980819	0.981421	0.980978	0.981548	0.981427	0.980774	0.981211	0.978161	0.980154	0.981842	0.980851	0.980755	0.980068	0.980595	0.979299	0.97433	0.977631	0.976451	0.978188	0.977913	0.977061	0.975412	0.977613	0.976691
M018S1	M018S1_QC_C_20170808	0.99921	0.999214	0.999092	0.999261	0.999157	0.999288	0.999195	0.99914	0.999235	0.999135	0.999202	0.999239	0.999255	0.999213	1	0.999296	0.999283	0.999215	0.999078	0.999305	0.999293	0.985422	0.980897	0.981283	0.981302	0.981697	0.981687	0.981922	0.981723	0.981415	0.981813	0.978564	0.980826	0.981905	0.981076	0.981138	0.980286	0.980867	0.979583	0.974811	0.978291	0.976513	0.978509	0.978197	0.977511	0.976028	0.978036	0.976965
M065S2	M065S2_QC_C_20180820	0.999366	0.999349	0.999261	0.999471	0.99934	0.999406	0.999343	0.999275	0.999446	0.999366	0.999296	0.999396	0.999518	0.999541	0.999294	1	0.999423	0.999281	0.999276	0.999423	0.999522	0.985256	0.981111	0.981326	0.981677	0.982004	0.981831	0.982129	0.982093	0.981729	0.982094	0.978949	0.98093	0.981674	0.981388	0.981199	0.98036	0.980666	0.979766	0.974869	0.977853	0.976169	0.978317	0.978273	0.977252	0.975607	0.977701	0.976523
M099S2	M099S2_QC_C_20180904	0.999534	0.999499	0.999332	0.999581	0.999588	0.999515	0.999518	0.999473	0.999526	0.999517	0.999498	0.999581	0.999528	0.999602	0.999485	0.999585	1	0.9995	0.999342	0.99951	0.999526	0.985362	0.981746	0.981563	0.981633	0.982132	0.981901	0.982268	0.982081	0.981546	0.982177	0.979238	0.981328	0.982292	0.981299	0.981283	0.980605	0.981181	0.979732	0.974922	0.978118	0.976537	0.978433	0.97835	0.977557	0.975752	0.97822	0.976841
M020S1	M020S1_QC_C_20170808	0.99946	0.999236	0.99926	0.999334	0.999379	0.999439	0.999275	0.999265	0.99917	0.999325	0.999252	0.99939	0.999396	0.999375	0.999276	0.999315	0.999313	1	0.999211	0.999348	0.999279	0.985199	0.981044	0.981203	0.981348	0.981792	0.98166	0.981978	0.981786	0.981371	0.981853	0.978701	0.980678	0.981979	0.981051	0.980869	0.980148	0.980649	0.979218	0.97489	0.978177	0.976634	0.978461	0.978134	0.977252	0.975692	0.977618	0.976857
M095S1	M095S1_QC_C_20170828	0.999338	0.999364	0.999364	0.999454	0.999334	0.99936	0.999343	0.999223	0.999489	0.999303	0.99932	0.999347	0.999425	0.999416	0.999356	0.9994	0.999351	0.999356	1	0.99935	0.999414	0.985669	0.98122	0.981724	0.981412	0.981857	0.98175	0.981945	0.981837	0.981556	0.981933	0.978501	0.980984	0.982129	0.981343	0.981296	0.980896	0.980892	0.979744	0.975223	0.978178	0.976258	0.978514	0.978074	0.97721	0.976211	0.97818	0.977059
M076S1	M076S1_QC_C_20170821	0.999325	0.999345	0.999221	0.999412	0.99933	0.99934	0.999325	0.999235	0.999467	0.999338	0.999172	0.999388	0.999355	0.999456	0.999285	0.999256	0.999367	0.999304	0.999266	1	0.999426	0.984995	0.9809	0.981225	0.981125	0.981646	0.981572	0.981926	0.981571	0.980967	0.981671	0.978415	0.980745	0.981556	0.980976	0.980892	0.980156	0.980716	0.979407	0.975217	0.977995	0.976531	0.978449	0.978128	0.977429	0.975506	0.977792	0.97668
M010S1	M010S1_QC_C_20170808	0.999304	0.999286	0.999091	0.999283	0.999298	0.999242	0.999242	0.999114	0.999305	0.999212	0.999116	0.999256	0.999316	0.999379	0.999087	0.999224	0.999263	0.99913	0.999097	0.999322	1	0.985256	0.981281	0.98178	0.980945	0.981511	0.981351	0.981625	0.981396	0.9809	0.981452	0.978667	0.981029	0.98206	0.981463	0.981398	0.980271	0.980866	0.979618	0.974636	0.97813	0.976462	0.978365	0.978274	0.977303	0.975837	0.97803	0.976816
Ma_S207	Ma_QC_Ca_00000000_S207	0.986252	0.985935	0.98603	0.985881	0.986179	0.985979	0.986061	0.986229	0.985742	0.985938	0.986096	0.985688	0.985763	0.985807	0.986182	0.985779	0.98621	0.985727	0.985941	0.986	0.986069	1	0.982891	0.983147	0.981902	0.982479	0.982201	0.982761	0.982654	0.982374	0.98257	0.98041	0.982443	0.983004	0.980184	0.980149	0.97978	0.98021	0.978381	0.975386	0.978363	0.976573	0.978291	0.978268	0.977523	0.975666	0.978544	0.976924
Msp_LSC1302	Msp_LSC1302_Canada_UG	0.982795	0.982754	0.982759	0.982829	0.982672	0.982821	0.982632	0.982804	0.98275	0.982754	0.982827	0.982683	0.982757	0.982598	0.982786	0.982647	0.982851	0.982737	0.982736	0.982681	0.982774	0.984098	1	0.989332	0.982022	0.982409	0.982256	0.982536	0.98259	0.982264	0.982373	0.980075	0.98269	0.982837	0.980213	0.980505	0.979713	0.980403	0.978419	0.975902	0.978743	0.976654	0.978833	0.978545	0.977224	0.975886	0.979094	0.97742
LL1306	LL1306_LLLG_USA_20130808	0.982279	0.982135	0.98186	0.982019	0.982	0.982147	0.981937	0.982138	0.981985	0.981929	0.982252	0.981863	0.98209	0.981998	0.982015	0.981942	0.981999	0.981876	0.982194	0.982022	0.982092	0.981884	0.987964	1	0.981343	0.98137	0.981366	0.981402	0.981464	0.981199	0.981595	0.980025	0.981907	0.981811	0.979179	0.978989	0.978592	0.978802	0.977797	0.976252	0.978849	0.977242	0.979019	0.978038	0.977696	0.975753	0.979017	0.977491
M158S2	M158S2_QC_C_20181003	0.982113	0.981979	0.981951	0.981795	0.982089	0.981993	0.981923	0.982104	0.981801	0.981918	0.982167	0.981775	0.981829	0.981799	0.982197	0.981757	0.982137	0.981712	0.98217	0.981973	0.982149	0.98145	0.980757	0.981781	1	0.999292	0.998854	0.999413	0.999463	0.998741	0.999184	0.982682	0.984841	0.98603	0.98037	0.980412	0.979796	0.981049	0.979488	0.974678	0.977791	0.975856	0.977778	0.977424	0.977325	0.975066	0.977475	0.976497
M080S2	M080S2_QC_C_20180820	0.982083	0.982003	0.982119	0.982086	0.982141	0.982053	0.982118	0.98207	0.98206	0.98202	0.982214	0.982047	0.982029	0.982072	0.982122	0.982074	0.982105	0.981948	0.982074	0.982043	0.982135	0.982177	0.981415	0.981432	0.999211	1	0.999431	0.999421	0.999424	0.998609	0.999313	0.98298	0.985409	0.985966	0.980153	0.98022	0.979711	0.980557	0.979313	0.97489	0.977422	0.975911	0.977745	0.977716	0.977059	0.97482	0.977717	0.976451
M137S2	M137S2_QC_C_20180920	0.982336	0.982157	0.982036	0.981884	0.982304	0.982131	0.982003	0.982255	0.982021	0.982066	0.982198	0.981865	0.98195	0.981867	0.982298	0.981851	0.982252	0.981784	0.98235	0.982146	0.982159	0.98251	0.98115	0.981598	0.99932	0.999522	1	0.999622	0.999221	0.999059	0.999441	0.983311	0.985742	0.98633	0.979856	0.980205	0.979531	0.980683	0.979368	0.974619	0.977893	0.976514	0.978254	0.977822	0.977337	0.975253	0.978035	0.976877
M165S2	M165S2_QC_C_20181003	0.982452	0.982426	0.982443	0.982537	0.98251	0.982428	0.982452	0.982359	0.982421	0.98232	0.98262	0.982461	0.982435	0.98238	0.982552	0.982549	0.982498	0.982223	0.982356	0.982414	0.98253	0.982607	0.98169	0.981952	0.999461	0.999527	0.999569	1	0.999611	0.999075	0.999439	0.983738	0.986197	0.986422	0.980606	0.980801	0.979847	0.981046	0.979769	0.975197	0.978393	0.977155	0.978597	0.978043	0.977626	0.975693	0.978573	0.977524
M151S2	M151S2_QC_C_20180920	0.982787	0.982711	0.982613	0.982805	0.982829	0.982567	0.982663	0.982696	0.982746	0.982545	0.982694	0.982766	0.982712	0.982734	0.982703	0.982691	0.982771	0.982608	0.982729	0.982762	0.982757	0.982901	0.981485	0.981735	0.999406	0.999515	0.999176	0.999624	1	0.998524	0.999125	0.983393	0.986048	0.986496	0.98037	0.980546	0.979929	0.981116	0.97978	0.974712	0.97806	0.976646	0.978318	0.978018	0.977457	0.975783	0.978261	0.977264
M037S2	M037S2_QC_C_20180820	0.982257	0.982087	0.981897	0.982107	0.982164	0.982141	0.982096	0.982044	0.982112	0.982024	0.982305	0.982067	0.982029	0.982057	0.982086	0.982195	0.982228	0.98195	0.981926	0.982014	0.982159	0.982545	0.981416	0.982028	0.999122	0.999237	0.99934	0.99937	0.998923	1	0.999166	0.983765	0.986264	0.986201	0.980268	0.980524	0.979898	0.980892	0.979535	0.975126	0.978357	0.977215	0.978658	0.97816	0.977912	0.97614	0.978546	0.977533
M087S2	M087S2_QC_C_20180904	0.982419	0.982371	0.982407	0.982041	0.982478	0.982299	0.982433	0.982425	0.982042	0.982442	0.982487	0.982128	0.981939	0.981988	0.982417	0.982025	0.982523	0.981922	0.982507	0.982513	0.982485	0.982212	0.981118	0.981613	0.998907	0.999274	0.999005	0.99936	0.999005	0.998808	1	0.983139	0.985549	0.985777	0.980182	0.980288	0.979655	0.980665	0.979312	0.974415	0.977938	0.976955	0.978491	0.97795	0.977403	0.975573	0.978077	0.977439
Ma_M135	Ma_QC_Ch_20071001_M135	0.979043	0.97873	0.978732	0.978212	0.978749	0.978895	0.978761	0.97891	0.97822	0.978789	0.978939	0.978189	0.978221	0.978069	0.97894	0.97812	0.979075	0.977986	0.978937	0.978947	0.979012	0.978705	0.979535	0.979905	0.982462	0.983225	0.982703	0.983524	0.983512	0.983534	0.983186	1	0.994849	0.984338	0.977463	0.977596	0.977151	0.978202	0.976046	0.971995	0.974808	0.973172	0.975244	0.974939	0.973922	0.972736	0.975307	0.973883
Ma_S25	Ma_QC_Ch_20071001_S25	0.98208	0.981816	0.981832	0.981595	0.98194	0.98185	0.981835	0.98198	0.981626	0.981651	0.981993	0.981631	0.981495	0.981549	0.982011	0.981728	0.982069	0.981591	0.981999	0.98197	0.981878	0.982228	0.982082	0.982116	0.985812	0.986307	0.986581	0.986515	0.986592	0.986438	0.986415	0.996094	1	0.98745	0.98039	0.980425	0.97984	0.980411	0.978607	0.974436	0.977642	0.976046	0.978065	0.977012	0.975974	0.974892	0.977281	0.975864
M113S1	M113S1_QC_C_20170926	0.982284	0.982329	0.982187	0.982377	0.982198	0.982208	0.982281	0.982342	0.982379	0.982042	0.982313	0.982252	0.982235	0.982327	0.982402	0.982306	0.982387	0.982262	0.982448	0.982259	0.982292	0.98252	0.982033	0.982234	0.986022	0.98575	0.986105	0.985993	0.986036	0.985668	0.985975	0.983938	0.986956	1	0.98003	0.979822	0.97916	0.979643	0.978928	0.974853	0.97747	0.976114	0.977946	0.977613	0.976411	0.974632	0.977318	0.975862
S1101	S1101_HLLG_USA_20110808	0.981002	0.981012	0.980874	0.981013	0.980968	0.98109	0.980883	0.981282	0.981188	0.980922	0.981027	0.981024	0.980947	0.981147	0.980884	0.981142	0.981014	0.981	0.981145	0.981123	0.981278	0.978831	0.977628	0.97742	0.979548	0.980247	0.979796	0.98021	0.980022	0.979785	0.979886	0.976231	0.978918	0.980202	1	0.998638	0.992985	0.985384	0.984697	0.97556	0.978575	0.97671	0.978946	0.978501	0.977818	0.976858	0.978031	0.977402
S1105	S1105_HLLG_USA_20110808	0.980599	0.980473	0.980321	0.980488	0.980445	0.980541	0.980411	0.980744	0.980781	0.980253	0.980444	0.980315	0.98051	0.980583	0.980545	0.980708	0.980434	0.980499	0.980588	0.980643	0.980786	0.978606	0.977644	0.977899	0.979437	0.980094	0.979602	0.980049	0.980122	0.979499	0.979856	0.976218	0.978315	0.979764	0.998603	1	0.99282	0.985404	0.984646	0.975213	0.978027	0.976489	0.978287	0.978001	0.977335	0.97631	0.977792	0.977044
W1318	W1318_HLLG_USA_20130808	0.980283	0.980446	0.980304	0.980377	0.9803	0.980385	0.980234	0.980532	0.98034	0.980415	0.980442	0.980412	0.980213	0.980274	0.98035	0.980554	0.980355	0.980309	0.980585	0.980173	0.980354	0.9791	0.977662	0.977621	0.978697	0.9791	0.978768	0.979035	0.978972	0.979248	0.978689	0.976752	0.978455	0.979289	0.992832	0.992577	1	0.98559	0.985493	0.975082	0.978022	0.975902	0.97819	0.978012	0.977298	0.976315	0.977585	0.976801
BK1102	BK1102_HLLG_USA_20110808	0.980642	0.980632	0.980262	0.980396	0.980517	0.980517	0.98038	0.980678	0.980509	0.980582	0.98041	0.980382	0.980455	0.980509	0.980499	0.980227	0.980491	0.980607	0.980807	0.980516	0.980609	0.979523	0.977734	0.978874	0.979475	0.979767	0.979397	0.979479	0.979703	0.979696	0.979526	0.976377	0.978268	0.979599	0.985812	0.985765	0.985597	1	0.987093	0.977178	0.979983	0.978051	0.979814	0.979058	0.978187	0.978514	0.979761	0.978902
K1307	K1307_HLLG_USA_20130815	0.979573	0.979557	0.979043	0.979337	0.979425	0.979367	0.979317	0.979501	0.979195	0.979357	0.979381	0.979359	0.979165	0.979417	0.979278	0.979386	0.979331	0.979414	0.979335	0.97938	0.979317	0.977529	0.975623	0.977295	0.978088	0.978441	0.977994	0.978432	0.978209	0.978202	0.97815	0.97459	0.977201	0.978245	0.984872	0.984845	0.985109	0.986908	1	0.974405	0.976835	0.975619	0.977479	0.976426	0.976198	0.975272	0.976602	0.976068
SX1301	SX1301_LLLG_USA_20130807	0.974517	0.974587	0.973898	0.974513	0.974438	0.974425	0.974199	0.974456	0.974438	0.973899	0.97412	0.973908	0.974231	0.974334	0.97445	0.9739	0.974515	0.974631	0.974411	0.973821	0.974196	0.973149	0.972533	0.974039	0.97331	0.97341	0.973227	0.97336	0.973291	0.973481	0.973518	0.970995	0.972982	0.97409	0.974296	0.974352	0.973955	0.975313	0.973166	1	0.9903	0.986334	0.988978	0.98815	0.986889	0.984874	0.988241	0.986143
G1301	G1301_LLLG_USA_20130808	0.978844	0.978643	0.978334	0.978582	0.978424	0.978568	0.978467	0.978632	0.978655	0.978073	0.97836	0.978053	0.978385	0.978616	0.978641	0.978207	0.978523	0.978559	0.978887	0.978236	0.978399	0.977568	0.976617	0.978652	0.97731	0.977292	0.977547	0.977442	0.977383	0.97808	0.977359	0.974798	0.976927	0.97771	0.978651	0.978598	0.978304	0.979661	0.977549	0.991899	1	0.990153	0.993098	0.992507	0.991233	0.989149	0.992823	0.990477
G1303	G1303_LLLG_USA_20130808	0.97665	0.976279	0.976016	0.976491	0.976302	0.976338	0.976121	0.976493	0.976224	0.975651	0.975794	0.975643	0.97612	0.976316	0.976263	0.975627	0.976409	0.976355	0.976806	0.975644	0.975659	0.975471	0.974141	0.976046	0.975138	0.975422	0.97556	0.975677	0.975481	0.975839	0.97543	0.972822	0.974473	0.975701	0.976894	0.976927	0.976078	0.977369	0.975803	0.986913	0.989645	1	0.995451	0.988353	0.987356	0.985399	0.98886	0.986994
G1312	G1312_LLLG_USA_20130808	0.978848	0.978632	0.97822	0.978786	0.978705	0.978807	0.978597	0.978715	0.978709	0.977966	0.978193	0.978011	0.978613	0.978712	0.978739	0.978096	0.978799	0.978835	0.979057	0.97799	0.978084	0.97804	0.976649	0.978258	0.97723	0.977341	0.977561	0.977513	0.977353	0.978027	0.977355	0.97532	0.977435	0.977583	0.979685	0.979503	0.978671	0.979752	0.978297	0.989978	0.992973	0.995715	1	0.991945	0.990625	0.987818	0.991851	0.989891
G1101	G1101_LLLG_USA_20110705	0.97798	0.977599	0.977273	0.977776	0.977804	0.977675	0.977626	0.977728	0.977669	0.977151	0.977308	0.977224	0.977587	0.977659	0.977727	0.977302	0.97758	0.977606	0.977867	0.977284	0.977443	0.976605	0.97563	0.977351	0.976516	0.976654	0.976556	0.976526	0.976533	0.976863	0.976504	0.973949	0.975845	0.976842	0.978151	0.977899	0.977535	0.978721	0.97666	0.989326	0.992405	0.989253	0.992301	1	0.996309	0.988312	0.992608	0.989906
G1310	G1310_LLLG_USA_20130808	0.977992	0.977708	0.977521	0.977845	0.977803	0.977769	0.977737	0.977858	0.977721	0.977466	0.977486	0.977447	0.977596	0.977725	0.977801	0.977386	0.977709	0.977843	0.977956	0.97732	0.977362	0.976793	0.975141	0.976905	0.976654	0.976698	0.976734	0.976804	0.977021	0.977493	0.976647	0.972978	0.975126	0.976635	0.978334	0.977917	0.977782	0.978313	0.976841	0.988277	0.991062	0.9884	0.990983	0.996328	1	0.986865	0.991193	0.989204
G1106	G1106_LLLG_USA_20110705	0.974869	0.975086	0.974784	0.975152	0.974782	0.974858	0.974927	0.9751	0.974924	0.974202	0.974666	0.974133	0.974758	0.975035	0.975096	0.974643	0.974807	0.97512	0.975174	0.974212	0.974441	0.974066	0.972892	0.974835	0.973531	0.973746	0.973817	0.97414	0.973987	0.974452	0.973727	0.971053	0.973081	0.974226	0.976244	0.976164	0.97623	0.978466	0.974904	0.985157	0.987691	0.984898	0.987201	0.986975	0.986044	1	0.988437	0.987035
LL1107	LL1107_LLLG_USA_20110612	0.977993	0.977877	0.977457	0.977831	0.977704	0.977804	0.977633	0.977904	0.977699	0.977051	0.977234	0.977095	0.977676	0.977825	0.977726	0.977138	0.977834	0.977868	0.978051	0.977194	0.977272	0.977255	0.976739	0.978308	0.976592	0.976993	0.977104	0.977242	0.977291	0.977428	0.977029	0.974574	0.976402	0.977534	0.978114	0.978056	0.977368	0.979421	0.977323	0.989002	0.992246	0.989022	0.991822	0.99183	0.990607	0.989613	1	0.991507
LL1303	LL1303_LLLG_USA_20130808	0.976773	0.976445	0.975852	0.976547	0.976296	0.976342	0.976318	0.976509	0.976197	0.975601	0.975987	0.975528	0.976318	0.976336	0.976433	0.975665	0.976243	0.976686	0.976726	0.975735	0.975791	0.975447	0.975317	0.975792	0.975694	0.975769	0.976202	0.976107	0.976154	0.975931	0.976111	0.972866	0.97487	0.975888	0.977144	0.976972	0.976262	0.977835	0.975979	0.986573	0.989467	0.987004	0.989358	0.989427	0.988412	0.987573	0.990948	1
SX1311	SX1311_LLLG_USA_20130807	0.979013	0.978724	0.978639	0.978823	0.978661	0.979034	0.978657	0.978717	0.97886	0.978272	0.978427	0.978253	0.978806	0.978679	0.97892	0.978394	0.978937	0.979033	0.978845	0.978236	0.978457	0.977148	0.976044	0.977605	0.977317	0.977631	0.977802	0.97792	0.977948	0.977966	0.977833	0.974726	0.976479	0.977372	0.978832	0.978392	0.978125	0.979436	0.977339	0.988756	0.991802	0.988862	0.991675	0.991613	0.990295	0.988991	0.992595	0.990642
G1307	G1307_LLLG_USA_20130808	0.978285	0.978149	0.978016	0.978296	0.977969	0.978019	0.978036	0.978112	0.977954	0.978024	0.978183	0.97809	0.977973	0.978184	0.978211	0.978142	0.977994	0.978111	0.978418	0.97817	0.978222	0.976434	0.976061	0.978035	0.976563	0.976751	0.976994	0.976894	0.976927	0.977167	0.977012	0.974336	0.97578	0.976972	0.978394	0.978519	0.977828	0.978695	0.977267	0.983917	0.986536	0.984586	0.986859	0.986284	0.985194	0.983155	0.986819	0.985453
G1311	G1311_LLLG_USA_20130808	0.978321	0.978121	0.97782	0.978149	0.977822	0.977971	0.977915	0.978241	0.977982	0.97794	0.978269	0.977882	0.97803	0.978128	0.978144	0.978232	0.977866	0.977985	0.978283	0.977951	0.978288	0.975809	0.976135	0.976954	0.976885	0.977007	0.976897	0.977096	0.977044	0.977339	0.977157	0.974102	0.97574	0.976861	0.978283	0.978362	0.977595	0.978348	0.976902	0.983327	0.985969	0.98413	0.986467	0.986316	0.985094	0.982538	0.986172	0.985133
G1104	G1104_LLLG_USA_20110705	0.978222	0.978241	0.977855	0.978278	0.977963	0.9783	0.978028	0.978435	0.978166	0.977596	0.977821	0.977615	0.978163	0.978142	0.978086	0.977753	0.978141	0.978226	0.978193	0.977682	0.977859	0.977349	0.977844	0.978419	0.977627	0.977681	0.977509	0.977648	0.977635	0.977985	0.977498	0.974713	0.976638	0.978247	0.979766	0.979496	0.978343	0.979614	0.977044	0.983326	0.98576	0.984181	0.986078	0.986219	0.985255	0.982256	0.986067	0.985886
G1109	G1109_LLLG_USA_20110705	0.975734	0.975606	0.975153	0.975639	0.975444	0.975553	0.975455	0.975674	0.975682	0.975142	0.975327	0.975326	0.975545	0.975481	0.975771	0.975399	0.97545	0.975682	0.975492	0.97529	0.975379	0.97506	0.974715	0.975525	0.974964	0.975254	0.975402	0.975545	0.975459	0.975584	0.975394	0.971469	0.973711	0.975369	0.976758	0.97675	0.975481	0.97723	0.974755	0.980634	0.983719	0.98138	0.983266	0.983535	0.982995	0.980488	0.983398	0.982547
LE1304	LE1304_LLLG_USA_20130806	0.978277	0.9782	0.977804	0.978239	0.977883	0.978074	0.977826	0.978276	0.978083	0.977676	0.978031	0.9777	0.978137	0.977991	0.978088	0.977901	0.978053	0.978064	0.978465	0.9777	0.977831	0.977217	0.977157	0.977757	0.97789	0.977987	0.977504	0.977924	0.977899	0.97767	0.977809	0.974603	0.976472	0.977439	0.978194	0.978117	0.977816	0.97966	0.977372	0.983023	0.986394	0.983336	0.985548	0.985837	0.985344	0.982258	0.985449	0.984599
BS1310	BS1310_HLLG_USA_20110808	0.97777	0.97749	0.977287	0.977414	0.977417	0.977406	0.977375	0.977507	0.977444	0.977206	0.97743	0.977328	0.977304	0.97738	0.977375	0.977544	0.977402	0.977502	0.977897	0.977497	0.97764	0.976743	0.97616	0.977923	0.976952	0.977152	0.977186	0.977357	0.977274	0.977362	0.977189	0.974054	0.975996	0.977591	0.978466	0.978465	0.978101	0.979358	0.977353	0.982591	0.985269	0.983215	0.985118	0.985494	0.984872	0.981742	0.985495	0.984315
G1309	G1309_LLLG_USA_20130808	0.978139	0.978108	0.978129	0.978371	0.977984	0.978297	0.978101	0.978266	0.978322	0.977772	0.978031	0.977855	0.978176	0.978178	0.978208	0.977938	0.978131	0.978165	0.978257	0.977913	0.977933	0.977462	0.976489	0.977384	0.977324	0.977344	0.977296	0.977271	0.97744	0.97704	0.977186	0.974829	0.97659	0.977474	0.97935	0.979372	0.979133	0.98048	0.97812	0.982625	0.985294	0.984	0.985891	0.985227	0.9845	0.98218	0.985563	0.984194
W1313	W1313_HLLG_USA_20130808	0.977502	0.977195	0.976995	0.977372	0.977277	0.977423	0.977148	0.977423	0.977416	0.977303	0.977339	0.977295	0.977269	0.977421	0.977198	0.977461	0.977272	0.977275	0.978059	0.977434	0.977667	0.976673	0.975999	0.976962	0.977546	0.978041	0.977614	0.977993	0.977992	0.978153	0.977855	0.974884	0.977037	0.977667	0.980225	0.980048	0.979236	0.980621	0.979039	0.981686	0.984634	0.983267	0.984685	0.983875	0.983412	0.980354	0.983739	0.98314
W1316	W1316_HLLG_USA_20130808	0.977386	0.976985	0.976919	0.977051	0.976801	0.977284	0.976882	0.977268	0.97695	0.976896	0.977078	0.976901	0.97675	0.977093	0.976998	0.977125	0.977126	0.977093	0.977835	0.977125	0.977286	0.976209	0.976126	0.976887	0.977476	0.978081	0.977556	0.977984	0.977953	0.978301	0.978013	0.974575	0.976629	0.977084	0.979803	0.979859	0.978996	0.980035	0.978994	0.981228	0.984329	0.98339	0.984474	0.983379	0.982989	0.980125	0.983356	0.982679
W1315	W1315_HLLG_USA_20130808	0.976906	0.976684	0.97634	0.976644	0.976561	0.9768	0.976523	0.976791	0.976646	0.976418	0.976679	0.976515	0.976558	0.976704	0.976516	0.976792	0.976773	0.976675	0.977474	0.976791	0.97697	0.976014	0.975597	0.976939	0.97772	0.978115	0.977692	0.978009	0.978166	0.97846	0.978073	0.974518	0.976704	0.977311	0.979841	0.97997	0.97888	0.980089	0.978234	0.981297	0.984361	0.982931	0.984433	0.983292	0.982887	0.979986	0.983473	0.982293
BS1105	BS1105_HLLG_USA_20110808	0.978274	0.977953	0.977976	0.978183	0.978044	0.9783	0.978033	0.978105	0.978256	0.978035	0.978182	0.97796	0.97822	0.978358	0.978213	0.978348	0.978022	0.978138	0.978147	0.978368	0.97845	0.977448	0.976275	0.976819	0.977652	0.977745	0.977684	0.977683	0.977638	0.977806	0.977758	0.974964	0.977236	0.978129	0.980572	0.980494	0.979547	0.980856	0.978625	0.981947	0.984968	0.983715	0.984497	0.983702	0.982691	0.980166	0.984632	0.98342
L11101	L11101_HLLG_USA_20110819	0.977394	0.977203	0.976915	0.977298	0.977069	0.977093	0.976983	0.977211	0.977222	0.976951	0.977251	0.97711	0.977024	0.977269	0.977171	0.97735	0.977048	0.977392	0.977352	0.977155	0.977226	0.975705	0.975871	0.976728	0.976575	0.976955	0.976564	0.977006	0.976952	0.976791	0.97686	0.973854	0.97662	0.976803	0.979828	0.97983	0.978831	0.980172	0.97768	0.981002	0.983477	0.982803	0.98393	0.983029	0.982292	0.979979	0.983247	0.981464
G1305	G1305_LLLG_USA_20130808	0.977682	0.977621	0.977397	0.977678	0.977491	0.977692	0.977385	0.977835	0.977743	0.977552	0.977796	0.977531	0.977338	0.977595	0.977497	0.977571	0.977642	0.977707	0.977722	0.977621	0.97775	0.976074	0.975731	0.976737	0.976425	0.977052	0.977014	0.977186	0.977079	0.977823	0.977198	0.974333	0.976465	0.977769	0.979308	0.979203	0.97861	0.980521	0.978437	0.981529	0.984011	0.983074	0.984071	0.983764	0.983005	0.980339	0.983742	0.982757
M038S2	M038S2_QC_C_20180820	0.978956	0.979089	0.97897	0.978881	0.979024	0.979147	0.979062	0.979111	0.979106	0.978764	0.978783	0.978439	0.978833	0.979167	0.979116	0.978626	0.979061	0.978799	0.979134	0.978804	0.978855	0.977578	0.978074	0.978632	0.978122	0.978016	0.977742	0.978131	0.978326	0.978704	0.978335	0.975341	0.977274	0.978059	0.979939	0.979942	0.979634	0.981306	0.978676	0.982051	0.985664	0.983638	0.985722	0.985334	0.984418	0.982235	0.985346	0.984513
M112S1	M112S1_QC_C_20170926	0.979148	0.979098	0.978954	0.979143	0.978974	0.97912	0.978885	0.978959	0.979185	0.978843	0.978967	0.978948	0.979026	0.979176	0.978979	0.979239	0.978947	0.97906	0.979111	0.97891	0.979011	0.978085	0.978348	0.978937	0.97883	0.978794	0.978822	0.978866	0.978975	0.978945	0.978981	0.97594	0.977765	0.978501	0.980509	0.980429	0.980169	0.981743	0.979487	0.982709	0.985838	0.984263	0.986355	0.985655	0.984821	0.982557	0.9855	0.985255
M046S2	M046S2_QC_C_20180820	0.978886	0.978989	0.978696	0.979066	0.978891	0.978909	0.978956	0.978952	0.979067	0.978547	0.978622	0.978619	0.978917	0.979111	0.978954	0.978865	0.978833	0.978978	0.979136	0.978813	0.978867	0.977193	0.977529	0.978794	0.978219	0.978172	0.978179	0.978308	0.978467	0.9786	0.978609	0.975592	0.977039	0.977709	0.979793	0.979798	0.979461	0.980988	0.978356	0.982464	0.985577	0.983848	0.986067	0.984941	0.984568	0.982161	0.985402	0.984649
M109S1	M109S1_QC_C_20170926	0.979214	0.979332	0.979151	0.979321	0.979191	0.979192	0.979124	0.979243	0.979407	0.978943	0.979051	0.979025	0.979195	0.979435	0.979227	0.979285	0.979107	0.97929	0.979251	0.979225	0.979141	0.978933	0.978245	0.979147	0.978349	0.978335	0.978537	0.978405	0.97857	0.978683	0.978534	0.975951	0.978145	0.978459	0.980559	0.980469	0.980026	0.981402	0.978939	0.982907	0.986027	0.984063	0.986272	0.985615	0.984896	0.982843	0.985905	0.984717
Ma_S13	Ma_QC_C_20070823_S13	0.978789	0.978775	0.978662	0.978848	0.978915	0.978692	0.978783	0.97894	0.978897	0.978455	0.978701	0.978525	0.978807	0.978699	0.978898	0.978574	0.978669	0.978732	0.978793	0.978534	0.978565	0.978327	0.977539	0.978464	0.978214	0.978266	0.977942	0.97827	0.97835	0.978583	0.978352	0.975167	0.97687	0.978021	0.980041	0.979878	0.9795	0.98044	0.979306	0.982218	0.98567	0.983617	0.985316	0.985586	0.984519	0.981992	0.985462	0.984361
M090S1	M090S1_QC_C_20170828	0.95924	0.959296	0.959234	0.959318	0.959187	0.959329	0.95922	0.9594	0.959343	0.958982	0.959156	0.959137	0.959476	0.959399	0.959336	0.959182	0.959079	0.959281	0.959493	0.959352	0.959533	0.958751	0.959331	0.959828	0.959471	0.959484	0.959257	0.959531	0.959422	0.960246	0.959527	0.958294	0.95936	0.960052	0.961187	0.961178	0.961255	0.960524	0.961221	0.960552	0.962965	0.961582	0.963053	0.963284	0.962243	0.960363	0.962878	0.961761
Ma_1130S32	Ma_1130S32_Japan_UG	0.957115	0.957449	0.957394	0.956932	0.957546	0.957314	0.957318	0.957399	0.957441	0.957037	0.957467	0.957145	0.957049	0.957285	0.957135	0.957397	0.95769	0.95726	0.958007	0.957462	0.957522	0.956776	0.956625	0.956076	0.957047	0.957038	0.956954	0.957058	0.957001	0.957257	0.957004	0.955134	0.957071	0.95774	0.957094	0.957059	0.956057	0.956507	0.957623	0.956211	0.958975	0.957376	0.958551	0.957564	0.957249	0.955121	0.95794	0.957949
M179S2	M179S2_QC_C_20181003	0.954648	0.954496	0.954803	0.954765	0.954657	0.954645	0.954671	0.954457	0.954562	0.953999	0.954137	0.954143	0.954753	0.954696	0.954862	0.954296	0.954473	0.954614	0.955238	0.954363	0.954315	0.955087	0.954562	0.954426	0.955418	0.955525	0.955175	0.955511	0.955623	0.955844	0.955719	0.953908	0.955549	0.957002	0.955525	0.955692	0.955527	0.955687	0.957488	0.954789	0.95726	0.955715	0.956927	0.956815	0.956031	0.95428	0.955929	0.955609
M011S1	M011S1_QC_C_20170808	0.956245	0.956511	0.956329	0.956292	0.956306	0.956389	0.956255	0.956492	0.956646	0.956355	0.956253	0.956437	0.956239	0.956404	0.956397	0.95634	0.956317	0.956376	0.956235	0.956483	0.956709	0.956539	0.955753	0.95658	0.955833	0.95582	0.955885	0.956005	0.95575	0.955724	0.955796	0.954162	0.956339	0.956821	0.957178	0.957273	0.956846	0.957402	0.95759	0.954631	0.957985	0.956758	0.958266	0.958159	0.957628	0.955647	0.957704	0.956845
M035S1	M035S1_QC_C_20170811	0.955832	0.955945	0.95578	0.955616	0.955914	0.955788	0.955845	0.956155	0.955876	0.955848	0.955755	0.955589	0.955414	0.95562	0.955919	0.955548	0.956049	0.955477	0.955804	0.955908	0.956147	0.955476	0.95489	0.95563	0.954966	0.955282	0.954594	0.955521	0.955197	0.955153	0.954915	0.953572	0.955526	0.956373	0.956292	0.956392	0.956114	0.957167	0.957296	0.953953	0.957705	0.956175	0.958087	0.957495	0.956997	0.955324	0.957006	0.956735
M039S1	M039S1_QC_C_20170811	0.956249	0.956147	0.956099	0.956082	0.956212	0.956202	0.95604	0.956351	0.956463	0.956047	0.956084	0.956108	0.956117	0.956231	0.956217	0.956087	0.956227	0.95612	0.956007	0.956186	0.956378	0.956079	0.955152	0.955679	0.955782	0.955896	0.95577	0.956015	0.955762	0.955733	0.955836	0.95405	0.956032	0.956816	0.956837	0.956976	0.956758	0.957557	0.957688	0.954413	0.957862	0.956223	0.957884	0.957482	0.956817	0.95537	0.957432	0.956738
M002S1	M002S1_QC_C_20170808	0.9564	0.956473	0.956221	0.956234	0.956561	0.956443	0.956522	0.956577	0.956435	0.956432	0.956349	0.956162	0.956249	0.956257	0.956467	0.956253	0.956526	0.956161	0.956586	0.956851	0.956834	0.955872	0.95513	0.955932	0.955822	0.956443	0.955543	0.956444	0.95621	0.956479	0.956111	0.953842	0.955887	0.956503	0.957104	0.957325	0.957083	0.957109	0.957548	0.954647	0.958777	0.957548	0.958848	0.958332	0.958017	0.955892	0.957608	0.957088
M176S2	M176S2_QC_C_20181003	0.956625	0.956617	0.956503	0.956744	0.956663	0.956677	0.956531	0.956755	0.956868	0.956439	0.956549	0.956658	0.956846	0.956764	0.956746	0.956771	0.956653	0.956654	0.95664	0.956685	0.956986	0.956309	0.955938	0.956099	0.955944	0.955814	0.955646	0.955931	0.955825	0.955828	0.955888	0.954209	0.955918	0.956154	0.957191	0.957361	0.956627	0.957144	0.957442	0.955459	0.958744	0.957474	0.959019	0.958262	0.957852	0.956258	0.958093	0.957719
M113S2	M113S2_QC_C_20180904	0.956375	0.956426	0.956253	0.956411	0.956466	0.956359	0.956367	0.956456	0.956679	0.956319	0.956391	0.956371	0.956415	0.956513	0.956545	0.956383	0.956452	0.956394	0.956354	0.956469	0.956801	0.956551	0.955805	0.956292	0.955627	0.955749	0.955643	0.955863	0.955581	0.955466	0.955563	0.954061	0.956393	0.956841	0.956708	0.956767	0.956751	0.957314	0.957642	0.954597	0.957966	0.956475	0.958072	0.958084	0.95758	0.955815	0.957441	0.956776
M162S2	M162S2_QC_C_20181003	0.956308	0.956307	0.956216	0.955743	0.956426	0.956252	0.95611	0.956445	0.956202	0.956306	0.95611	0.955741	0.955902	0.955975	0.956245	0.955805	0.95642	0.955714	0.956432	0.956265	0.956451	0.955472	0.954637	0.955755	0.954577	0.955116	0.953844	0.955252	0.95497	0.954949	0.954658	0.95331	0.955077	0.956538	0.956393	0.956593	0.956377	0.956715	0.957003	0.953685	0.957462	0.956202	0.958169	0.957456	0.956859	0.955076	0.956814	0.956568
M155S2	M155S2_QC_C_20180920	0.957007	0.957262	0.957011	0.957225	0.957107	0.957136	0.957125	0.957165	0.957404	0.957125	0.957033	0.957223	0.957192	0.957164	0.95737	0.957089	0.957173	0.95712	0.957121	0.957326	0.957556	0.957066	0.955806	0.956628	0.956372	0.956252	0.956432	0.956443	0.956309	0.956417	0.956269	0.954287	0.956638	0.956713	0.957737	0.957707	0.95771	0.957607	0.957979	0.955501	0.958466	0.957084	0.958589	0.958236	0.957803	0.956091	0.95804	0.9576
M048S1	M048S1_QC_C_20170817	0.955954	0.956239	0.955915	0.956078	0.956175	0.95598	0.955861	0.956153	0.956409	0.956074	0.955927	0.956116	0.956051	0.956155	0.956026	0.95606	0.956154	0.955886	0.956172	0.956117	0.956343	0.955893	0.955456	0.956225	0.955624	0.955672	0.955113	0.955852	0.955585	0.955384	0.955385	0.954201	0.956046	0.956603	0.956384	0.956577	0.956383	0.957228	0.95743	0.954445	0.957943	0.956013	0.958006	0.958013	0.957322	0.955528	0.957405	0.957043
M009S1	M009S1_QC_C_20170808	0.956284	0.956369	0.956029	0.955547	0.956408	0.956242	0.956173	0.95648	0.956103	0.956144	0.956244	0.955483	0.955791	0.955742	0.956543	0.95551	0.956481	0.95538	0.95649	0.956528	0.956584	0.954766	0.954843	0.956102	0.954572	0.955412	0.954091	0.955325	0.955259	0.95572	0.954802	0.952694	0.954391	0.956191	0.956406	0.956688	0.956262	0.956986	0.95706	0.95357	0.957428	0.956051	0.958021	0.95737	0.956928	0.955439	0.957051	0.956624
M125S2	M125S2_QC_C_20180920	0.956737	0.956727	0.956779	0.956746	0.956946	0.956716	0.956708	0.956963	0.956898	0.956831	0.956775	0.956783	0.956753	0.956799	0.956758	0.956651	0.956952	0.956753	0.95691	0.956885	0.957087	0.95621	0.955344	0.956202	0.955964	0.955989	0.955382	0.956132	0.955792	0.956004	0.955617	0.953873	0.956125	0.957028	0.956931	0.957008	0.956713	0.957147	0.957504	0.954398	0.957664	0.955949	0.957959	0.957707	0.957002	0.955303	0.957374	0.956969
M135S2	M135S2_QC_C_20180920	0.956511	0.956781	0.956589	0.956675	0.956644	0.956652	0.956554	0.956648	0.957037	0.956672	0.956596	0.956711	0.956619	0.956809	0.956834	0.95675	0.956792	0.956604	0.956608	0.956748	0.957036	0.956773	0.95559	0.955889	0.956327	0.955871	0.955956	0.956175	0.955897	0.955828	0.955872	0.954451	0.956714	0.956742	0.957106	0.957263	0.956862	0.957733	0.957517	0.955205	0.958389	0.956632	0.958144	0.958105	0.957453	0.956029	0.957885	0.957191
M136S2	M136S2_QC_C_20180920	0.956345	0.956551	0.956286	0.956301	0.956516	0.956419	0.956291	0.956563	0.956645	0.956383	0.956314	0.95632	0.95638	0.956399	0.95647	0.956399	0.956529	0.956247	0.956466	0.956489	0.95661	0.956247	0.955225	0.956301	0.955705	0.955892	0.955766	0.956104	0.955673	0.956048	0.955589	0.953787	0.956269	0.956536	0.956675	0.956838	0.956686	0.957145	0.957463	0.954472	0.957622	0.956366	0.958175	0.957604	0.956955	0.955244	0.957135	0.956777
M051S1	M051S1_QC_C_20170821	0.956483	0.95655	0.95649	0.956307	0.956567	0.956627	0.956363	0.956651	0.956574	0.956661	0.956473	0.95657	0.956339	0.956521	0.956548	0.956336	0.956685	0.956346	0.9566	0.956631	0.956807	0.955619	0.955146	0.956354	0.955058	0.955454	0.954703	0.955568	0.955362	0.955671	0.955058	0.953826	0.95569	0.95637	0.95681	0.956855	0.956732	0.957173	0.957555	0.954602	0.957851	0.956698	0.958428	0.958131	0.957518	0.95549	0.957439	0.956759
M152S2	M152S2_QC_C_20180920	0.956106	0.956335	0.956117	0.955778	0.956383	0.956095	0.956171	0.956351	0.95615	0.956316	0.956164	0.955716	0.955756	0.955768	0.956226	0.955752	0.956422	0.95569	0.956265	0.956251	0.956591	0.955926	0.955135	0.956086	0.955679	0.956024	0.955052	0.956218	0.955915	0.956161	0.955617	0.954348	0.956031	0.957055	0.957109	0.957158	0.956801	0.957277	0.957529	0.954284	0.958301	0.956679	0.958712	0.958231	0.957558	0.955618	0.957522	0.957082
M112S2	M112S2_QC_C_20180904	0.956405	0.956714	0.956384	0.956399	0.956709	0.956344	0.95634	0.95663	0.956712	0.956441	0.956315	0.956378	0.956396	0.956584	0.95652	0.956382	0.956599	0.956276	0.956647	0.956585	0.956728	0.957152	0.955922	0.957045	0.956257	0.956402	0.955565	0.956462	0.956682	0.955691	0.955614	0.954401	0.956853	0.957256	0.957402	0.957474	0.957011	0.957724	0.95798	0.955492	0.958804	0.956617	0.958677	0.958744	0.958035	0.956007	0.958144	0.957825
M166S2	M166S2_QC_C_20181003	0.955982	0.956154	0.956016	0.956035	0.956189	0.956102	0.955974	0.956235	0.956169	0.956129	0.955929	0.955978	0.955968	0.956026	0.956214	0.955958	0.956239	0.955922	0.956231	0.956161	0.956428	0.955789	0.954969	0.956109	0.955242	0.955544	0.954975	0.955685	0.955429	0.955435	0.955331	0.953905	0.955832	0.956594	0.956563	0.956798	0.956647	0.956798	0.957512	0.954205	0.957483	0.956238	0.95795	0.957619	0.957052	0.955268	0.957017	0.956553
M034S1	M034S1_QC_C_20170811	0.956261	0.956239	0.955983	0.955911	0.956366	0.956076	0.956129	0.956044	0.956153	0.956121	0.955962	0.955857	0.955808	0.95601	0.956261	0.955879	0.956328	0.955757	0.956258	0.956339	0.9564	0.95583	0.955473	0.956365	0.95522	0.955629	0.954653	0.955826	0.955393	0.955748	0.955125	0.953768	0.955613	0.956669	0.956758	0.956918	0.956668	0.957222	0.957554	0.954557	0.95789	0.956258	0.958323	0.95794	0.957465	0.955293	0.957145	0.957116
Ma_NIES88	Ma_NIES88_Japan_UG	0.955578	0.955995	0.95572	0.955437	0.956077	0.955879	0.955816	0.956253	0.955742	0.955619	0.955939	0.955749	0.955524	0.95568	0.955833	0.956059	0.956054	0.956171	0.956062	0.956217	0.95612	0.956402	0.955334	0.956364	0.956747	0.956435	0.956214	0.956629	0.956764	0.95611	0.956566	0.953224	0.955477	0.957217	0.957454	0.957656	0.956953	0.957725	0.958084	0.955849	0.958998	0.957091	0.958702	0.957635	0.95719	0.955458	0.959124	0.957757
L211101	L21101_HLHG_USA_20110816	0.959129	0.959166	0.958979	0.959171	0.959132	0.958943	0.959017	0.959143	0.959277	0.958959	0.958756	0.959071	0.959176	0.959167	0.959227	0.958997	0.959061	0.959051	0.95929	0.959243	0.959289	0.958581	0.957278	0.958719	0.9586	0.9588	0.958143	0.958969	0.958759	0.958718	0.958601	0.95692	0.958619	0.95943	0.960218	0.960195	0.960674	0.95964	0.961667	0.957923	0.960277	0.958739	0.96056	0.960258	0.959618	0.957925	0.96077	0.959956
L21111	L21111_HLHG_USA_20110816	0.958899	0.958558	0.958568	0.958663	0.958606	0.958531	0.958528	0.958653	0.958684	0.958378	0.958221	0.958536	0.958735	0.958559	0.958949	0.958515	0.958479	0.958607	0.958878	0.958703	0.958841	0.95869	0.957598	0.958892	0.958468	0.958707	0.958288	0.958942	0.958806	0.958447	0.95873	0.95678	0.958561	0.959983	0.959965	0.959819	0.960445	0.958902	0.960952	0.958163	0.960497	0.958345	0.960208	0.960405	0.959997	0.957972	0.960714	0.960096
Ma_PCC9809	Ma_PCC9809_USA_UG	0.956422	0.956863	0.956749	0.956836	0.956792	0.956659	0.956635	0.957183	0.956947	0.956607	0.956647	0.956778	0.956853	0.956854	0.956936	0.956748	0.956859	0.956813	0.957095	0.956848	0.956907	0.956586	0.956276	0.955674	0.956463	0.956653	0.956289	0.956973	0.956908	0.956938	0.956756	0.953526	0.955601	0.957831	0.958112	0.958004	0.958391	0.956864	0.959385	0.955145	0.959047	0.957437	0.959021	0.958586	0.95759	0.956498	0.95866	0.95761
Mf_DF17	Mf_DF17_China_UG	0.954607	0.955303	0.954945	0.95484	0.954922	0.955017	0.954999	0.955484	0.955253	0.954527	0.954716	0.954737	0.954938	0.9548	0.955205	0.954688	0.955334	0.955192	0.955253	0.955224	0.954934	0.95502	0.954069	0.955456	0.954473	0.954229	0.954045	0.954459	0.954625	0.954737	0.954331	0.952644	0.954544	0.955368	0.95647	0.956669	0.95608	0.956952	0.958264	0.953998	0.956623	0.95498	0.956332	0.955407	0.955001	0.953828	0.956411	0.955212
Mv_NIES102	Mv_NIES102_Japan_CG	0.954372	0.95469	0.954569	0.954381	0.954607	0.954303	0.954339	0.954821	0.95472	0.954017	0.954529	0.954579	0.954519	0.954551	0.954367	0.954675	0.954605	0.954771	0.954808	0.955266	0.955014	0.953654	0.953696	0.954356	0.955668	0.955517	0.954873	0.955322	0.955378	0.95523	0.955338	0.952472	0.954508	0.956714	0.955009	0.954803	0.954137	0.954457	0.955488	0.954081	0.95485	0.953527	0.953637	0.953148	0.952824	0.949942	0.95394	0.952549
Ma_NIES843	Ma_NIES843_Japan_CG	0.953611	0.954221	0.953629	0.953688	0.953995	0.953622	0.953774	0.954112	0.954195	0.953519	0.953865	0.953707	0.953869	0.953936	0.953606	0.953986	0.954147	0.953918	0.954227	0.954289	0.954214	0.952619	0.952978	0.953654	0.954856	0.954804	0.954446	0.954898	0.954815	0.954502	0.955016	0.950792	0.954258	0.955597	0.954022	0.954036	0.953051	0.95383	0.954023	0.953751	0.954243	0.95317	0.953243	0.95317	0.952316	0.950767	0.954389	0.952702
Ma_KW	Ma_KW_SKorea_UG	0.954437	0.955034	0.954662	0.954981	0.955208	0.954804	0.954684	0.955614	0.955059	0.954718	0.955082	0.955023	0.954681	0.954654	0.954902	0.955201	0.955438	0.955475	0.955217	0.955275	0.955323	0.954437	0.954656	0.954404	0.95614	0.956438	0.955689	0.956604	0.955987	0.957063	0.956384	0.95321	0.955613	0.957523	0.956591	0.956823	0.955526	0.954825	0.955967	0.95392	0.958039	0.956763	0.957358	0.956079	0.956148	0.954081	0.956708	0.956432
M045S2	M045S2_QC_C_20180820	0.956788	0.956783	0.956467	0.956585	0.956696	0.956766	0.956635	0.956882	0.956596	0.956512	0.956771	0.956596	0.956643	0.956545	0.956943	0.956684	0.956677	0.956362	0.957013	0.956764	0.957045	0.955415	0.955502	0.956038	0.955917	0.956409	0.955673	0.956357	0.956286	0.956091	0.956078	0.954387	0.956071	0.956666	0.956825	0.95663	0.956885	0.957311	0.958194	0.954989	0.958056	0.955612	0.957382	0.95705	0.956501	0.954263	0.956672	0.956107
M114S2	M114S2_QC_C_20180904	0.957473	0.957539	0.957165	0.957526	0.957445	0.957467	0.957377	0.957649	0.957672	0.957132	0.957422	0.957494	0.957524	0.957484	0.957656	0.957562	0.957368	0.957248	0.957325	0.957456	0.957595	0.956103	0.956124	0.956944	0.956739	0.956713	0.956582	0.956712	0.956476	0.956529	0.956594	0.955584	0.956948	0.957205	0.956878	0.956985	0.957403	0.958069	0.958729	0.955716	0.958791	0.956418	0.958163	0.957906	0.957346	0.955247	0.957848	0.957074
M078S1	M078S1_QC_C_20170821	0.956557	0.956521	0.956242	0.956538	0.956508	0.956536	0.956457	0.956613	0.956701	0.956203	0.956371	0.956423	0.956425	0.95656	0.956684	0.956626	0.956532	0.95624	0.956803	0.956593	0.956704	0.955561	0.955169	0.955556	0.956018	0.956247	0.955964	0.956338	0.956319	0.95608	0.956037	0.954636	0.956408	0.956697	0.956492	0.956565	0.956635	0.95714	0.957743	0.954991	0.958252	0.95552	0.957549	0.957272	0.956591	0.954723	0.956823	0.956279
M172S2	M172S2_QC_C_20181003	0.957561	0.957617	0.957256	0.957575	0.95743	0.957581	0.957457	0.957702	0.957617	0.957188	0.957379	0.957537	0.957613	0.957578	0.957699	0.957616	0.957495	0.957255	0.957364	0.957547	0.957766	0.956234	0.956486	0.957004	0.956545	0.956494	0.956493	0.956614	0.956389	0.956724	0.956378	0.955057	0.956453	0.956957	0.957077	0.956871	0.957178	0.957883	0.958189	0.955362	0.958411	0.956879	0.957947	0.957702	0.957098	0.955605	0.957796	0.956787
M074S1	M074S1_QC_C_20170821	0.957268	0.957188	0.956894	0.9572	0.957167	0.95717	0.957088	0.95722	0.957169	0.956922	0.957009	0.95709	0.957276	0.957036	0.957373	0.957162	0.957113	0.956952	0.957423	0.95699	0.957327	0.95506	0.955782	0.956028	0.957058	0.956816	0.956642	0.956812	0.956489	0.956693	0.956474	0.954841	0.956743	0.956838	0.956523	0.956643	0.956984	0.957362	0.958248	0.954998	0.957831	0.955581	0.95742	0.956902	0.956886	0.954868	0.956973	0.956342
M079S1	M079S1_QC_C_20170828	0.957745	0.957503	0.957141	0.957481	0.957545	0.957483	0.957401	0.957639	0.957619	0.957056	0.957307	0.957445	0.957623	0.957577	0.957576	0.95754	0.957471	0.957225	0.957465	0.957483	0.957983	0.956325	0.956184	0.957146	0.956834	0.956916	0.956735	0.956893	0.956631	0.956791	0.956652	0.955017	0.956707	0.957059	0.957403	0.957516	0.957789	0.958219	0.958948	0.956096	0.959061	0.956796	0.958126	0.958058	0.957696	0.955901	0.958179	0.957125
M007S1	M007S1_QC_C_20170808	0.9573	0.957179	0.956825	0.957229	0.957173	0.9572	0.957085	0.957164	0.957155	0.956767	0.956947	0.957096	0.957179	0.957042	0.95726	0.957227	0.957041	0.956947	0.957084	0.957138	0.95741	0.956819	0.956263	0.956608	0.956795	0.956762	0.956617	0.956728	0.95655	0.956616	0.956552	0.955112	0.956674	0.957069	0.957089	0.957113	0.957541	0.958073	0.958552	0.955882	0.959064	0.956558	0.958185	0.958101	0.9577	0.955511	0.958056	0.9571
K1306	K1306_HLHG_USA_20130815	0.955722	0.955815	0.955318	0.955757	0.95579	0.955444	0.955656	0.95597	0.95598	0.955347	0.955518	0.955694	0.955818	0.955795	0.955809	0.955626	0.955789	0.955595	0.955986	0.955928	0.955997	0.955585	0.953923	0.954932	0.955346	0.955785	0.955535	0.955876	0.955705	0.955761	0.955598	0.953147	0.955719	0.956217	0.956166	0.956056	0.955988	0.95652	0.957193	0.954957	0.957991	0.955744	0.957172	0.957414	0.956639	0.955446	0.957233	0.956805
K1310	K1310_HLHG_USA_20130815	0.95256	0.95271	0.952685	0.952584	0.952544	0.952749	0.952505	0.952733	0.952744	0.952707	0.952681	0.952767	0.952579	0.952876	0.952627	0.952692	0.952517	0.952679	0.952639	0.952888	0.953119	0.952857	0.952313	0.9527	0.952884	0.953346	0.952878	0.953399	0.953115	0.95343	0.953168	0.950923	0.953354	0.953571	0.953944	0.954018	0.953594	0.953086	0.953541	0.952267	0.955089	0.953538	0.955432	0.954835	0.953938	0.952188	0.954554	0.954201
K1305	K1305_HLHG_USA_20130815	0.952691	0.952831	0.95252	0.952674	0.952754	0.95279	0.952733	0.952758	0.952938	0.952704	0.952835	0.952812	0.952833	0.953027	0.952758	0.952876	0.952595	0.952771	0.953025	0.953017	0.953078	0.953065	0.952718	0.953039	0.953315	0.953578	0.953041	0.953653	0.953247	0.953019	0.953431	0.950922	0.952677	0.953097	0.953407	0.953617	0.953216	0.952484	0.953513	0.951337	0.954935	0.953597	0.955041	0.954397	0.953579	0.951448	0.95413	0.953444
Ma_PCC9717	Ma_PCC9717_France_UG	0.952742	0.952944	0.952848	0.953055	0.95284	0.952966	0.952876	0.953198	0.953065	0.952735	0.953077	0.952914	0.952956	0.953223	0.953023	0.953105	0.952905	0.952989	0.953073	0.953294	0.953306	0.953973	0.953459	0.953338	0.953237	0.953337	0.953069	0.95343	0.95323	0.953562	0.953238	0.951964	0.954995	0.954336	0.954816	0.954698	0.954335	0.954882	0.95555	0.952956	0.955612	0.954193	0.9557	0.954944	0.954274	0.952787	0.954851	0.954018
M19BS1	M19BS1_MG_B_20180821	0.945108	0.945458	0.945305	0.94501	0.94565	0.945035	0.945202	0.945684	0.94559	0.945556	0.945364	0.94513	0.945146	0.945419	0.945395	0.945033	0.945372	0.945221	0.946061	0.94554	0.945526	0.946722	0.945268	0.944917	0.945688	0.946019	0.945129	0.945792	0.945663	0.946321	0.945544	0.943757	0.94623	0.947611	0.94611	0.945927	0.945472	0.946022	0.945806	0.943867	0.946425	0.94567	0.947168	0.945638	0.945339	0.944393	0.945785	0.945746
M20BS1	M20BS1_MG_B_20180821	0.945666	0.945935	0.945791	0.945755	0.946169	0.945507	0.945708	0.945988	0.946216	0.945984	0.945902	0.945829	0.945782	0.946201	0.945862	0.945831	0.945861	0.94602	0.946524	0.945935	0.946043	0.947022	0.945974	0.945601	0.946345	0.946417	0.945801	0.94608	0.946044	0.946616	0.946159	0.943944	0.94645	0.947721	0.946281	0.946263	0.945782	0.946656	0.945926	0.943993	0.946422	0.945556	0.946788	0.94572	0.94568	0.944066	0.94607	0.945686
Ma_FACHB524	Ma_FACHB524_China_UG	0.946131	0.946645	0.946311	0.946163	0.946679	0.946107	0.946256	0.946568	0.946485	0.946419	0.946429	0.946259	0.946163	0.946698	0.946156	0.946526	0.94637	0.946191	0.946554	0.946465	0.946514	0.946489	0.94548	0.945935	0.94709	0.947454	0.946952	0.947208	0.946968	0.947589	0.947095	0.944385	0.946313	0.946222	0.946491	0.946675	0.946325	0.94681	0.946951	0.942611	0.946096	0.94539	0.947178	0.945699	0.945529	0.943848	0.945582	0.945833
Ma_FCY27	Ma_FCY27_SKorea_UG	0.948395	0.948489	0.948461	0.948647	0.948386	0.9484	0.948482	0.948624	0.948857	0.948547	0.948691	0.94864	0.94856	0.948685	0.94849	0.948674	0.948529	0.948581	0.948486	0.948782	0.948577	0.94828	0.948153	0.948334	0.948564	0.948469	0.948354	0.948441	0.948356	0.94845	0.948463	0.946156	0.948131	0.94899	0.949108	0.949391	0.9491	0.949002	0.949821	0.946817	0.950125	0.947961	0.950064	0.949616	0.948711	0.946879	0.949269	0.948782
Ma_TAIHU98	Ma_TAIHU98_China_UG	0.946026	0.946538	0.946277	0.94633	0.946501	0.946167	0.946208	0.946618	0.946778	0.946393	0.946185	0.946427	0.946495	0.946591	0.94635	0.946447	0.946338	0.946455	0.946592	0.946483	0.946487	0.945713	0.945665	0.946064	0.946308	0.946308	0.945562	0.94618	0.945877	0.946542	0.946064	0.943327	0.944449	0.946121	0.946052	0.946085	0.945977	0.94781	0.947344	0.943279	0.946729	0.945712	0.94706	0.946649	0.945766	0.944888	0.946392	0.946459
Ma_NIES98	Ma_NIES98_Japan_UG	0.944099	0.944314	0.943814	0.943984	0.943954	0.943841	0.943796	0.944365	0.944278	0.944147	0.944099	0.943958	0.943912	0.944237	0.943836	0.944053	0.944171	0.944145	0.944079	0.944204	0.944032	0.94551	0.942879	0.943848	0.945036	0.945171	0.944555	0.94486	0.944634	0.945245	0.944768	0.942618	0.945524	0.94564	0.944318	0.944262	0.944235	0.945345	0.945196	0.941769	0.944266	0.943613	0.945324	0.944121	0.943883	0.942746	0.943646	0.943803
Ma_NIES4285	Ma_NIES4285_Japan_UG	0.944747	0.944695	0.944809	0.944861	0.944745	0.944635	0.944784	0.94489	0.945012	0.944586	0.944726	0.944855	0.944801	0.944985	0.94501	0.944931	0.944834	0.944883	0.944588	0.945087	0.944902	0.946164	0.946483	0.946193	0.94565	0.945675	0.944842	0.945322	0.945378	0.946249	0.945436	0.943944	0.944964	0.94556	0.946319	0.946533	0.946217	0.946091	0.947342	0.944007	0.946739	0.945594	0.947081	0.945557	0.945154	0.944494	0.945914	0.94601
Ma_DA14	Ma_DA14_China_UG	0.944637	0.945006	0.944714	0.944978	0.944825	0.94467	0.944768	0.944954	0.944962	0.944667	0.944673	0.944833	0.944817	0.945132	0.944947	0.945196	0.944778	0.945014	0.945045	0.945215	0.945096	0.945973	0.944509	0.945839	0.946048	0.946201	0.945207	0.945901	0.945956	0.946254	0.945887	0.943794	0.944989	0.945157	0.947099	0.947137	0.946867	0.94654	0.947735	0.944202	0.946598	0.945707	0.947233	0.945739	0.945227	0.943944	0.946413	0.945724
Ma_PCC7941	Ma_PCC7941_Canada_UG	0.947283	0.947392	0.947168	0.947315	0.947405	0.947276	0.947237	0.947395	0.947597	0.947265	0.947381	0.947396	0.947332	0.947474	0.947309	0.947325	0.947439	0.947461	0.947605	0.947578	0.947517	0.948367	0.947144	0.947369	0.947541	0.947643	0.947014	0.947387	0.947304	0.947661	0.94743	0.945434	0.946917	0.948223	0.948932	0.949128	0.948752	0.948151	0.949445	0.946894	0.94957	0.948025	0.949863	0.949182	0.948745	0.947365	0.949834	0.948265
Ma_FCY26	Ma_FCY26_SKorea_UG	0.949216	0.949212	0.949294	0.949357	0.949313	0.948892	0.949062	0.949398	0.949567	0.949184	0.949218	0.949305	0.949356	0.949374	0.949132	0.949436	0.949317	0.94926	0.949178	0.949501	0.949482	0.948726	0.948692	0.949118	0.949433	0.949339	0.949346	0.94941	0.949028	0.949371	0.9492	0.947369	0.949055	0.94944	0.950044	0.950184	0.949715	0.949827	0.950705	0.947251	0.949988	0.948825	0.950571	0.949741	0.949297	0.947112	0.94953	0.948882
Msp_S702	Msp_OC_L_20101000_S702	0.946092	0.946497	0.946324	0.946559	0.946543	0.946234	0.946456	0.946434	0.94664	0.946369	0.946299	0.946304	0.946485	0.946613	0.946566	0.946369	0.946478	0.946308	0.946938	0.946524	0.946534	0.946628	0.946159	0.946794	0.945889	0.946197	0.945259	0.945851	0.945747	0.946455	0.945503	0.945052	0.946627	0.947109	0.948175	0.948181	0.947869	0.947842	0.948833	0.944497	0.947886	0.946088	0.947728	0.947774	0.947337	0.945621	0.947009	0.946912
Ma_NIES298	Ma_NIES298_Japan_UG	0.946051	0.94643	0.946149	0.946343	0.946373	0.946159	0.94614	0.946471	0.946431	0.946494	0.946218	0.946268	0.946275	0.946446	0.946279	0.946344	0.946471	0.946091	0.946475	0.946415	0.946335	0.94649	0.94641	0.946318	0.945625	0.945758	0.945	0.945748	0.945362	0.946391	0.945486	0.944726	0.9464	0.946288	0.947656	0.947461	0.947334	0.94815	0.948705	0.945586	0.947242	0.946249	0.947808	0.947573	0.947014	0.945095	0.947781	0.947149
Ma_LE3	Ma_LE3_USA_UG	0.948035	0.948281	0.948327	0.948312	0.948389	0.94816	0.948349	0.948398	0.948398	0.948437	0.948313	0.948178	0.948273	0.948358	0.948367	0.948246	0.948456	0.948107	0.94856	0.948412	0.948429	0.947893	0.947561	0.947767	0.947365	0.947511	0.947262	0.947365	0.947121	0.947697	0.947139	0.946169	0.947582	0.94779	0.948265	0.948245	0.948519	0.948521	0.949834	0.946531	0.948868	0.947623	0.949137	0.94882	0.948083	0.946731	0.948662	0.947985
Ma_SPC777	Ma_SPC777_Brazil_UG	0.94577	0.946361	0.946124	0.946289	0.946319	0.945875	0.946117	0.946449	0.946559	0.946356	0.946287	0.94637	0.946219	0.946584	0.946128	0.946323	0.946309	0.946245	0.94645	0.946375	0.946386	0.946681	0.946587	0.947402	0.945979	0.946238	0.945199	0.945966	0.945684	0.946014	0.945541	0.945376	0.945458	0.9469	0.947188	0.947245	0.946817	0.947255	0.948408	0.945038	0.947109	0.946106	0.947641	0.94722	0.946737	0.945163	0.947115	0.946494
Ma_S19	Ma_MB_F_20061100_S19	0.947496	0.947638	0.947539	0.947399	0.947561	0.947398	0.947529	0.947442	0.947494	0.947491	0.947546	0.947298	0.947308	0.947557	0.947477	0.947459	0.947539	0.947409	0.947752	0.947749	0.947788	0.947988	0.947638	0.947703	0.946992	0.947438	0.947109	0.947083	0.947176	0.947178	0.94699	0.945851	0.94753	0.948027	0.948746	0.948825	0.948088	0.948679	0.949711	0.945996	0.948634	0.947029	0.948402	0.948334	0.947788	0.946293	0.94823	0.947655
Ma_CACIAM03	Ma_CACIAM03_Brazil_UG	0.947023	0.947553	0.947184	0.947552	0.947417	0.947011	0.947211	0.947626	0.947495	0.947398	0.947299	0.947236	0.947301	0.947531	0.947308	0.94752	0.947369	0.94752	0.947614	0.947438	0.947424	0.947119	0.947834	0.947788	0.947235	0.947464	0.947212	0.947299	0.947038	0.947281	0.947417	0.945801	0.947005	0.948132	0.948268	0.948341	0.948452	0.948832	0.949567	0.946478	0.948309	0.947237	0.948618	0.948507	0.947796	0.946523	0.948033	0.94745
L31101	L31101_HLHG_USA_20110806	0.947406	0.94779	0.947453	0.947717	0.947844	0.94758	0.947575	0.947739	0.947636	0.947577	0.947769	0.947529	0.94736	0.947847	0.947681	0.947684	0.94773	0.947583	0.94808	0.947573	0.947888	0.947625	0.94778	0.947203	0.947367	0.947831	0.947549	0.947676	0.947461	0.947659	0.947475	0.946556	0.947601	0.94795	0.94738	0.947435	0.947311	0.947718	0.949046	0.945556	0.948223	0.947147	0.948884	0.948401	0.947908	0.946283	0.947927	0.947421
Mf_TF09	Mf_TF09_China_UG	0.945368	0.945528	0.945555	0.945457	0.945653	0.945245	0.945263	0.945679	0.945628	0.945512	0.945318	0.945407	0.945313	0.945554	0.945399	0.945399	0.945724	0.945492	0.945659	0.945618	0.945471	0.946358	0.946343	0.946477	0.945877	0.945868	0.945049	0.945751	0.945578	0.946049	0.945632	0.944327	0.945516	0.947575	0.94636	0.946316	0.945409	0.947307	0.947647	0.945229	0.94761	0.946036	0.947741	0.946512	0.946381	0.944606	0.947033	0.946536
Ma_S633	Ma_OC_LR_19540900_S633	0.947389	0.947858	0.947879	0.947769	0.947886	0.947739	0.947795	0.947946	0.947889	0.947812	0.94774	0.947795	0.947611	0.947885	0.947814	0.947822	0.947879	0.947774	0.947815	0.94775	0.94783	0.948153	0.947662	0.948326	0.947302	0.947221	0.946986	0.947102	0.947135	0.947809	0.946968	0.946476	0.948466	0.947611	0.949234	0.949409	0.948573	0.949484	0.950239	0.946691	0.949537	0.948497	0.950154	0.949073	0.948393	0.946679	0.949207	0.948542
Ma_PCC9432	Ma_PCC9432_Canada_UG	0.948229	0.947888	0.948266	0.948245	0.948255	0.948158	0.948129	0.948294	0.948342	0.948198	0.948194	0.948365	0.948238	0.948229	0.948224	0.948131	0.948308	0.948039	0.948237	0.948295	0.948105	0.948378	0.947601	0.948071	0.948231	0.948264	0.947705	0.947891	0.947912	0.948463	0.947931	0.94738	0.948976	0.949037	0.949378	0.949464	0.948629	0.949329	0.950245	0.947009	0.949219	0.948162	0.949661	0.948644	0.947775	0.946579	0.948851	0.948282
Ma_PCC7005	Ma_PCC7005_USA_UG	0.948161	0.948326	0.948083	0.948432	0.948182	0.948027	0.948144	0.948241	0.948597	0.948178	0.948002	0.948239	0.948294	0.948449	0.948313	0.948289	0.94829	0.948058	0.948095	0.94845	0.948316	0.948598	0.947727	0.948448	0.948442	0.948434	0.94802	0.948301	0.948357	0.94864	0.948272	0.946416	0.948016	0.948337	0.949442	0.949401	0.949063	0.950052	0.950853	0.946911	0.948835	0.947914	0.949725	0.949527	0.949063	0.946939	0.948696	0.948221
Ma_S2	Ma_QC_B_20070730_S2	0.94998	0.950068	0.949947	0.950116	0.95012	0.949996	0.950094	0.950013	0.950356	0.949963	0.950137	0.950133	0.950157	0.950201	0.950085	0.950201	0.950098	0.950011	0.950037	0.950347	0.950337	0.950506	0.94942	0.951007	0.949991	0.95007	0.949883	0.949857	0.950006	0.949935	0.94993	0.948379	0.950475	0.950759	0.951121	0.951047	0.951431	0.950943	0.952113	0.948904	0.951729	0.9502	0.951723	0.950894	0.95014	0.949388	0.951367	0.950313
Ma_FCY28	Ma_FCY28_SKorea_UG	0.949368	0.949457	0.949425	0.949375	0.949351	0.949206	0.949312	0.949473	0.94954	0.949335	0.949327	0.949462	0.949517	0.949597	0.949316	0.949521	0.949526	0.949461	0.949361	0.949746	0.949591	0.949285	0.949174	0.948856	0.949387	0.949465	0.949286	0.949598	0.949128	0.949102	0.949436	0.946978	0.948854	0.949347	0.949919	0.950011	0.949974	0.949721	0.950966	0.947081	0.950187	0.948892	0.950886	0.950395	0.949637	0.947445	0.949922	0.948855
Ma_NaRes975	Ma_NaRes975_China_UG	0.947153	0.947289	0.947328	0.947369	0.947343	0.947263	0.947192	0.947445	0.947615	0.947179	0.947299	0.947274	0.94741	0.947469	0.947306	0.947394	0.947202	0.947319	0.947377	0.947368	0.947336	0.948399	0.947192	0.94768	0.947662	0.947379	0.946908	0.947415	0.947073	0.94736	0.947367	0.945178	0.946951	0.947811	0.94881	0.948954	0.948239	0.948416	0.949192	0.945696	0.948437	0.946624	0.948113	0.947385	0.946882	0.945791	0.94788	0.946955
Ma_PCC9808	Ma_PCC9808_Australia_UG	0.947191	0.947142	0.947045	0.947201	0.947183	0.947259	0.94716	0.947358	0.947585	0.94715	0.947091	0.947235	0.947321	0.947288	0.947377	0.947249	0.947303	0.947252	0.947206	0.947412	0.947366	0.948333	0.947423	0.947484	0.947699	0.947658	0.947396	0.947484	0.947662	0.947482	0.947546	0.945742	0.947449	0.947532	0.948583	0.948519	0.9477	0.948115	0.94912	0.946243	0.948448	0.947206	0.948526	0.948306	0.947714	0.946157	0.947995	0.947284
Ma_PCC7806SL	Ma_PCC7806SL_Netherlands_CG	0.94645	0.946194	0.946115	0.946403	0.946316	0.94579	0.945885	0.946198	0.946051	0.946001	0.946012	0.945756	0.946184	0.946244	0.945957	0.94622	0.946072	0.946106	0.945994	0.946201	0.946003	0.944343	0.944794	0.945593	0.946626	0.946785	0.945802	0.946534	0.946321	0.946326	0.946634	0.944637	0.94571	0.946793	0.947111	0.947207	0.946154	0.948013	0.948686	0.944617	0.947811	0.945938	0.947855	0.947627	0.946453	0.945875	0.947244	0.94668
Ma_DIANCHI905	Ma_DIANCHI905_China_UG	0.945411	0.945134	0.94532	0.945539	0.945383	0.945244	0.945229	0.945365	0.945596	0.945202	0.945394	0.945384	0.945516	0.945543	0.945305	0.945529	0.945307	0.94534	0.945106	0.945413	0.945398	0.945004	0.945082	0.945086	0.946143	0.946241	0.945714	0.946181	0.946013	0.945936	0.946251	0.944672	0.945208	0.946343	0.945884	0.945911	0.945459	0.946739	0.946835	0.94392	0.946845	0.945564	0.947302	0.946648	0.946122	0.945348	0.946748	0.946449
Ma_S300	Ma_AC_P_19900807_S300	0.947005	0.946981	0.947152	0.947055	0.946984	0.947027	0.946935	0.947133	0.947274	0.94695	0.947046	0.946991	0.94703	0.947224	0.947025	0.94706	0.947139	0.947061	0.947166	0.947162	0.947077	0.945751	0.945806	0.945773	0.946848	0.946769	0.94675	0.946504	0.946504	0.946927	0.946781	0.945055	0.946264	0.946856	0.947724	0.947722	0.947102	0.948115	0.948722	0.945455	0.947726	0.946279	0.947668	0.947172	0.946731	0.946087	0.947577	0.946722
Mp_S99	Mp_GB_SS_20050300_S99	0.948409	0.94843	0.948486	0.948429	0.948599	0.948477	0.948481	0.94849	0.948714	0.948458	0.948425	0.948437	0.948461	0.948584	0.948503	0.948337	0.948542	0.948387	0.948571	0.948516	0.948478	0.949354	0.94759	0.948324	0.948552	0.9486	0.948386	0.948517	0.948426	0.948516	0.948412	0.946754	0.948469	0.948853	0.949583	0.949547	0.949075	0.948985	0.949975	0.946894	0.948575	0.947401	0.948856	0.948392	0.947663	0.946118	0.948418	0.947332
Mp_S26	Mp_MB_F_20080800_S26	0.948327	0.948376	0.948444	0.948349	0.948576	0.94841	0.948479	0.948453	0.948589	0.948305	0.948269	0.948368	0.948443	0.948545	0.948445	0.948312	0.948466	0.948473	0.948519	0.948472	0.948401	0.949334	0.947658	0.948209	0.948458	0.948462	0.948282	0.948385	0.948368	0.948327	0.948318	0.946531	0.948101	0.948767	0.949934	0.949928	0.948691	0.949122	0.949994	0.946179	0.948147	0.946741	0.948529	0.947984	0.947261	0.945773	0.948325	0.947169
Mp_S6	Mp_MB_F_20051200_S6	0.947882	0.947974	0.948004	0.947827	0.94818	0.947905	0.948064	0.948101	0.948133	0.94798	0.94792	0.947843	0.947836	0.94803	0.948043	0.947785	0.948079	0.947816	0.948052	0.948084	0.947963	0.948765	0.947846	0.947966	0.948135	0.948364	0.947849	0.948244	0.94822	0.948094	0.948144	0.946429	0.947746	0.948615	0.949595	0.949661	0.948762	0.948706	0.949943	0.946285	0.948235	0.946999	0.948631	0.948123	0.947594	0.94588	0.948656	0.946975
Mp_S9	Mp_MB_F_20051200_S9	0.949216	0.949186	0.949372	0.949251	0.94939	0.94926	0.94935	0.949313	0.949529	0.949265	0.949266	0.949327	0.949402	0.949459	0.949377	0.94936	0.949318	0.949233	0.949151	0.949428	0.949379	0.9493	0.948453	0.948514	0.949167	0.94909	0.949001	0.949015	0.949077	0.949039	0.949022	0.947485	0.948286	0.949151	0.950661	0.950634	0.949868	0.949919	0.95069	0.947479	0.949022	0.947706	0.94923	0.948721	0.948041	0.946492	0.948992	0.948045
W1311	W1311_HLHG_USA_20130808	0.945789	0.945763	0.94584	0.945825	0.94588	0.945933	0.945865	0.94593	0.946106	0.945831	0.945839	0.94587	0.946059	0.945961	0.945998	0.945728	0.945943	0.946038	0.945941	0.945958	0.945977	0.946245	0.945573	0.946534	0.946061	0.945915	0.945993	0.945864	0.945799	0.945734	0.945845	0.944409	0.945502	0.947169	0.945833	0.945928	0.945633	0.94653	0.946831	0.943312	0.945765	0.944107	0.945537	0.945133	0.944515	0.944155	0.945949	0.944928
BS1302	BS1302_HLHG_USA_20110808	0.94288	0.942723	0.942927	0.942898	0.942914	0.942796	0.942622	0.942807	0.942974	0.942643	0.942565	0.942585	0.942789	0.943043	0.942933	0.942749	0.942848	0.942738	0.942932	0.942792	0.94279	0.942561	0.942365	0.942843	0.942237	0.942423	0.942287	0.942297	0.94208	0.942201	0.94216	0.941026	0.942674	0.94403	0.94277	0.942859	0.942193	0.943518	0.943216	0.940446	0.942714	0.94122	0.943235	0.941935	0.941561	0.940178	0.942656	0.941617
Ma_S102	Ma_MB_S_20031200_S102	0.941001	0.941129	0.941275	0.941134	0.940979	0.941062	0.941246	0.941069	0.941193	0.940965	0.941184	0.940932	0.941016	0.941146	0.941175	0.940926	0.941089	0.940982	0.941239	0.941242	0.941227	0.941306	0.94071	0.941553	0.941222	0.94123	0.940941	0.94131	0.941254	0.941445	0.941046	0.938967	0.94155	0.941508	0.94154	0.941454	0.940637	0.942269	0.942898	0.93924	0.941994	0.940506	0.941772	0.941336	0.941002	0.939685	0.941307	0.940672
M04BS1	M04BS1_MG_B_20180427	0.944926	0.944957	0.945172	0.945066	0.944984	0.944987	0.944937	0.944852	0.945138	0.944862	0.944998	0.94487	0.944979	0.944993	0.945198	0.944995	0.944903	0.944814	0.945123	0.945057	0.94521	0.944995	0.945574	0.945403	0.945197	0.945236	0.945197	0.945042	0.945092	0.94502	0.945162	0.943728	0.944867	0.945614	0.945658	0.945513	0.94566	0.946042	0.94669	0.943432	0.945748	0.943876	0.945366	0.945518	0.944916	0.943423	0.94555	0.944893
Ma_S20	Ma_MB_F_20061100_S20	0.945163	0.945401	0.945225	0.94527	0.945402	0.945185	0.945288	0.9454	0.945308	0.945256	0.945073	0.945138	0.945322	0.945136	0.945225	0.945144	0.945398	0.945108	0.945365	0.94525	0.945221	0.945004	0.945255	0.944937	0.945194	0.945408	0.945166	0.945253	0.945199	0.945011	0.945072	0.943174	0.944551	0.945202	0.945925	0.945894	0.94532	0.946007	0.946202	0.943333	0.945907	0.944912	0.946193	0.946054	0.945613	0.943695	0.94592	0.94517
L21107	L21107_HLHG_USA_20110816	0.944886	0.945182	0.944805	0.944998	0.944999	0.944713	0.944996	0.945156	0.945235	0.944625	0.944892	0.944821	0.944752	0.94507	0.944983	0.944863	0.944883	0.944886	0.945048	0.945019	0.944905	0.944455	0.942844	0.944004	0.943587	0.943873	0.943528	0.943912	0.943584	0.944411	0.94362	0.942709	0.944163	0.945508	0.945098	0.945169	0.944856	0.94503	0.945336	0.943348	0.944929	0.942908	0.945513	0.943544	0.942863	0.942684	0.944766	0.943578
Ma_Sj	Ma_Sj_Japan_UG	0.945251	0.945315	0.945336	0.945401	0.945269	0.945152	0.945321	0.945464	0.945622	0.945485	0.945327	0.945393	0.945489	0.945326	0.945336	0.945272	0.945268	0.945433	0.945391	0.945567	0.945265	0.945459	0.945706	0.945088	0.945798	0.945748	0.945427	0.945626	0.945836	0.945412	0.945618	0.944202	0.945582	0.946451	0.945969	0.946155	0.945848	0.946792	0.947964	0.943846	0.946094	0.945139	0.946224	0.944944	0.944532	0.943273	0.945718	0.945035
M25BS1	M25BS1_MG_B_20180913	0.947992	0.947791	0.947506	0.94782	0.947926	0.948037	0.947895	0.948185	0.948081	0.94741	0.94763	0.947576	0.948135	0.94791	0.94787	0.947865	0.948003	0.94791	0.948415	0.94786	0.947655	0.946946	0.947615	0.947135	0.947907	0.948437	0.94759	0.948318	0.94848	0.948257	0.948145	0.945597	0.947088	0.948583	0.947032	0.94712	0.947008	0.948616	0.949498	0.945712	0.948053	0.94604	0.948052	0.947446	0.946511	0.945422	0.948071	0.946851
M44BS1	M44BS1_MG_B_20181030	0.948002	0.947864	0.947901	0.947792	0.948056	0.948016	0.947917	0.948051	0.948102	0.947307	0.947622	0.947483	0.948019	0.947883	0.947937	0.9477	0.947995	0.947957	0.94846	0.947646	0.947572	0.947088	0.948108	0.947285	0.947771	0.948328	0.947503	0.948374	0.948348	0.948167	0.948117	0.946352	0.947638	0.948421	0.947207	0.947166	0.946691	0.948798	0.949568	0.945644	0.947792	0.946213	0.947885	0.947011	0.94623	0.945805	0.947966	0.946852
M40BS1	M40BS1_MG_B_20181030	0.948315	0.948022	0.948034	0.948143	0.948273	0.948263	0.948178	0.948375	0.948351	0.947738	0.948043	0.947982	0.948381	0.948284	0.94811	0.94821	0.94821	0.948244	0.94864	0.948038	0.947874	0.946975	0.948004	0.947215	0.948016	0.948435	0.947676	0.948314	0.948474	0.948154	0.948093	0.945612	0.947014	0.948917	0.946521	0.946524	0.94656	0.949034	0.949021	0.946006	0.947901	0.946085	0.947901	0.947426	0.946511	0.945315	0.947922	0.946917
M63BS1	M63BS1_MG_B_20181120	0.948357	0.948253	0.94808	0.94799	0.948309	0.948341	0.948208	0.948498	0.948621	0.947759	0.948005	0.947755	0.948486	0.948145	0.948222	0.948108	0.948286	0.948219	0.94866	0.94819	0.948021	0.946913	0.947928	0.947214	0.947411	0.948222	0.947105	0.948181	0.948152	0.947975	0.947851	0.945888	0.946674	0.9482	0.94672	0.946711	0.946331	0.948708	0.949248	0.945802	0.948343	0.946858	0.948005	0.947461	0.946808	0.945526	0.948184	0.947512
M53BS1	M53BS1_MG_B_20181030	0.94805	0.947909	0.947807	0.947729	0.948043	0.947892	0.9481	0.94811	0.947973	0.947518	0.947815	0.947482	0.948041	0.947856	0.948094	0.94774	0.948054	0.947784	0.948303	0.947969	0.947951	0.946423	0.947685	0.947129	0.947433	0.948173	0.947056	0.948086	0.948202	0.947902	0.947628	0.945323	0.94666	0.948263	0.946885	0.947103	0.94652	0.949045	0.949149	0.945581	0.948015	0.946376	0.948051	0.947524	0.946582	0.945601	0.948389	0.947064
M34BS1	M34BS1_MG_B_20181030	0.947593	0.947401	0.947437	0.94742	0.947491	0.947519	0.947536	0.947557	0.947723	0.947065	0.94728	0.94728	0.947758	0.947605	0.947533	0.94737	0.947513	0.947438	0.947763	0.947467	0.947272	0.947077	0.947452	0.946682	0.94736	0.947678	0.946927	0.947614	0.947815	0.947497	0.947501	0.94587	0.946988	0.94824	0.946188	0.94613	0.946274	0.948665	0.948947	0.945723	0.947745	0.945804	0.947405	0.946872	0.946129	0.945334	0.947406	0.946724
M60BS1	M60BS1_MG_B_20181120	0.948039	0.948035	0.947877	0.947948	0.948113	0.948228	0.948037	0.948195	0.948189	0.947585	0.947889	0.947719	0.94812	0.94801	0.948159	0.947929	0.948127	0.948023	0.948591	0.947979	0.947943	0.947934	0.947943	0.947067	0.947964	0.948771	0.947927	0.948557	0.948553	0.948363	0.94823	0.946411	0.947857	0.948943	0.947242	0.947264	0.946785	0.948311	0.949263	0.946326	0.948324	0.946105	0.948176	0.947824	0.946889	0.945876	0.948718	0.947272
M38BS1	M38BS1_MG_B_20181030	0.948376	0.948085	0.948022	0.947795	0.948481	0.948115	0.948403	0.948339	0.948035	0.947724	0.948	0.947431	0.948024	0.947872	0.948245	0.947728	0.948358	0.947711	0.948623	0.948085	0.947996	0.946976	0.947942	0.947186	0.947813	0.948638	0.947732	0.948617	0.948666	0.948564	0.947995	0.945337	0.947293	0.948684	0.946775	0.946884	0.946553	0.948784	0.949057	0.946453	0.948242	0.946521	0.948136	0.94768	0.946848	0.945546	0.948629	0.947078
M39BS1	M39BS1_MG_B_20181030	0.948599	0.948493	0.948513	0.948664	0.948731	0.948696	0.948611	0.948804	0.948955	0.9482	0.948423	0.948454	0.948953	0.94883	0.94865	0.948777	0.948664	0.948629	0.949191	0.948567	0.948547	0.947889	0.948324	0.947219	0.948677	0.949226	0.948283	0.949064	0.94917	0.948784	0.948825	0.946677	0.947534	0.949049	0.947599	0.94767	0.947227	0.949087	0.949829	0.946531	0.948619	0.947022	0.948736	0.948403	0.947443	0.946377	0.948745	0.947723
M18BS1	M18BS1_MG_B_20180821	0.948299	0.948212	0.948043	0.948287	0.948298	0.948317	0.948272	0.94833	0.948537	0.94772	0.948008	0.947985	0.948489	0.948289	0.948208	0.948217	0.948263	0.948359	0.948495	0.948177	0.948188	0.946878	0.947779	0.946901	0.947756	0.948149	0.947358	0.948028	0.948124	0.948369	0.947825	0.945908	0.947268	0.948726	0.946718	0.946672	0.946629	0.948934	0.949171	0.9457	0.947724	0.946101	0.947607	0.947144	0.946275	0.945176	0.947762	0.946755
M55BS1	M55BS1_MG_B_20181120	0.948275	0.948169	0.948062	0.948222	0.948417	0.948288	0.948307	0.948474	0.948469	0.947836	0.948061	0.948024	0.948515	0.948391	0.948335	0.948297	0.948307	0.948132	0.948553	0.948193	0.948239	0.947339	0.947579	0.947072	0.947961	0.948398	0.947588	0.948345	0.948458	0.948279	0.948182	0.945558	0.946814	0.948327	0.946797	0.946835	0.94667	0.949301	0.949366	0.946485	0.948305	0.946767	0.948174	0.948142	0.947391	0.94612	0.948788	0.947525
M61BS1	M61BS1_MG_B_20181120	0.948578	0.948509	0.948382	0.948474	0.948507	0.948559	0.948592	0.948724	0.948668	0.948112	0.948403	0.948321	0.948589	0.948361	0.948627	0.948421	0.948664	0.948483	0.948749	0.948363	0.948145	0.947598	0.947885	0.947256	0.947835	0.94824	0.947676	0.94811	0.948193	0.948341	0.947896	0.94552	0.947259	0.948477	0.947228	0.947237	0.946576	0.94877	0.949525	0.94582	0.947953	0.946186	0.947753	0.947562	0.946742	0.945802	0.948251	0.946877
M57BS1	M57BS1_MG_B_20181120	0.94821	0.94802	0.947978	0.947812	0.948348	0.948	0.948053	0.948195	0.948169	0.947614	0.947856	0.947727	0.948181	0.947987	0.948031	0.94778	0.948048	0.947776	0.948261	0.947946	0.947624	0.947821	0.947673	0.946919	0.94785	0.948426	0.947998	0.948285	0.948335	0.948185	0.948306	0.946007	0.947719	0.94865	0.946697	0.946815	0.946239	0.948888	0.948588	0.945365	0.947817	0.946342	0.948202	0.947313	0.946264	0.945574	0.948288	0.946904
M29BS1	M29BS1_MG_B_20180913	0.948258	0.948036	0.947999	0.947884	0.948124	0.947951	0.948096	0.948287	0.948286	0.94755	0.947917	0.947767	0.948289	0.947952	0.94805	0.947918	0.948318	0.948139	0.948506	0.947944	0.947945	0.947359	0.948279	0.947417	0.947876	0.948341	0.947771	0.94841	0.948412	0.94829	0.948066	0.946108	0.947624	0.948751	0.946935	0.946944	0.946824	0.948833	0.949425	0.946254	0.948221	0.946513	0.948085	0.947716	0.946822	0.945941	0.948646	0.947393
M26BS1	M26BS1_MG_B_20180913	0.948401	0.94825	0.948155	0.948326	0.948284	0.948283	0.948282	0.948508	0.948467	0.947773	0.948052	0.947928	0.94852	0.94817	0.948233	0.948146	0.948307	0.94829	0.948858	0.948061	0.94805	0.947093	0.948343	0.947696	0.948171	0.948412	0.947614	0.948325	0.948443	0.94844	0.948144	0.946169	0.947255	0.948326	0.946862	0.946976	0.94691	0.94948	0.949612	0.946426	0.948809	0.946713	0.948213	0.947838	0.947068	0.945904	0.948648	0.947304
M59BS1	M59BS1_MG_B_20181120	0.948086	0.947814	0.947727	0.94783	0.94795	0.94794	0.947869	0.947963	0.948199	0.947412	0.947655	0.94769	0.948026	0.947955	0.947879	0.947888	0.948019	0.94796	0.948572	0.947713	0.94772	0.946851	0.947828	0.947173	0.947972	0.948317	0.947462	0.948284	0.948251	0.948182	0.948021	0.94572	0.947318	0.948914	0.946679	0.946785	0.946624	0.948997	0.949651	0.946449	0.948437	0.946451	0.948224	0.947629	0.946735	0.945693	0.948362	0.947509
M41BS1	M41BS1_MG_B_20181030	0.948247	0.947897	0.947952	0.94783	0.948215	0.948024	0.948073	0.94814	0.947994	0.947473	0.947739	0.947461	0.948072	0.948	0.948005	0.947658	0.947912	0.947804	0.948453	0.947936	0.947777	0.946871	0.948142	0.947286	0.948051	0.948664	0.948155	0.948555	0.948658	0.948547	0.948076	0.946106	0.947535	0.948738	0.947168	0.94723	0.947049	0.949109	0.949497	0.945944	0.948069	0.946303	0.947904	0.947494	0.946687	0.945488	0.948093	0.947044
M42BS1	M42BS1_MG_B_20181030	0.948383	0.948222	0.948204	0.947819	0.948306	0.94823	0.948356	0.948479	0.948067	0.947815	0.948064	0.947567	0.948146	0.947913	0.948363	0.94782	0.948369	0.947748	0.948908	0.948162	0.948122	0.946709	0.948238	0.947127	0.947722	0.948562	0.947564	0.948526	0.948504	0.948153	0.947788	0.945785	0.947352	0.948801	0.947262	0.94728	0.947019	0.94917	0.949326	0.945292	0.94788	0.946397	0.947998	0.94755	0.946785	0.945818	0.948137	0.946998
M62BS1	M62BS1_MG_B_20181120	0.948482	0.948402	0.948199	0.948415	0.948386	0.948475	0.948447	0.948501	0.948635	0.947728	0.948192	0.948133	0.948637	0.948546	0.948499	0.948444	0.948484	0.948462	0.948864	0.948425	0.948449	0.947693	0.947723	0.947018	0.947109	0.947446	0.946951	0.9474	0.947574	0.947703	0.9472	0.945081	0.946878	0.948502	0.947321	0.94736	0.947242	0.949264	0.949615	0.946527	0.948329	0.946325	0.948143	0.947811	0.947144	0.945737	0.948051	0.947064
M51BS1	M51BS1_MG_B_20181030	0.94775	0.947736	0.947472	0.947807	0.947708	0.947914	0.947765	0.947985	0.94808	0.947143	0.94752	0.947491	0.947947	0.947755	0.947844	0.947835	0.947827	0.947797	0.948245	0.947688	0.947763	0.947038	0.947515	0.946707	0.94742	0.948093	0.947484	0.948037	0.948208	0.948076	0.947819	0.945603	0.947288	0.948317	0.946618	0.946786	0.946538	0.94902	0.949131	0.94592	0.94798	0.946136	0.947663	0.947411	0.946594	0.945413	0.947904	0.946834
M27BS1	M27BS1_MG_B_20180913	0.948095	0.947699	0.947888	0.947795	0.94796	0.947909	0.947922	0.947975	0.948005	0.947427	0.947636	0.947348	0.948134	0.947758	0.947944	0.94764	0.948095	0.947736	0.948437	0.947774	0.947617	0.946582	0.947888	0.947002	0.94787	0.948578	0.947628	0.948585	0.94866	0.948306	0.948214	0.945892	0.947089	0.948498	0.94687	0.946886	0.946553	0.948743	0.948971	0.946205	0.948195	0.946171	0.947638	0.947379	0.946599	0.945474	0.947982	0.946829
M54BS1	M54BS1_MG_B_20181120	0.948744	0.948608	0.948426	0.948618	0.948888	0.948559	0.9489	0.948726	0.948901	0.948153	0.948423	0.94806	0.948762	0.948709	0.948678	0.948419	0.948945	0.948478	0.949073	0.948582	0.948345	0.948078	0.948748	0.947563	0.94745	0.94748	0.947366	0.947521	0.94747	0.947564	0.947372	0.946226	0.948162	0.948315	0.947111	0.947157	0.947169	0.949466	0.950151	0.946567	0.948998	0.946984	0.948493	0.947948	0.947112	0.945869	0.948892	0.947779
M43BS1	M43BS1_MG_B_20181030	0.948312	0.948319	0.948189	0.948203	0.948569	0.948286	0.948467	0.948495	0.948394	0.94797	0.948207	0.94793	0.948456	0.948301	0.948524	0.948161	0.948466	0.948083	0.948961	0.94841	0.948238	0.947192	0.948084	0.947374	0.947938	0.948755	0.947776	0.94875	0.948805	0.94845	0.948437	0.945733	0.947038	0.948762	0.946944	0.946921	0.946764	0.94882	0.949555	0.945938	0.947996	0.946483	0.947942	0.947676	0.946579	0.945804	0.948267	0.947189
Ma_PCC9443	Ma_PCC9443_SAfrica_UG	0.946489	0.946472	0.946563	0.946495	0.946406	0.946376	0.946423	0.946315	0.946631	0.946246	0.946395	0.946262	0.946698	0.946595	0.946492	0.946538	0.946453	0.946411	0.946571	0.946523	0.946519	0.948513	0.94566	0.945191	0.946599	0.946926	0.946333	0.946724	0.946729	0.947052	0.946841	0.946157	0.949531	0.948222	0.946268	0.946309	0.9459	0.946098	0.947037	0.943949	0.946242	0.944374	0.946094	0.945704	0.94499	0.944	0.945752	0.94535
F1315	F1315_HLHG_USA_20130815	0.946029	0.946137	0.946296	0.946228	0.946225	0.945948	0.946081	0.946415	0.946374	0.945831	0.945981	0.945898	0.946144	0.946205	0.946158	0.946131	0.946026	0.946008	0.946832	0.946113	0.946188	0.946666	0.946442	0.946252	0.946609	0.947079	0.946571	0.946997	0.946886	0.946657	0.946619	0.945304	0.946994	0.947961	0.946361	0.946493	0.945982	0.947223	0.947854	0.944825	0.947946	0.945869	0.947665	0.946889	0.946491	0.945409	0.947527	0.946483
Ma_PCC9807	Ma_PCC9807_SAfrica_UG	0.947244	0.947515	0.947102	0.947499	0.947326	0.947265	0.947131	0.947366	0.947536	0.947001	0.947069	0.947155	0.947375	0.947401	0.947379	0.947349	0.947305	0.947407	0.947608	0.947304	0.947258	0.947921	0.947644	0.948186	0.947912	0.948271	0.94792	0.948482	0.948007	0.948342	0.948047	0.945901	0.947779	0.948428	0.948866	0.948866	0.948633	0.948719	0.949155	0.946223	0.948648	0.947396	0.949259	0.94857	0.947611	0.946631	0.948485	0.947762
Ma_CHAOHU1326	Ma_CHAOHU1326_China_UG	0.949239	0.949527	0.949605	0.949361	0.949693	0.949211	0.949427	0.949471	0.949161	0.949339	0.949505	0.949015	0.949246	0.949131	0.949371	0.949232	0.949644	0.949052	0.949518	0.949617	0.949511	0.948751	0.948524	0.949083	0.948125	0.948414	0.947618	0.948302	0.948277	0.948426	0.947903	0.946942	0.948558	0.949708	0.950818	0.950902	0.951081	0.949854	0.950711	0.947568	0.950892	0.948959	0.950532	0.950706	0.949809	0.948294	0.950509	0.949476
M31BS1	M31BS1_MG_B_20180913	0.949965	0.950067	0.950073	0.950255	0.94997	0.950125	0.950035	0.950104	0.950385	0.950017	0.950024	0.950114	0.950216	0.950313	0.950232	0.950465	0.949867	0.95021	0.94995	0.95028	0.950183	0.949802	0.950634	0.949877	0.950432	0.950443	0.950426	0.950776	0.950319	0.950426	0.950579	0.947425	0.949036	0.950483	0.951491	0.951558	0.950961	0.951232	0.951372	0.949284	0.951949	0.95106	0.95187	0.950969	0.950348	0.94939	0.951514	0.950769
Mp_FACHB1757	Mp_FACHB1757_China_CG	0.949301	0.949739	0.949446	0.949715	0.949806	0.949342	0.949341	0.949864	0.949733	0.949006	0.949591	0.94959	0.949433	0.94961	0.949648	0.949798	0.949674	0.949702	0.94942	0.949844	0.949773	0.948812	0.948236	0.949855	0.948629	0.94882	0.948313	0.948604	0.948415	0.94876	0.948644	0.945635	0.947145	0.949427	0.950471	0.950461	0.949772	0.949919	0.950866	0.947866	0.950972	0.948975	0.950469	0.949581	0.949258	0.948111	0.950448	0.949973
M_C217Col	M_OC_Ca_00000000_C217Col	0.949953	0.950021	0.949995	0.949939	0.950011	0.950013	0.950056	0.950227	0.950079	0.949981	0.950017	0.949958	0.949963	0.949884	0.950126	0.949926	0.950149	0.949768	0.950152	0.950152	0.950363	0.94979	0.951423	0.950605	0.950326	0.950339	0.949905	0.950457	0.950392	0.950577	0.950193	0.948619	0.949212	0.950889	0.952085	0.952114	0.95174	0.951419	0.952059	0.948729	0.952084	0.950711	0.952008	0.952021	0.951171	0.949599	0.951619	0.9504
Ma_M131	Ma_QC_C_20070703_M131	0.948893	0.949314	0.948921	0.949178	0.949029	0.948872	0.94897	0.94917	0.949292	0.948902	0.948942	0.949014	0.949167	0.949255	0.949067	0.949125	0.948959	0.948949	0.949642	0.94913	0.949205	0.949274	0.947932	0.948323	0.948719	0.948655	0.948407	0.948901	0.948507	0.949462	0.94853	0.947356	0.949774	0.948724	0.949692	0.949918	0.949225	0.949229	0.949734	0.947091	0.948919	0.94801	0.949512	0.948987	0.94826	0.946521	0.94855	0.948287
Mn_S1	Mn_MB_F_20050700_S1	0.949236	0.949432	0.949367	0.949512	0.949323	0.949522	0.949378	0.949417	0.949644	0.949146	0.949423	0.949486	0.949583	0.949622	0.949542	0.94959	0.949343	0.949469	0.949737	0.949742	0.94965	0.948377	0.948136	0.948679	0.949229	0.94894	0.948903	0.949096	0.949143	0.949494	0.949073	0.946874	0.948751	0.949616	0.949892	0.949729	0.94952	0.949317	0.950195	0.9475	0.950012	0.948484	0.949995	0.949195	0.948261	0.947642	0.949129	0.948547
W1106	W1106_HLHG_USA_20110802	0.954979	0.95525	0.955099	0.955219	0.955263	0.95515	0.955047	0.955258	0.955312	0.955164	0.955054	0.955068	0.955094	0.955258	0.955273	0.955165	0.955324	0.95517	0.955211	0.955382	0.955406	0.954328	0.954367	0.954592	0.954507	0.954727	0.954375	0.954789	0.954614	0.954533	0.954287	0.952584	0.954424	0.95474	0.956095	0.956107	0.956022	0.956487	0.956879	0.95307	0.956044	0.954471	0.956229	0.955634	0.954828	0.952397	0.955342	0.954331
W1103	W1103_HLHG_USA_20110802	0.955295	0.955538	0.955347	0.955331	0.955415	0.955415	0.955288	0.955554	0.955437	0.955444	0.955235	0.955297	0.955267	0.955284	0.955331	0.955252	0.955591	0.955383	0.955455	0.955488	0.955523	0.954708	0.95471	0.954994	0.954864	0.955186	0.954728	0.955292	0.954971	0.95518	0.954776	0.952749	0.954836	0.955094	0.956133	0.956441	0.956519	0.956813	0.957647	0.953348	0.955821	0.954217	0.956346	0.955873	0.955069	0.953023	0.955559	0.954669
Mw_S4	Mw_QC_B_20070930_S4	0.955367	0.955225	0.955164	0.955169	0.955405	0.955267	0.955238	0.955433	0.955495	0.955216	0.955322	0.955378	0.955098	0.955358	0.955212	0.955209	0.955477	0.955232	0.955445	0.955546	0.95554	0.955143	0.955248	0.955711	0.954824	0.955023	0.95482	0.955119	0.954971	0.9551	0.954786	0.953253	0.954402	0.955144	0.956431	0.956669	0.956196	0.956805	0.95742	0.953295	0.956529	0.95459	0.956114	0.956154	0.955693	0.953637	0.955768	0.955398
Mw_S30	Mw_QC_S_20081001_S30	0.955995	0.956148	0.956037	0.956284	0.956079	0.956097	0.956113	0.956185	0.956373	0.956065	0.956071	0.956153	0.956172	0.956134	0.95618	0.956083	0.956265	0.956136	0.956368	0.956315	0.956365	0.954883	0.955253	0.955445	0.95547	0.955664	0.955572	0.955805	0.95561	0.956086	0.955546	0.952862	0.954851	0.955493	0.957143	0.957409	0.957286	0.957352	0.958101	0.953794	0.956536	0.954729	0.956485	0.956241	0.955474	0.953838	0.955977	0.955391
Mw_S109	Mw_MB_S_20031200_S109	0.952404	0.952538	0.952155	0.952319	0.95244	0.952475	0.95239	0.952468	0.952494	0.952004	0.952196	0.952454	0.952414	0.952204	0.952662	0.952401	0.952366	0.952661	0.952399	0.952506	0.952558	0.951965	0.951747	0.952075	0.951974	0.952161	0.952003	0.95202	0.951977	0.951832	0.951885	0.949826	0.951597	0.952177	0.952893	0.95259	0.952459	0.952814	0.953383	0.949988	0.952843	0.951305	0.952637	0.952009	0.950967	0.950887	0.952695	0.951763
Ma_S464	Ma_SC_T_19800800_S464	0.953067	0.953056	0.953023	0.953156	0.953075	0.953288	0.95306	0.953087	0.953128	0.952896	0.95311	0.953112	0.953272	0.953274	0.953158	0.953344	0.953022	0.953374	0.953175	0.953229	0.95332	0.952225	0.95218	0.952172	0.952861	0.952863	0.952808	0.953067	0.953186	0.952769	0.953108	0.950885	0.952275	0.953281	0.954249	0.954543	0.953439	0.953898	0.954137	0.950379	0.951761	0.950917	0.952649	0.952192	0.951293	0.95082	0.95305	0.951635
Mv_S69	Mv_BB_P_19951000_S69	0.95451	0.954578	0.954471	0.954606	0.954715	0.954641	0.954587	0.954735	0.954638	0.954416	0.954584	0.954399	0.954598	0.954391	0.954677	0.954386	0.954553	0.954486	0.954575	0.954704	0.95458	0.953828	0.953767	0.954998	0.953995	0.95402	0.953823	0.954053	0.954306	0.953898	0.954056	0.952291	0.953098	0.954604	0.95516	0.955187	0.954493	0.955468	0.956001	0.951166	0.953604	0.952622	0.954276	0.953567	0.952519	0.952003	0.954071	0.95344
Mv_S68	Mv_BB_P_19951000_S68	0.954741	0.954869	0.954698	0.954891	0.954978	0.954911	0.954854	0.95499	0.954903	0.954796	0.954882	0.954788	0.954828	0.954758	0.954925	0.954681	0.95489	0.954804	0.954785	0.955039	0.954937	0.954908	0.954806	0.95511	0.954373	0.954378	0.954382	0.954544	0.954607	0.954375	0.954423	0.952474	0.953846	0.954699	0.955324	0.95541	0.954936	0.956077	0.955855	0.95185	0.954329	0.952959	0.954449	0.95388	0.953085	0.951545	0.954419	0.953666
LG1311	LG1311_HLHG_USA_20130814	0.955154	0.955233	0.954889	0.955119	0.955135	0.955286	0.955172	0.955268	0.955304	0.955008	0.955276	0.955062	0.955238	0.95516	0.955231	0.95526	0.955115	0.955251	0.955249	0.955202	0.955502	0.955218	0.955358	0.956151	0.95593	0.956051	0.955714	0.956211	0.956053	0.955453	0.955994	0.954185	0.955314	0.956106	0.95684	0.9568	0.956615	0.957487	0.95723	0.953738	0.956334	0.95502	0.956777	0.955109	0.954624	0.954488	0.956404	0.955443
LG1313	LG1313_HLHG_USA_20130814	0.949911	0.949999	0.950033	0.949827	0.949907	0.949822	0.949717	0.949897	0.950013	0.950004	0.94992	0.949862	0.949943	0.949892	0.949917	0.949802	0.949861	0.949878	0.949939	0.949935	0.950071	0.949394	0.949006	0.949715	0.949402	0.949518	0.949204	0.949461	0.949232	0.950496	0.949224	0.948092	0.950039	0.950086	0.951106	0.951235	0.950866	0.950352	0.951363	0.950614	0.951318	0.949944	0.952106	0.951824	0.951412	0.949417	0.951672	0.950875
LG1105	LG1105_HLHG_USA_20110805	0.949939	0.95014	0.949994	0.950118	0.950035	0.949906	0.949799	0.949935	0.950246	0.949989	0.949969	0.949921	0.950084	0.950232	0.950001	0.950113	0.9499	0.949867	0.950091	0.950194	0.950223	0.948832	0.948701	0.949503	0.949431	0.94927	0.948839	0.949195	0.949119	0.950272	0.949241	0.94805	0.949495	0.950011	0.950916	0.951084	0.950571	0.950022	0.951279	0.950229	0.951236	0.949966	0.952062	0.951522	0.951091	0.949695	0.951299	0.950576
LG1303	LG1303_HLHG_USA_20130814	0.949696	0.950004	0.949935	0.949847	0.949735	0.94974	0.949678	0.949601	0.949997	0.949844	0.949883	0.949755	0.949857	0.950006	0.949931	0.949768	0.949756	0.949682	0.949813	0.949949	0.95003	0.948734	0.948641	0.949087	0.94884	0.948773	0.948694	0.94866	0.948564	0.949721	0.948543	0.947002	0.948826	0.94975	0.951577	0.951446	0.951161	0.950228	0.950897	0.949904	0.950983	0.949781	0.951624	0.951141	0.950656	0.949268	0.950835	0.950188
LG1312	LG1312_HLHG_USA_20130814	0.954145	0.953999	0.954006	0.953993	0.954112	0.954124	0.953944	0.954018	0.9541	0.954075	0.954129	0.954054	0.953931	0.954233	0.9539	0.9541	0.954075	0.954236	0.953953	0.95419	0.954308	0.95281	0.953186	0.95334	0.953463	0.953486	0.953318	0.953413	0.953462	0.953743	0.953202	0.950869	0.952792	0.953763	0.954551	0.954786	0.953655	0.953181	0.954681	0.955657	0.955539	0.953054	0.95516	0.95424	0.95373	0.952859	0.955503	0.95363
Ma_TA09	Ma_TA09_China_UG	0.950571	0.950814	0.95081	0.950915	0.950726	0.950719	0.950775	0.950978	0.950983	0.950757	0.950796	0.950738	0.950811	0.950934	0.950773	0.950756	0.950954	0.950912	0.950849	0.951069	0.951078	0.950015	0.950341	0.950402	0.950508	0.950251	0.950121	0.95009	0.950114	0.951424	0.950302	0.948195	0.950131	0.950737	0.951899	0.951979	0.951885	0.95134	0.950811	0.950527	0.952905	0.95077	0.952559	0.952108	0.951627	0.950721	0.952584	0.95159
Mw_LSC1301	Mw_LSC1301_USA_UG	0.9527	0.952779	0.952752	0.952829	0.952792	0.952857	0.952783	0.952754	0.953083	0.952653	0.952829	0.952822	0.952819	0.952851	0.952999	0.952699	0.952785	0.952719	0.953046	0.952968	0.953	0.95301	0.951993	0.952133	0.952176	0.952135	0.952526	0.952322	0.952242	0.952869	0.952192	0.950054	0.95144	0.952912	0.953619	0.953689	0.952942	0.953547	0.954232	0.95032	0.953129	0.951663	0.953023	0.95261	0.951872	0.950821	0.95238	0.952043
Ma_S124	Ma_OC_H_19870700_S124	0.952923	0.95303	0.953082	0.953102	0.952991	0.953224	0.952952	0.953256	0.953356	0.953229	0.953059	0.953113	0.952886	0.952969	0.95321	0.953081	0.953214	0.952959	0.953109	0.953308	0.953417	0.95271	0.951465	0.951237	0.951638	0.951827	0.951912	0.95206	0.951699	0.952225	0.951665	0.949398	0.951928	0.952092	0.953262	0.953312	0.952324	0.95339	0.953271	0.950437	0.95286	0.951896	0.953334	0.952443	0.951714	0.95074	0.952269	0.951713
Ma_NIES44	Ma_NIES44_Japan_UG	0.951757	0.95172	0.951753	0.951883	0.951871	0.951832	0.951768	0.952141	0.952244	0.951861	0.951843	0.952024	0.951966	0.951973	0.951907	0.951868	0.951993	0.952123	0.952265	0.952173	0.952225	0.952369	0.951091	0.952369	0.95169	0.951527	0.951542	0.951812	0.951747	0.952366	0.951631	0.949547	0.951203	0.952457	0.951865	0.952909	0.95254	0.952613	0.953737	0.951218	0.952632	0.950821	0.953734	0.953084	0.952403	0.949362	0.953174	0.952012
Mw_TW10	Mw_TW10_China_UG	0.951733	0.95205	0.951777	0.951796	0.951943	0.951786	0.951644	0.952166	0.952165	0.951839	0.95179	0.951964	0.951924	0.951765	0.951897	0.951854	0.952054	0.951993	0.95203	0.951937	0.952032	0.952524	0.950707	0.951068	0.951621	0.951821	0.951463	0.951892	0.951449	0.952206	0.951579	0.950053	0.952074	0.952527	0.953702	0.953644	0.952933	0.953488	0.953737	0.951048	0.953899	0.952195	0.953488	0.953216	0.952506	0.9509	0.953113	0.952151
M045S1	M045S1_QC_C_20170817	0.948892	0.948892	0.949044	0.949068	0.948923	0.948826	0.948909	0.949098	0.94905	0.948827	0.948985	0.949026	0.949072	0.948979	0.949119	0.948937	0.948916	0.949048	0.949039	0.949151	0.949164	0.948463	0.947079	0.947436	0.947375	0.947424	0.947222	0.947114	0.947224	0.948288	0.947254	0.947767	0.948968	0.948519	0.949402	0.949616	0.94927	0.949512	0.950756	0.946224	0.949451	0.94794	0.949485	0.948818	0.948429	0.946908	0.948652	0.947922
M065S1	M065S1_QC_C_20170821	0.948962	0.949183	0.94911	0.9492	0.949007	0.948934	0.948976	0.94938	0.949171	0.948944	0.949067	0.949162	0.949203	0.949127	0.949143	0.949038	0.948958	0.949086	0.949113	0.949148	0.949139	0.948739	0.947023	0.947543	0.947506	0.947547	0.947519	0.947317	0.947406	0.948555	0.947522	0.948038	0.949311	0.948173	0.949367	0.949573	0.9493	0.949163	0.950739	0.946637	0.949847	0.948366	0.949917	0.949298	0.94846	0.947482	0.949266	0.948745
M091S2	M091S2_QC_C_20180904	0.949167	0.949347	0.949205	0.949466	0.949357	0.949205	0.949223	0.949609	0.949467	0.9492	0.94928	0.949442	0.9494	0.949333	0.949286	0.949286	0.949321	0.949327	0.949409	0.949397	0.949297	0.948357	0.947442	0.947963	0.94769	0.947815	0.947561	0.947586	0.947685	0.948711	0.947683	0.948471	0.949391	0.948701	0.949696	0.949689	0.949544	0.949387	0.950621	0.94675	0.949457	0.948079	0.949796	0.949571	0.948879	0.947328	0.949425	0.948754
Mf_S10	Mf_QC_C_20070823_S10	0.948091	0.94828	0.948152	0.947824	0.948154	0.948136	0.948148	0.948544	0.94801	0.948137	0.948188	0.947865	0.948151	0.948087	0.948275	0.947786	0.948271	0.947829	0.948657	0.948476	0.948311	0.947648	0.94682	0.947109	0.946605	0.947088	0.946191	0.946762	0.946751	0.947773	0.946554	0.946792	0.947958	0.947835	0.948743	0.948801	0.948052	0.94867	0.950104	0.945352	0.948333	0.947384	0.949187	0.948799	0.948085	0.946092	0.948527	0.947831
M116S2	M116S2_QC_C_20180904	0.948844	0.949015	0.948887	0.949014	0.949014	0.948895	0.948924	0.949287	0.949164	0.948907	0.949015	0.948941	0.949006	0.948992	0.948961	0.948871	0.949008	0.948933	0.94908	0.949181	0.949003	0.948111	0.946833	0.94767	0.947171	0.947317	0.946938	0.947105	0.947129	0.948031	0.94716	0.947876	0.949186	0.948407	0.949045	0.94921	0.948902	0.94923	0.950317	0.946269	0.949355	0.947563	0.949361	0.94882	0.94789	0.946601	0.948826	0.948235
M100S2	M100S2_QC_C_20180904	0.948431	0.9486	0.948496	0.948721	0.948613	0.948425	0.948536	0.948789	0.948747	0.94847	0.948549	0.94871	0.948646	0.94871	0.948518	0.948605	0.948635	0.948622	0.948885	0.948793	0.948743	0.948356	0.946634	0.947214	0.947568	0.947564	0.947417	0.947394	0.947513	0.948421	0.947516	0.948294	0.949516	0.948412	0.949535	0.9497	0.949271	0.948636	0.950446	0.946229	0.94928	0.947461	0.949264	0.948848	0.948128	0.946974	0.949167	0.948201
M122S2	M122S2_QC_C_20180904	0.948769	0.948902	0.9489	0.948972	0.948897	0.948958	0.948834	0.949139	0.949091	0.948725	0.948921	0.94897	0.948954	0.949072	0.948922	0.949049	0.948856	0.948968	0.948989	0.949233	0.948919	0.94846	0.946956	0.947456	0.94739	0.947208	0.94739	0.947108	0.947306	0.948185	0.94724	0.947778	0.9493	0.948177	0.949132	0.94938	0.949271	0.949152	0.950603	0.946277	0.949319	0.947718	0.949476	0.948724	0.948014	0.946751	0.948764	0.947959
Mf_S20	Mf_QC_C_20070823_S20	0.949389	0.949559	0.949376	0.949316	0.94944	0.949275	0.949455	0.94978	0.949601	0.949443	0.94944	0.949371	0.949611	0.949484	0.949494	0.949366	0.949453	0.949383	0.949686	0.949763	0.949487	0.948973	0.946498	0.947339	0.947117	0.947427	0.946694	0.947244	0.947031	0.948016	0.947189	0.947386	0.948607	0.948507	0.949471	0.949302	0.948647	0.949064	0.950984	0.946013	0.948891	0.947786	0.949728	0.949306	0.948457	0.946987	0.948944	0.948691
M069S2	M069S2_QC_C_20180820	0.948602	0.948793	0.948671	0.948633	0.94884	0.948642	0.948666	0.949128	0.948771	0.948683	0.94876	0.948613	0.948649	0.948714	0.948764	0.948576	0.948794	0.948576	0.949092	0.948942	0.948833	0.948157	0.94694	0.947474	0.947524	0.947688	0.947446	0.947571	0.947585	0.948654	0.947651	0.947774	0.94906	0.94841	0.949206	0.949472	0.949141	0.948841	0.950335	0.946155	0.949522	0.947344	0.949515	0.949058	0.948331	0.947152	0.94914	0.948176
M042S1	M042S1_QC_C_20170817	0.948993	0.949132	0.949084	0.949183	0.949163	0.949022	0.949068	0.949355	0.949273	0.948971	0.949121	0.949175	0.949189	0.949213	0.949089	0.949116	0.949049	0.949095	0.949345	0.949347	0.949201	0.948721	0.947381	0.947683	0.947612	0.947749	0.947791	0.947592	0.947725	0.948636	0.947687	0.948458	0.949924	0.948971	0.949214	0.94951	0.949079	0.949144	0.950925	0.946249	0.94948	0.948179	0.949462	0.94937	0.948588	0.94721	0.949225	0.948207
M085S1	M085S1_QC_C_20170828	0.948978	0.949204	0.94908	0.948969	0.948924	0.949022	0.949093	0.949285	0.949177	0.948966	0.94914	0.949094	0.948969	0.949061	0.949185	0.94892	0.949015	0.948992	0.949135	0.949355	0.949281	0.947998	0.946834	0.947643	0.947329	0.947271	0.947301	0.947116	0.947193	0.948307	0.947041	0.947411	0.949175	0.948162	0.949517	0.949545	0.949453	0.949212	0.950559	0.946742	0.949817	0.948193	0.949939	0.949367	0.948702	0.947288	0.949256	0.948666
M083S1	M083S1_QC_C_20170828	0.94963	0.949781	0.9497	0.949857	0.949725	0.949667	0.94974	0.949951	0.94978	0.949608	0.949816	0.949755	0.949786	0.949773	0.949747	0.949744	0.949746	0.949792	0.949763	0.949811	0.949841	0.949017	0.948112	0.947937	0.94802	0.947948	0.948144	0.947811	0.947971	0.94872	0.947871	0.94861	0.950011	0.94879	0.950121	0.950237	0.950123	0.949679	0.951416	0.947462	0.950304	0.949096	0.950688	0.94977	0.949042	0.94785	0.949808	0.949055
Ma_S18D	Ma_QC_C_20070823_S18D	0.948812	0.948963	0.948806	0.948939	0.948764	0.948905	0.948899	0.948936	0.94914	0.94868	0.948882	0.94898	0.948949	0.949039	0.949071	0.948871	0.948764	0.948922	0.949034	0.949263	0.949119	0.948613	0.946989	0.947702	0.947376	0.947365	0.947351	0.947114	0.947233	0.948136	0.947339	0.948111	0.949033	0.948692	0.949618	0.949544	0.949266	0.949168	0.95104	0.945828	0.948498	0.947505	0.949099	0.948664	0.948001	0.946733	0.948426	0.948235
M043S1	M043S1_QC_C_20170817	0.949339	0.949319	0.949337	0.949411	0.949308	0.949391	0.949322	0.94948	0.949468	0.949159	0.949293	0.949435	0.949337	0.949403	0.949351	0.949335	0.949246	0.949378	0.949285	0.949602	0.949519	0.948611	0.947136	0.947782	0.947417	0.947429	0.947459	0.947255	0.947412	0.94825	0.947361	0.948292	0.949715	0.948619	0.949529	0.949754	0.949446	0.949262	0.950638	0.946785	0.949959	0.947982	0.949952	0.949351	0.948606	0.947256	0.949309	0.948711
M064S2	M064S2_QC_C_20180820	0.94926	0.949325	0.949223	0.949342	0.949268	0.949281	0.949286	0.94957	0.94952	0.94913	0.949288	0.949357	0.949321	0.949402	0.949289	0.949306	0.949277	0.949302	0.949302	0.949526	0.949433	0.948726	0.947504	0.9479	0.947671	0.947639	0.947665	0.947517	0.947711	0.948434	0.947653	0.948735	0.949747	0.948806	0.949953	0.949968	0.949778	0.949523	0.950892	0.947338	0.950324	0.948758	0.950316	0.949929	0.949117	0.947796	0.949851	0.949235
M046S1	M046S1_QC_C_20170817	0.949853	0.950002	0.949974	0.950121	0.949937	0.949856	0.949961	0.950059	0.950314	0.949871	0.950015	0.950191	0.950106	0.950177	0.950056	0.950084	0.949892	0.950114	0.950058	0.950213	0.950042	0.948682	0.948014	0.948313	0.948367	0.948392	0.948102	0.948123	0.948286	0.949092	0.948391	0.949095	0.949189	0.949485	0.95062	0.950557	0.950486	0.950274	0.951273	0.947386	0.950317	0.948925	0.950601	0.94985	0.948864	0.94783	0.950144	0.949315
M054S2	M054S2_QC_C_20180820	0.94888	0.948979	0.948953	0.949062	0.94887	0.948789	0.948961	0.949138	0.949105	0.948805	0.949014	0.949042	0.94902	0.949095	0.948959	0.949012	0.948916	0.948995	0.949181	0.949172	0.949066	0.947908	0.946962	0.947044	0.947305	0.947247	0.947232	0.947145	0.947226	0.948262	0.947222	0.948045	0.949281	0.948052	0.949081	0.949162	0.949142	0.948814	0.950348	0.945819	0.949014	0.947485	0.948989	0.948634	0.948118	0.946731	0.948709	0.947866
Ma_PCC9701	Ma_PCC9701_France_UG	0.947811	0.947868	0.948007	0.948062	0.94775	0.947987	0.947858	0.948064	0.948198	0.947746	0.947962	0.948003	0.948051	0.948056	0.947982	0.947909	0.947898	0.948092	0.94806	0.948186	0.948239	0.950128	0.948796	0.948669	0.949469	0.949289	0.94893	0.949028	0.949291	0.949479	0.949203	0.947577	0.949404	0.948769	0.950575	0.950524	0.950045	0.950019	0.950178	0.94767	0.950322	0.949538	0.950967	0.950081	0.9496	0.948158	0.950121	0.949171
M015S2	M015S2_QC_C_20180808	0.952796	0.952982	0.952957	0.952986	0.953007	0.952921	0.952965	0.953076	0.952887	0.952921	0.952966	0.952882	0.952939	0.952974	0.952915	0.952875	0.952939	0.953032	0.95303	0.952967	0.953037	0.953208	0.952812	0.953024	0.952428	0.952183	0.952006	0.952369	0.952302	0.952445	0.952237	0.95022	0.952251	0.952639	0.954444	0.954375	0.953874	0.954534	0.954731	0.95217	0.954678	0.953082	0.955021	0.955271	0.954425	0.951705	0.954627	0.953991
M145S2	M145S2_QC_C_20180920	0.952483	0.952686	0.95259	0.95264	0.952687	0.952559	0.952604	0.952692	0.952547	0.952611	0.952589	0.952557	0.952585	0.952655	0.952585	0.952499	0.952618	0.952683	0.952738	0.952601	0.952739	0.953097	0.95276	0.952999	0.952322	0.952214	0.952136	0.952506	0.952354	0.952374	0.95221	0.950342	0.952576	0.952516	0.954109	0.954001	0.953402	0.954251	0.954842	0.952408	0.954671	0.953157	0.954862	0.954994	0.954184	0.952038	0.954539	0.953792
M025S2	M025S2_QC_C_20180808	0.952404	0.952555	0.952524	0.952528	0.952615	0.952426	0.952555	0.952664	0.952513	0.952502	0.952473	0.952451	0.952489	0.952546	0.952473	0.952406	0.952489	0.952628	0.952524	0.952528	0.952641	0.953249	0.952418	0.952508	0.95204	0.951808	0.951607	0.951917	0.951823	0.952338	0.951686	0.950236	0.952082	0.952026	0.953866	0.953794	0.953456	0.954156	0.954861	0.95169	0.954241	0.953041	0.954297	0.954565	0.95378	0.951557	0.954035	0.953377
M061S2	M061S2_QC_C_20180820	0.950529	0.950647	0.950542	0.95057	0.950728	0.950705	0.950693	0.950827	0.950775	0.950544	0.950587	0.950477	0.950806	0.95097	0.950887	0.95052	0.950747	0.950538	0.951262	0.950914	0.950917	0.950126	0.95065	0.950365	0.950799	0.95089	0.950002	0.950764	0.950583	0.950913	0.950478	0.949244	0.950326	0.950716	0.951733	0.951665	0.951794	0.952326	0.952291	0.949953	0.953375	0.951045	0.953149	0.953243	0.952841	0.951327	0.953175	0.952699
M169S2	M169S2_QC_C_20181003	0.946482	0.946732	0.946659	0.946545	0.946726	0.946579	0.946342	0.94688	0.946767	0.946622	0.946588	0.946333	0.946657	0.946664	0.946697	0.946602	0.946823	0.946491	0.946949	0.946568	0.946606	0.946951	0.946193	0.946934	0.947054	0.94733	0.9464	0.947235	0.947113	0.947817	0.946764	0.944951	0.945645	0.948107	0.947231	0.947336	0.947146	0.948104	0.948559	0.945345	0.948007	0.946226	0.947948	0.946642	0.946426	0.946075	0.947575	0.94726
Ma_NIES87	Ma_NIES87_Japan_UG	0.945957	0.946275	0.946063	0.946251	0.946483	0.94582	0.945998	0.946602	0.946391	0.946284	0.945941	0.946179	0.945966	0.946343	0.946045	0.946136	0.946398	0.946046	0.94649	0.946184	0.946042	0.946618	0.945246	0.945335	0.94641	0.946463	0.945775	0.946499	0.946192	0.94689	0.946146	0.944568	0.947107	0.947443	0.946508	0.946828	0.945861	0.946888	0.94757	0.943823	0.946793	0.945037	0.946992	0.94507	0.944739	0.94382	0.946035	0.945956
M049S2	M049S2_QC_C_20180820	0.946926	0.946983	0.94716	0.947073	0.94703	0.946861	0.947076	0.947141	0.94701	0.946856	0.946973	0.946881	0.946968	0.946706	0.94703	0.946885	0.946883	0.946592	0.947097	0.94705	0.946911	0.946985	0.948194	0.947326	0.947325	0.947502	0.947303	0.947312	0.947503	0.947985	0.947278	0.946167	0.947439	0.948474	0.947779	0.947698	0.948167	0.948563	0.949163	0.946333	0.948645	0.947795	0.949198	0.948107	0.947447	0.946151	0.948381	0.948051
M144S2	M144S2_QC_C_20180920	0.948023	0.948173	0.94813	0.948159	0.948424	0.948132	0.948137	0.948326	0.948219	0.948224	0.948154	0.948057	0.948158	0.948201	0.948331	0.948249	0.948238	0.948107	0.948093	0.948232	0.948277	0.948571	0.948982	0.948745	0.948347	0.948493	0.948218	0.948603	0.948423	0.94891	0.94833	0.948483	0.950008	0.949806	0.949149	0.949308	0.949303	0.949527	0.950655	0.946967	0.9492	0.948326	0.950283	0.949332	0.948908	0.946645	0.949174	0.949145
M034S2	M034S2_QC_C_20180808	0.94764	0.947901	0.947861	0.947818	0.947993	0.947789	0.947951	0.948056	0.947961	0.947807	0.947873	0.947718	0.947826	0.94786	0.947968	0.94788	0.947944	0.947882	0.947906	0.947969	0.948135	0.948091	0.948392	0.948554	0.947953	0.948188	0.947827	0.94818	0.948005	0.948462	0.947976	0.94792	0.949486	0.949533	0.948878	0.949042	0.949169	0.949077	0.949907	0.946894	0.948928	0.948101	0.950224	0.949049	0.948524	0.94676	0.94912	0.949145
Ma_NIES2481	Ma_NIES2481_Japan_CG	0.946869	0.946867	0.946957	0.947094	0.946973	0.947044	0.946873	0.947081	0.947348	0.946769	0.946996	0.94714	0.947135	0.947321	0.947124	0.94704	0.946935	0.947151	0.947154	0.947207	0.947218	0.947151	0.946568	0.947213	0.947389	0.94716	0.9467	0.947066	0.947092	0.947648	0.947148	0.945592	0.947083	0.947529	0.947522	0.947575	0.946329	0.947411	0.947957	0.946502	0.948759	0.945788	0.94767	0.946951	0.946307	0.945927	0.94789	0.947139
Ma_NIES2549	Ma_NIES2549_Japan_CG	0.946729	0.94684	0.946722	0.94695	0.946864	0.946982	0.946808	0.946898	0.947096	0.946563	0.946797	0.947018	0.946992	0.947268	0.94694	0.947062	0.946781	0.947011	0.946978	0.947143	0.947174	0.947839	0.946976	0.946116	0.947148	0.946939	0.946598	0.946888	0.946821	0.9468	0.946977	0.945933	0.947438	0.94804	0.947528	0.947659	0.946517	0.947197	0.947886	0.946105	0.94834	0.947082	0.948145	0.94756	0.946624	0.94587	0.947977	0.947541
Msp_0824	Msp_0824_Japan_UG	0.947845	0.947731	0.947971	0.948017	0.948027	0.947977	0.947804	0.948055	0.948104	0.947905	0.947991	0.948023	0.948088	0.94817	0.947868	0.947995	0.947907	0.948134	0.947738	0.948151	0.94811	0.947342	0.947926	0.948882	0.947906	0.947872	0.947347	0.947834	0.947825	0.94855	0.947951	0.945942	0.947359	0.948421	0.949033	0.949131	0.948365	0.949763	0.95027	0.947592	0.950249	0.949107	0.950231	0.949557	0.949005	0.947607	0.95	0.948689
Ma_PCC9806	Ma_PCC9806_USA_UG	0.951156	0.950933	0.951021	0.951235	0.951019	0.951124	0.951052	0.951291	0.951564	0.951038	0.951221	0.951233	0.951301	0.951377	0.951146	0.951246	0.951165	0.951313	0.95128	0.951326	0.951276	0.951609	0.950706	0.950962	0.950806	0.95046	0.950297	0.950555	0.95054	0.950855	0.950503	0.948489	0.949841	0.951046	0.951223	0.951308	0.951415	0.951991	0.952611	0.948984	0.951804	0.950301	0.95205	0.951761	0.951202	0.949687	0.951716	0.951504
Mf_S460	Mf_WU_F_19750830_S460	0.950951	0.950749	0.950851	0.950396	0.950617	0.950881	0.950852	0.951105	0.950972	0.95084	0.950908	0.95049	0.950674	0.950814	0.950965	0.950454	0.950959	0.95058	0.950764	0.95101	0.951056	0.9502	0.950309	0.950301	0.95057	0.95064	0.950043	0.950647	0.950688	0.95053	0.950548	0.948365	0.949037	0.951029	0.950916	0.951238	0.950968	0.951936	0.952262	0.948149	0.951925	0.950655	0.952108	0.951909	0.951405	0.949891	0.951785	0.951415
Msp_MC19	Msp_MC19_SKorea_CG	0.945231	0.945539	0.945476	0.945581	0.945695	0.945535	0.945257	0.945765	0.945775	0.944983	0.945104	0.945245	0.945533	0.945533	0.945507	0.945188	0.945621	0.945486	0.946119	0.945185	0.945268	0.945357	0.946248	0.946072	0.945713	0.945863	0.944917	0.945801	0.945663	0.945273	0.945917	0.94424	0.945561	0.947272	0.946543	0.946346	0.945822	0.945958	0.947309	0.944788	0.947447	0.945683	0.947235	0.945448	0.945592	0.945205	0.946463	0.946396
Ma_NIES1211	Ma_NIES1211_Japan_UG	0.944755	0.9451	0.945009	0.945075	0.945088	0.945019	0.945015	0.945149	0.945025	0.944876	0.945092	0.944871	0.944877	0.944901	0.945015	0.94485	0.944902	0.944906	0.945194	0.94504	0.94508	0.945422	0.945659	0.944295	0.945982	0.946301	0.945679	0.946233	0.946245	0.946076	0.946192	0.944333	0.945592	0.947188	0.945319	0.945345	0.94537	0.945093	0.946936	0.943483	0.946215	0.944918	0.946391	0.945258	0.944534	0.943837	0.94604	0.945049
Msp_T14	Msp_T14_Thailand_UG	0.946246	0.945931	0.946277	0.946215	0.946171	0.946052	0.94612	0.946489	0.946313	0.945841	0.946069	0.946076	0.946368	0.946159	0.946296	0.946112	0.946027	0.946199	0.946369	0.946165	0.946326	0.94626	0.946272	0.946125	0.946837	0.947001	0.946227	0.946957	0.946893	0.946449	0.946798	0.944547	0.946209	0.948211	0.947122	0.946952	0.946282	0.946157	0.9473	0.944683	0.947284	0.94554	0.94771	0.946095	0.945403	0.944565	0.946446	0.945941
[truncated: 183 more columns]
