# Supplementary material for: Single-colony sequencing reveals microbe-by-microbiome phylosymbiosis between the cyanobacterium Microcystis and its associated bacteria
Source: Microbiome. 2021 Sep 27;9:194. doi: 10.1186/s40168-021-01140-8 (PMC8477515; doi:10.1186/s40168-021-01140-8)
Supplement: Supplementary file 11 — Additional file 10: Table S6. Kaiju core species according to various read counts cut-off. [file 40168_2021_1140_MOESM11_ESM.xlsx]

## Sheet: Table_S6
Table S6. Kaiju core species according to several read counts cut-off
Read counts cut-off	100	200	300	400	500	600	700	800	900	1000
	Acidobacteria_bacterium	Acidobacteria_bacterium	Acidobacteria_bacterium	Acidobacteria_bacterium	Acidobacteria_bacterium	Acidobacteria_bacterium	Acidobacteria_bacterium	Acidobacteria_bacterium	Acidobacteria_bacterium	Acidobacteria_bacterium
	Acinetobacter_baumannii	Acinetobacter_baumannii	Acinetobacter_baumannii	Actinobacteria_bacterium	Actinobacteria_bacterium	Actinobacteria_bacterium	Actinobacteria_bacterium	Pseudomonas_aeruginosa	Pseudomonas_aeruginosa	Pseudomonas_aeruginosa
	Actinobacteria_bacterium	Actinobacteria_bacterium	Actinobacteria_bacterium	Alphaproteobacteria_bacterium	Alphaproteobacteria_bacterium	Burkholderia_gladioli	Pseudomonas_aeruginosa
	Aeromonas_veronii	Agrobacterium_tumefaciens	Alphaproteobacteria_bacterium	Burkholderia_gladioli	Burkholderia_gladioli	Chloroflexi_bacterium
	Agrobacterium_tumefaciens	Alphaproteobacteria_bacterium	Azospirillum_brasilense	Chloroflexi_bacterium	Chloroflexi_bacterium	Gammaproteobacteria_bacterium
	Alphaproteobacteria_bacterium	Azospirillum_brasilense	Bacteroidetes_bacterium	Escherichia_coli	Gammaproteobacteria_bacterium	Mesorhizobium_sp.
	Aphanizomenon_flos-aquae	Bacteroidetes_bacterium	Betaproteobacteria_bacterium	Gammaproteobacteria_bacterium	Mesorhizobium_sp.	Pseudomonas_aeruginosa
	Aphanothece_sacrum	Betaproteobacteria_bacterium	Burkholderia_gladioli	Mesorhizobium_sp.	Pseudomonas_aeruginosa	Salmonella_enterica
	Azospirillum_brasilense	Burkholderia_cenocepacia	Burkholderia_pseudomallei	Pseudomonas_aeruginosa	Salmonella_enterica
	Bacillus_cereus	Burkholderia_gladioli	Chloroflexi_bacterium	Rhizobium_leguminosarum
	Bacteroidetes_bacterium	Burkholderia_pseudomallei	Deltaproteobacteria_bacterium	Salmonella_enterica
	Betaproteobacteria_bacterium	Caballeronia_sordidicola	Escherichia_coli	Verrucomicrobia_bacterium
	Bradyrhizobium_diazoefficiens	Chloroflexi_bacterium	Gammaproteobacteria_bacterium
	Bradyrhizobium_elkanii	Crocosphaera_watsonii	Mesorhizobium_sp.
	Bradyrhizobium_erythrophlei	Cupriavidus_taiwanensis	Mycobacterium_tuberculosis
	Burkholderia_cenocepacia	Cylindrospermopsis_raciborskii	Oscillatoriales_cyanobacterium
	Burkholderia_cepacia	Deltaproteobacteria_bacterium	Pseudomonas_aeruginosa
	Burkholderia_gladioli	Escherichia_coli	Rhizobium_leguminosarum
	Burkholderia_pseudomallei	Fischerella_thermalis	Salmonella_enterica
	Burkholderia_ubonensis	Gammaproteobacteria_bacterium	Verrucomicrobia_bacterium
	Burkholderiales_bacterium	Mesorhizobium_sp.
	Caballeronia_megalochromosomata	Mycobacterium_tuberculosis
	Caballeronia_sordidicola	Oscillatoriales_cyanobacterium
	Campylobacter_jejuni	Planctomycetes_bacterium
	Candidatus_Rokubacteria_bacterium	Pseudomonas_aeruginosa
	Chitinophagaceae_bacterium	Pseudomonas_fluorescens
	Chloroflexi_bacterium	Pseudomonas_viridiflava
	Citrobacter_freundii	Rhizobium_leguminosarum
	Corynebacterium_diphtheriae	Salmonella_enterica
	Crocosphaera_watsonii	Serratia_marcescens
	Cupriavidus_taiwanensis	Sinorhizobium_meliloti
	Cyanobacterium_aponinum	Spirochaetaceae_bacterium
	Cylindrospermopsis_raciborskii	Stenotrophomonas_maltophilia
	Deltaproteobacteria_bacterium	Verrucomicrobia_bacterium
	Enterococcus_faecalis	Vibrio_parahaemolyticus
	Escherichia_coli
	Fischerella_thermalis
	Gammaproteobacteria_bacterium
	Gemmatimonadetes_bacterium
	Gloeocapsopsis_crepidinum
	Helicobacter_pylori
	Hyphomicrobiales_bacterium
	Klebsiella_oxytoca
	Klebsiella_pneumoniae
	Mesorhizobium_sp.
	Moorea_producens
	Mycobacterium_tuberculosis
	Neisseria_meningitidis
	Neorhizobium_galegae
	Nitrospirae_bacterium
	Nodularia_spumigena
	Nostoc_linckia
	Nostoc_sp._2RC
	Oscillatoriales_cyanobacterium
	Planctomycetes_bacterium
	Planktothrix_agardhii
	Prochlorococcus_marinus
	Pseudomonas_aeruginosa
	Pseudomonas_fluorescens
	Pseudomonas_putida
	Pseudomonas_stutzeri
	Pseudomonas_syringae
	Pseudomonas_viridiflava
	Ralstonia_solanacearum
	Rhizobium_leguminosarum
	Rhodobacteraceae_bacterium
	Rhodopseudomonas_palustris
	Richelia_intracellularis
	Salmonella_enterica
	Scytonema_hofmannii
	Serratia_marcescens
	Sinorhizobium_meliloti
	Spirochaetaceae_bacterium
	Stenotrophomonas_maltophilia
	Streptococcus_pneumoniae
	Streptococcus_suis
	Verrucomicrobia_bacterium
	Vibrio_parahaemolyticus
