# Supplementary material for: Single-colony sequencing reveals microbe-by-microbiome phylosymbiosis between the cyanobacterium Microcystis and its associated bacteria
Source: Microbiome. 2021 Sep 27;9:194. doi: 10.1186/s40168-021-01140-8 (PMC8477515; doi:10.1186/s40168-021-01140-8)
Supplement: Supplementary file 13 — Additional file 12: Table S8. (A) PERMANOVA and (B) Phylosymbiosis results both based on the microbial community composition that includes assembled and non-assembled taxa. [file 40168_2021_1140_MOESM13_ESM.xlsx]

## Sheet: Table_S8
Table S8.
A. PERMANOVA
A.1 Normalized coverage of taxa identified using the MIDAS reference database								A.2. Reads counts of taxanomical taxa identified with the program Kaiju
	Df	SumsOfSqs	MeanSqs	F.Model	R2	Pr(>F)			Df	SumsOfSqs	MeanSqs	F.Model	R2	Pr(>F)
genotype	17	5.8478	0.34399	3.9451	0.42429	0.001	***	Genotype	17	2.417	0.142175	3.9174	0.42527	0.001	***
mcy_genes	1	1.1079	1.10786	9.3527	0.08038	0.001	***	mcy_genes	1	0.3391	0.33907	6.7252	0.05966	0.001	***
Site	1	1.7397	1.73968	15.457	0.12622	0.001	***	Site	1	0.532	0.532	10.947	0.09361	0.001	***
Years	1	0.2501	0.25013	1.9778	0.01815	0.063	.	Years	1	0.2568	0.256846	5.0171	0.04519	0.001	***
Months	4	2.4828	0.6207	5.7128	0.18014	0.001	***	Months	4	0.7318	0.182956	3.8057	0.12877	0.001	***
pH	1	0.324	0.32398	2.5758	0.02351	0.027	*	pH	1	0.0842	0.08416	1.5933	0.01481	0.064	.
Temperature	1	0.4052	0.40521	3.2412	0.0294	0.006	**	Temperature	1	0.1474	0.147444	2.8232	0.02594	0.002	**
Total_Phosphorus_ug	1	0.4242	0.42417	3.3831	0.03093	0.005	**	Total_Phosphorus_ug	1	0.1576	0.15764	3.024	0.02774	0.002	**
Dissolved_P	1	0.654	0.65398	5.3078	0.04769	0.003	**	Dissolved_P	1	0.2	0.19997	3.8656	0.03519	0.001	***
Chlorophyll	1	0.3426	0.34257	2.7273	0.02486	0.036	*	Chlorophyll	1	0.1386	0.138647	2.6505	0.0244	0.007	**
B. Phylosymbiosis
From MIDAS reference database:	From Kaiju:
Mantel statistic r =0.2918 (P = 0.001)	Mantel statistic r = 0.2406 (P = 0.001)
Correlation in a symmetric Procrustes rotation: r = 0.4761 (P = 0.001).	Correlation with procrustean superimposition r = 0.5162 (P = 0.001)
