# Supplementary material for: Single-colony sequencing reveals microbe-by-microbiome phylosymbiosis between the cyanobacterium Microcystis and its associated bacteria
Source: Microbiome. 2021 Sep 27;9:194. doi: 10.1186/s40168-021-01140-8 (PMC8477515; doi:10.1186/s40168-021-01140-8)
Supplement: Supplementary file 14 — Additional file 13: Table S9. Single-copy taxonomic marker genes for MIDAS analysis. [file 40168_2021_1140_MOESM14_ESM.xlsx]

## Sheet: Table_S9
Table S9. Gene markers
PhyEco Marker	Description
B000032	tRNA pseudouridine synthase B
B000039	ribonuclease HII
B000041	transcription elongation protein NusA
B000062	Unknown protein
B000063	ribosome-binding factor A
B000065	smpB SsrA-binding protein
B000071	ruvA holliday junction DNA helicase
B000079	frr ribosome recycling factor
B000080	recombination protein RecR
B000081	protein of unknown function UPF0054
B000082	miaA tRNA isopentenyltransferase
B000086	16S rRNA processing protein RimM
B000096	riboflavin biosynthesis protein RibF
B000103	peptidyl-tRNA hydrolase
B000114	UDP-N-acetylenolpyruvoylglucosamine reductase
