# Supplementary material for: Single-colony sequencing reveals microbe-by-microbiome phylosymbiosis between the cyanobacterium Microcystis and its associated bacteria
Source: Microbiome. 2021 Sep 27;9:194. doi: 10.1186/s40168-021-01140-8 (PMC8477515; doi:10.1186/s40168-021-01140-8)
Supplement: Supplementary file 16 — Additional file 15: Table S11. Gene families involved in HGT using Metachip. The table shows the genes identified with Metachip, and 31 genes families that were also identified with an additional method. [file 40168_2021_1140_MOESM16_ESM.xlsx]

## Sheet: Table_S11
Table S11. Gene involved in HGT using Metachip.
AB species	Genome_ID_Microcystis	Genome_ID_AB	Identity	Indentify with both methods	Roary_ID_In_Microcystis	Blastp Annotation	EggNog Annotation
Cytophagales bacterium	M007S1GM	M002S1sp3A10	100	Yes	M007S1_04021
Pseudanabaena	M158S2GM	M007S1sp1A06	100	Yes	M158S2_03648
Thalassospira	M015S1GM	M158S2sp1A14	100	Only with Metachip	M015S1_02346
Burkholderiales bacterium	M034S1GM	M099S2sp1A12	100	Yes	M034S1_02421
Burkholderiales bacterium	M020S1GM	M042S1sp1A12	100	Yes	M020S1_01374
Pseudanabaena	M34BS1GM	M046S1sp1A06	100	Only with Metachip	M34BS1_01105
Chitinophagaceae bacterium	M065S1GM	M046S1sp1A08	100	Only with Metachip	M065S1_01467	PH domain-containing protein [Polaribacter irgensii]	Bacterial PH domain
Chitinophagaceae bacterium	M065S1GM	M046S1sp1A08	100	Yes	M065S1_02071	RNA polymerase sigma factor [Flavobacterium cyanobacteriorum]	Helix-turn-helix domain
Thalassospira	M048S1GM	M158S2sp1A14	99.415	Only with Metachip	M048S1_03749	hypothetical protein [Achromobacter ruhlandii]
Burkholderiales bacterium	M049S1GM	M099S2sp1A12	100	Yes	M049S1_00955
Pseudanabaena	M04BS1GM	M114S2sp2A07	98.473	Yes	M04BS1_00639
Pseudanabaena	M04BS1GM	M114S2sp2A07	96.889	Only with Metachip	M04BS1_01617	hypothetical protein [Microcystis aeruginosa]
Pseudanabaena	M162S2GM	M051S1sp1A06	99.9	Yes	M162S2_00756	CRISPR-associated endonuclease Cas1 [Pseudanabaena sp. PCC 6802]	CRISPR (clustered regularly interspaced short palindromic repeat)
Pseudanabaena	M061S2GM	M037S2sp2A07	94.51	Only with Metachip	M061S2_01913	cadmium resistance transporter [Microcystis aeruginosa]	PFAM cadmium resistance transporter
Pseudanabaena	M061S2GM	M007S1sp1A06	99.238	Yes	M061S2_03722	DUF4070 domain-containing protein [Microcystis aeruginosa K13-06]	PFAM Radical SAM superfamily
Pseudanabaena	M34BS1GM	M065S1sp2A07	100	Only with Metachip	M34BS1_01105
Burkholderiales bacterium	M015S1GM	M076S1sp1A12	100	Yes	M015S1_04132
Burkholderiales bacterium	M034S1GM	M095S1sp1A12	100	Yes	M034S1_02404
Burkholderiales bacterium	M034S1GM	M095S1sp1A12	100	Only with Metachip	M034S1_02403
Burkholderiales bacterium	M034S1GM	M095S1sp1A12	100	Yes	M034S1_02402	hypothetical protein [Achromobacter ruhlandii]
Burkholderiales bacterium	M034S1GM	M099S2sp1A12	100	Yes	M034S1_02422
Pseudanabaena	M018S1GM	M109S1sp1A06	98.385	Only with Metachip	M018S1_02612	Rpn family recombination-promoting nuclease/putative transposase [Pseudanabaena sp. BC1403]	transposase or invertase
Pseudanabaena	M113S1GM	M109S1sp1A06	100	Yes	M113S1_03000	DUF697 domain-containing protein [Microcystis aeruginosa W13-16]	protein domain associated with
Pseudanabaena	M058S1GM	M109S1sp1A06	98.869	Only with Metachip	M058S1_01183	insulinase family protein [Pseudanabaena sp. SR411]	Belongs to the peptidase M16 family
Pseudanabaena	M112S1GM	M110S1sp2A07	100	Yes	M112S1_01464	type II toxin-antitoxin system PemK/MazF family toxin [Microcystis aeruginosa W13-16]	Toxic component of a toxin-antitoxin (TA) module
Pseudanabaena	M112S1GM	M110S1sp2A07	100	Yes	M112S1_01465	AbrB/MazE/SpoVT family DNA-binding domain-containing protein [Microcystis aeruginosa W13-16]
Pseudanabaena	M112S1GM	M165S2sp1A06	87.912	Only with Metachip	M112S1_01510
Pseudanabaena	M112S1GM	M110S1sp2A07	99.502	Yes	M112S1_04317	hypothetical protein [Microcystis aeruginosa W13-16]
Pseudanabaena	M112S2GM	M051S1sp2A07	100	Yes	M112S2_02139	hypothetical protein EWV67_21585 [Microcystis sp. M_QC_C_20170808_M2Col]	calcium- and calmodulin-responsive adenylate cyclase activity
Pseudanabaena	M113S1GM	M110S1sp2A07	99.713	Yes	M113S1_00783	DUF2252 domain-containing protein [Microcystis aeruginosa S11-05]	Uncharacterized protein conserved in bacteria (DUF2252)
Cytophagales bacterium	M113S1GM	M151S2sp2A05	100	Yes	M113S1_02811	hypothetical protein [Microcystis aeruginosa LL13-06]
Pseudanabaena	M113S1GM	M151S2sp2A07	100	Yes	M113S1_04040	UPF0175 family protein [Microcystis aeruginosa W13-16]	Uncharacterised protein family (UPF0175)
Pseudanabaena	M158S2GM	M165S2sp1A06	100	Yes	M158S2_04172	hypothetical protein [Pseudanabaena sp. 'Roaring Creek']
Pseudanabaena	M158S2GM	M165S2sp1A06	100	Yes	M158S2_03107	PIN domain-containing protein [Pseudanabaena biceps]	ribonuclease activity
Pseudanabaena	M009S1GM	M165S2sp1A06	100	Yes	M009S1_00252
Pseudanabaena	M169S2GM	M114S2sp2A07	99.588	Yes	M169S2_03227
Thalassospira	M169S2GM	M166S2sp1A14B	97.494	Only with Metachip	M169S2_03722
Pseudanabaena	M176S2GM	M172S2sp2A07	100	Yes	M176S2_01668	MULTISPECIES: hypothetical protein [Microcystis]
Pseudanabaena	M007S1GM	M179S2sp2A07	100	Only with Metachip	M007S1_00545	CRISPR-associated endoribonuclease Cas6 [Microcystis sp. M_QC_C_20170808_M9Col]	TIGRFAM CRISPR-associated endoribonuclease Cas6
Pseudanabaena	M31BS1GM	M152S2sp2A07	97.222	Only with Metachip	M31BS1_00402
Burkholderiales bacterium	M31BS1GM	M042S1sp1A12	98.942	Yes	M31BS1_03237
Flavobacterium_A02	M31BS1GM	M144S2sp1A02	98.98	Only with Metachip	M31BS1_03761
Pseudanabaena	M31BS1GM	M051S1sp2A07	98.775	Yes	M31BS1_03823	ferredoxin [Microcystis aeruginosa]	Ferredoxin
Pseudanabaena	M31BS1GM	M051S1sp2A07	98.966	Yes	M31BS1_03824	MULTISPECIES: DUF1257 domain-containing protein [Microcystis]	Alternative locus ID
Burkholderiales bacterium	M035S1GM	M011S1sp1A12	100	Yes	M035S1_04064	CRISPR-associated endoribonuclease Cas6 [Microcystis sp. M_QC_C_20170808_M9Col]	TIGRFAM CRISPR-associated endoribonuclease Cas6
Burkholderiales bacterium	M034S1GM	M099S2sp1A12	100	Yes	M034S1_02362
				31
