# Supplementary material for: Single-colony sequencing reveals microbe-by-microbiome phylosymbiosis between the cyanobacterium Microcystis and its associated bacteria
Source: Microbiome. 2021 Sep 27;9:194. doi: 10.1186/s40168-021-01140-8 (PMC8477515; doi:10.1186/s40168-021-01140-8)
Supplement: Supplementary file 17 — Additional file 16: Table S12. Presence/absence of certain metabolic pathways involved in the biosynthesis of biotin, cobalamin, thiamin and carotenoid, and nitrogen assimilation. [file 40168_2021_1140_MOESM17_ESM.xlsx]

## Sheet: TableS12_Functions
Table S12. Presence/absence of certain metabolic pathways involved in the biosynthesis of biotin, cobalamin, thiamin and carotenoid, and nitrogen assimilation.			Some Metabolic pathways in Microcystis and AB
Genus		ID_Name	Biotin			Cobalamin			Thiamine		Carotenoids								Nitrogen metabolism
			Biotin biosynthesis from 8-amino-7-oxononanoate I (PWY0-1507)	Biotin biosynthesis from 8-amino-7-oxononanoate II(PWY-7380)	Biotin biosynthesis from 8-amino-7-oxononanoate III (PWY-8128)	Adenosylcobinamide-GDP biosynthesis from cobyrinate a,c-diamide (PWY-7962)	Adenosylcobalamin biosynthesis from adenosylcobinamide-GDP I (PWY-5509)	phenyl adenosylcobamide biosynthesis from adenosylcobinamide-GDP (PWY-7961)	thiamine diphosphate biosynthesis I (E. coli) (PWY-6894)	thiamine diphosphate biosynthesis II (Bacillus) (PWY-6893)	neurosporene biosynthesis (PWY-6287)	&beta;-carotene biosynthesis (PWY-5943)	spirilloxanthin and 2,2'-diketo-spirilloxanthin biosynthesis (PWY-6581)	trans-lycopene biosynthesis II (oxygenic phototrophs and green sulfur bacteria) (PWY-6475)	Echinenone and zeaxanthin biosynthesis (Synechocystis) (PWY-7638)	zeaxanthin-&beta;-D-diglucoside biosynthesis (PWY-6288)	zeaxanthin biosynthesis (PWY-5944)	spheroidene and spheroidenone biosynthesis (PWY-6286)	urea cycle (PWY-4984)	ammonia assimilation cycle II (PWY-6964)	nitrate reduction VI (assimilatory) (PWY490-3)
Pseudanabaena		M165S2_QC_C_20181003_Pseudanabaena_sp1_A06QC	NA	NA	80	NA	NA	NA	NA	NA	NA	NA	NA	100	NA	NA	100	NA	80	100	100
Pseudanabaena		M090S1_QC_C_20170828_Pseudanabaena_sp1_A06QC	NA	NA	80	NA	NA	NA	NA	NA	NA	100	NA	100	NA	NA	100	NA	80	100	100
Pseudanabaena		M007S1_QC_C_20170808_Pseudanabaena_sp1_A06QC	NA	NA	80	NA	NA	NA	NA	NA	NA	100	NA	100	NA	NA	NA	NA	80	100	100
Pseudanabaena		M158S2_QC_C_20181003_Pseudanabaena_sp1_A06QC	NA	NA	80	NA	NA	NA	NA	NA	NA	NA	NA	NA	NA	NA	100	NA	80	100	100
Pseudanabaena		M109S1_QC_C_20170926_Pseudanabaena_sp1_A06QC	NA	NA	NA	NA	NA	NA	NA	NA	NA	100	NA	100	NA	NA	100	NA	NA	100	100
Pseudanabaena		M051S1_QC_C_20170821_Pseudanabaena_sp1_A06QC	NA	NA	80	NA	NA	NA	NA	NA	NA	100	NA	NA	NA	NA	NA	NA	80	100	100
Pseudanabaena		M046S1_QC_C_20170817_Pseudanabaena_sp1_A06QC	NA	NA	100	NA	NA	NA	NA	NA	NA	100	NA	100	NA	NA	100	NA	80	100	100
Pseudanabaena		M57BS1_MG_B_20181120_Pseudanabaena_sp1_A06MG	NA	NA	100	NA	NA	NA	NA	NA	NA	100	NA	100	NA	NA	100	NA	80	100	100
Pseudanabaena		M38BS1_MG_B_20181030_Pseudanabaena_sp1_A06MG	NA	NA	100	NA	NA	NA	NA	NA	NA	100	NA	100	NA	NA	100	NA	80	100	100
Pseudanabaena		M53BS1_MG_B_20181030_Pseudanabaena_sp1_A06MG	NA	NA	100	NA	NA	NA	NA	NA	NA	100	NA	100	NA	NA	100	NA	80	100	100
Pseudanabaena		M34BS1_MG_B_20181030_Pseudanabaena_sp1_A06MG	NA	NA	100	NA	NA	NA	NA	NA	NA	NA	NA	100	NA	NA	100	NA	80	100	100
Pseudanabaena		M065S1_QC_C_20170821_Pseudanabaena_sp2_A07QC	NA	NA	100	NA	NA	NA	NA	NA	NA	100	NA	100	NA	100	100	NA	80	100	100
Pseudanabaena		M085S1_QC_C_20170828_Pseudanabaena_sp2_A07QC	NA	NA	100	NA	NA	NA	NA	NA	NA	100	NA	100	NA	100	100	NA	80	100	100
Pseudanabaena		M151S2_QC_C_20180920_Pseudanabaena_sp2_A07QC	NA	NA	100	NA	NA	NA	NA	NA	NA	100	NA	100	NA	100	100	NA	80	100	100
Pseudanabaena		M152S2_QC_C_20180920_Pseudanabaena_sp2_A07QC	NA	NA	100	NA	NA	NA	NA	NA	NA	100	NA	100	NA	100	100	NA	80	100	100
Pseudanabaena		M037S2_QC_C_20180820_Pseudanabaena_sp2_A07QC	NA	NA	100	NA	NA	NA	NA	NA	NA	100	NA	100	NA	100	100	NA	80	100	100
Pseudanabaena		M135S2_QC_C_20180920_Pseudanabaena_sp2_A07QC	NA	NA	100	NA	NA	NA	NA	NA	NA	100	NA	100	NA	100	100	NA	80	100	100
Pseudanabaena		M079S1_QC_C_20170828_Pseudanabaena_sp2_A07QC	NA	NA	100	NA	NA	NA	NA	NA	NA	100	NA	100	NA	100	100	NA	80	100	NA
Pseudanabaena		M074S1_QC_C_20170821_Pseudanabaena_sp2_A07QC	NA	NA	100	NA	NA	NA	NA	NA	NA	100	NA	100	NA	100	100	NA	80	100	100
Pseudanabaena		M114S2_QC_C_20180904_Pseudanabaena_sp2_A07QC	NA	NA	NA	NA	NA	NA	NA	NA	NA	100	NA	100	NA	NA	100	NA	NA	100	100
Pseudanabaena		M125S2_QC_C_20180920_Pseudanabaena_sp2_A07QC	NA	NA	100	NA	NA	NA	NA	NA	NA	100	NA	100	NA	100	100	NA	80	100	100
Pseudanabaena		M179S2_QC_C_20181003_Pseudanabaena_sp2_A07QC	NA	NA	100	NA	NA	NA	NA	NA	NA	100	NA	100	NA	100	100	NA	NA	NA	100
Pseudanabaena		M176S2_QC_C_20181003_Pseudanabaena_sp2_A07QC	NA	NA	100	NA	NA	NA	NA	NA	NA	100	NA	100	NA	100	100	NA	80	100	100
Pseudanabaena		M051S1_QC_C_20170821_Pseudanabaena_sp2_A07QC	NA	NA	100	NA	NA	NA	NA	NA	NA	100	NA	100	NA	100	100	NA	NA	100	NA
Pseudanabaena		M090S1_QC_C_20170828_Pseudanabaena_sp2_A07QC	NA	NA	100	NA	NA	NA	NA	NA	NA	100	NA	100	NA	100	100	NA	80	100	100
Pseudanabaena		M109S1_QC_C_20170926_Pseudanabaena_sp2_A07QC	NA	NA	100	NA	NA	NA	NA	NA	NA	NA	NA	NA	NA	100	100	NA	NA	NA	NA
Pseudanabaena		M172S2_QC_C_20181003_Pseudanabaena_sp2_A07QC	NA	NA	100	NA	NA	NA	NA	NA	NA	NA	NA	100	NA	100	100	NA	NA	100	NA
Pseudanabaena		M110S1_QC_C_20170926_Pseudanabaena_sp2_A07QC	NA	NA	100	NA	NA	NA	NA	NA	NA	100	NA	100	NA	NA	NA	NA	NA	NA	100
Chitinophagaceae bacterium		M135S2_QC_C_20180920_Chitinophagaceae_sp1_A08QC	NA	NA	NA	NA	NA	NA	NA	NA	NA	NA	NA	NA	NA	NA	NA	NA	NA	100	NA
Chitinophagaceae bacterium		M113S1_QC_C_20170926_Chitinophagaceae_sp1_A08QC	NA	NA	NA	NA	NA	NA	NA	NA	NA	NA	NA	NA	NA	NA	NA	NA	NA	100	NA
Chitinophagaceae bacterium		M065S1_QC_C_20170821_Chitinophagaceae_sp1_A08QC	NA	NA	NA	NA	NA	NA	NA	NA	NA	NA	NA	NA	NA	NA	NA	NA	NA	100	NA
Chitinophagaceae bacterium		M046S1_QC_C_20170817_Chitinophagaceae_sp1_A08QC	NA	NA	NA	NA	NA	NA	NA	NA	NA	NA	NA	NA	NA	NA	NA	NA	NA	100	NA
Chitinophagaceae bacterium		M015S2_QC_C_20180808_Chitinophagaceae_sp1_A08QC	NA	NA	NA	NA	NA	NA	NA	NA	NA	NA	NA	NA	NA	NA	NA	NA	NA	100	NA
Chitinophagaceae bacterium		M122S2_QC_C_20180904_Chitinophagaceae_sp1_A08QC	NA	NA	NA	NA	NA	NA	NA	NA	NA	NA	NA	NA	NA	NA	NA	NA	NA	100	NA
Chitinophagaceae bacterium		M169S2_QC_C_20181003_Chitinophagaceae_sp1_A08QC	NA	NA	NA	NA	NA	NA	NA	NA	NA	NA	NA	NA	NA	NA	NA	NA	NA	NA	NA
Chitinophagaceae bacterium		M049S2_QC_C_20180820_Chitinophagaceae_sp1_A08QC	NA	NA	NA	NA	NA	NA	NA	NA	NA	NA	NA	NA	NA	NA	NA	NA	NA	100	NA
Chitinophagaceae bacterium		M025S2_QC_C_20180808_Chitinophagaceae_sp1_A08QC	NA	NA	NA	NA	NA	NA	NA	NA	NA	NA	NA	NA	NA	NA	NA	NA	NA	100	NA
Chitinophagaceae bacterium		M144S2_QC_C_20180920_Chitinophagaceae_sp1_A08QC	NA	NA	NA	NA	NA	NA	NA	NA	NA	NA	NA	NA	NA	NA	NA	NA	NA	100	NA
Chitinophagaceae bacterium		M165S2_QC_C_20181003_Chitinophagaceae_sp1_A08QC	NA	NA	NA	NA	NA	NA	NA	NA	NA	NA	NA	NA	NA	NA	NA	NA	NA	100	NA
Chitinophagaceae bacterium		M042S1_QC_C_20170817_Chitinophagaceae_sp1_A08QC	NA	NA	NA	NA	NA	NA	NA	NA	NA	NA	NA	NA	NA	NA	NA	NA	NA	NA	NA
Chitinophagaceae bacterium		M054S2_QC_C_20180820_Chitinophagaceae_sp1_A08QC	NA	NA	NA	NA	NA	NA	NA	NA	NA	NA	NA	NA	NA	NA	NA	NA	NA	100	NA
Chitinophagaceae bacterium		M034S2_QC_C_20180808_Chitinophagaceae_sp1_A08QC	NA	NA	NA	NA	NA	NA	NA	NA	NA	NA	NA	NA	NA	NA	NA	NA	NA	100	NA
Chitinophagaceae bacterium		M045S1_QC_C_20170817_Chitinophagaceae_sp1_A08QC	NA	NA	NA	NA	NA	NA	NA	NA	NA	NA	NA	NA	NA	NA	NA	NA	NA	100	NA
Chitinophagaceae bacterium		M043S1_QC_C_20170817_Chitinophagaceae_sp1_A08QC	NA	NA	NA	NA	NA	NA	NA	NA	NA	NA	NA	NA	NA	NA	NA	NA	NA	100	NA
Chitinophagaceae bacterium		M083S1_QC_C_20170828_Chitinophagaceae_sp1_A08QC	NA	NA	NA	NA	NA	NA	NA	NA	NA	NA	NA	NA	NA	NA	NA	NA	NA	100	NA
Chitinophagaceae bacterium		M55BS1_MG_B_20181120_Chitinophagaceae_sp2_A09MG	75	75	NA	NA	NA	NA	NA	NA	NA	NA	NA	NA	NA	NA	NA	NA	NA	100	NA
Chitinophagaceae bacterium		M54BS1_MG_B_20181120_Chitinophagaceae_sp2_A09MG	75	75	NA	NA	NA	NA	NA	NA	NA	NA	NA	NA	NA	NA	NA	NA	NA	100	NA
Chitinophagaceae bacterium		M18BS1_MG_B_20180821_Chitinophagaceae_sp2_A09MG	75	75	NA	NA	NA	NA	NA	NA	NA	NA	NA	NA	NA	NA	NA	NA	NA	100	NA
Chitinophagaceae bacterium		M27BS1_MG_B_20180913_Chitinophagaceae_sp2_A09MG	75	75	NA	NA	NA	NA	NA	NA	NA	NA	NA	NA	NA	NA	NA	NA	NA	100	NA
Chitinophagaceae bacterium		M57BS1_MG_B_20181120_Chitinophagaceae_sp2_A09MG	75	75	NA	NA	NA	NA	NA	NA	NA	NA	NA	NA	NA	NA	NA	NA	NA	100	NA
Chitinophagaceae bacterium		M04BS1_MG_B_20180427_Chitinophagaceae_sp3_A03MG	75	NA	NA	NA	NA	NA	NA	NA	NA	NA	NA	NA	NA	NA	NA	NA	NA	100	NA
Chitinophagaceae bacterium		M18BS1_MG_B_20180821_Chitinophagaceae_sp3_A03MG	75	75	NA	NA	NA	NA	NA	NA	NA	NA	NA	NA	NA	NA	NA	NA	NA	100	NA
Bacteroidetes bacterium_G1		M137S2_QC_C_20180920_Bacteroidetes_sp1_A01QC	75	75	NA	NA	NA	NA	NA	NA	NA	NA	NA	NA	NA	NA	NA	NA	NA	NA	NA
Bacteroidetes bacterium_G1		M165S2_QC_C_20181003_Bacteroidetes_sp1_A01QC	75	75	NA	NA	NA	NA	NA	NA	NA	NA	NA	NA	NA	NA	NA	NA	NA	NA	NA
Flavobacterium		M144S2_QC_C_20180920_Flavobacterium_sp1_A02QC	NA	NA	NA	NA	NA	NA	NA	NA	NA	NA	NA	NA	NA	NA	NA	NA	NA	NA	NA
Cytophagales bacterium		M172S2_QC_C_20181003_Cytophagales_sp1_A04QC	100	100	NA	NA	NA	NA	NA	NA	NA	NA	NA	NA	NA	NA	NA	NA	NA	100	NA
Cytophagales bacterium		M152S2_QC_C_20180920_Cytophagales_sp1_A04QC	100	100	NA	NA	NA	NA	NA	NA	NA	NA	NA	NA	NA	NA	NA	NA	NA	NA	NA
Cytophagales bacterium		M091S2_QC_C_20180904_Cytophagales_sp1_A04QC	100	100	NA	NA	NA	NA	NA	NA	NA	NA	NA	NA	NA	NA	NA	NA	NA	100	NA
Cytophagales bacterium		M135S2_QC_C_20180920_Cytophagales_sp1_A04QC	100	100	NA	NA	NA	NA	NA	NA	NA	NA	NA	NA	NA	NA	NA	NA	NA	100	NA
Cytophagales bacterium		M136S2_QC_C_20180920_Cytophagales_sp1_A04QC	NA	NA	NA	NA	NA	NA	NA	NA	NA	NA	NA	NA	NA	NA	NA	NA	NA	100	NA
Cytophagales bacterium		M176S2_QC_C_20181003_Cytophagales_sp1_A04QC	75	75	NA	NA	NA	NA	NA	NA	NA	NA	NA	NA	NA	NA	NA	NA	NA	100	NA
Cytophagales bacterium		M155S2_QC_C_20180920_Cytophagales_sp1_A04QC	100	100	NA	NA	NA	NA	NA	NA	NA	NA	NA	NA	NA	NA	NA	NA	NA	100	NA
Cytophagales bacterium		M125S2_QC_C_20180920_Cytophagales_sp1_A04QC	100	100	NA	NA	NA	NA	NA	NA	NA	NA	NA	NA	NA	NA	NA	NA	NA	100	NA
Cytophagales bacterium		M015S2_QC_C_20180808_Cytophagales_sp1_A04QC	100	100	NA	NA	NA	NA	NA	NA	NA	NA	NA	NA	NA	NA	NA	NA	NA	100	NA
Cytophagales bacterium		M037S2_QC_C_20180820_Cytophagales_sp1_A04QC	100	100	NA	NA	NA	NA	NA	NA	NA	NA	NA	NA	NA	NA	NA	NA	NA	100	NA
Cytophagales bacterium		M137S2_QC_C_20180920_Cytophagales_sp1_A04QC	100	100	NA	NA	NA	NA	NA	NA	NA	NA	NA	NA	NA	NA	NA	NA	NA	100	NA
Cytophagales bacterium		M144S2_QC_C_20180920_Cytophagales_sp1_A04QC	100	100	NA	NA	NA	NA	NA	NA	NA	NA	NA	NA	NA	NA	NA	NA	NA	100	NA
Cytophagales bacterium		M087S2_QC_C_20180904_Cytophagales_sp1_A04QC	100	100	NA	NA	NA	NA	NA	NA	NA	NA	NA	NA	NA	NA	NA	NA	NA	100	NA
Cytophagales bacterium		M116S2_QC_C_20180904_Cytophagales_sp1_A04QC	100	100	NA	NA	NA	NA	NA	NA	NA	NA	NA	NA	NA	NA	NA	NA	NA	100	NA
Cytophagales bacterium		M151S2_QC_C_20180920_Cytophagales_sp2_A05QC	100	100	NA	NA	NA	NA	NA	NA	NA	NA	NA	NA	NA	NA	NA	NA	NA	100	NA
Cytophagales bacterium		M112S1_QC_C_20170926_Cytophagales_sp2_A05QC	100	100	NA	NA	NA	NA	NA	NA	NA	NA	NA	NA	NA	NA	NA	NA	NA	100	NA
Cytophagales bacterium		M162S2_QC_C_20181003_Cytophagales_sp2_A05QC	100	100	NA	NA	NA	NA	NA	NA	NA	NA	NA	NA	NA	NA	NA	NA	NA	100	NA
Cytophagales bacterium		M112S2_QC_C_20180904_Cytophagales_sp2_A05QC	100	100	NA	NA	NA	NA	NA	NA	NA	NA	NA	NA	NA	NA	NA	NA	NA	100	NA
Cytophagales bacterium		M002S1_QC_C_20170808_Cytophagales_sp2_A05QC	100	100	NA	NA	NA	NA	NA	NA	NA	NA	NA	NA	NA	NA	NA	NA	NA	100	NA
Cytophagales bacterium		M002S1_QC_C_20170808_Cytophagales_sp3_A10QC	100	100	NA	NA	NA	NA	NA	NA	NA	NA	NA	NA	NA	NA	NA	NA	NA	100	NA
Bacteroidetes bacterium_G2		M144S2_QC_C_20180920_Bacteroidetes1_sp1_A11QC	100	100	NA	NA	NA	NA	NA	NA	NA	NA	NA	NA	NA	NA	NA	NA	NA	NA	NA
Phenylobacterium		M038S2_QC_C_20180820_Phenylobacterium_sp1_A61QC	NA	NA	NA	NA	NA	NA	100	100	NA	NA	NA	NA	NA	NA	NA	NA	80	100	NA
Phenylobacterium		M010S1_QC_C_20170808_Phenylobacterium_sp1_A61QC	NA	NA	NA	NA	NA	NA	100	100	NA	NA	NA	NA	NA	NA	NA	NA	80	100	NA
Phenylobacterium		M095S1_QC_C_20170828_Phenylobacterium_sp1_A61QC	NA	NA	NA	NA	NA	NA	100	100	NA	NA	NA	NA	NA	NA	NA	NA	80	100	NA
Phenylobacterium		M088S1_QC_C_20170828_Phenylobacterium_sp1_A61QC	NA	NA	NA	NA	NA	NA	100	100	NA	NA	NA	NA	NA	NA	NA	NA	80	100	NA
Phenylobacterium		M086S1_QC_C_20170828_Phenylobacterium_sp1_A61QC	NA	NA	NA	NA	NA	NA	100	100	NA	NA	NA	NA	NA	NA	NA	NA	80	100	NA
Phenylobacterium		M015S1_QC_C_20170808_Phenylobacterium_sp1_A61QC	NA	NA	NA	NA	NA	NA	100	100	NA	NA	NA	NA	NA	NA	NA	NA	80	100	NA
Phenylobacterium		M038S1_QC_C_20170811_Phenylobacterium_sp1_A61QC	NA	NA	NA	NA	NA	NA	100	100	NA	NA	NA	NA	NA	NA	NA	NA	80	100	NA
Phenylobacterium		M109S1_QC_C_20170926_Phenylobacterium_sp1_A61QC	NA	NA	NA	NA	NA	NA	100	100	NA	NA	NA	NA	NA	NA	NA	NA	80	100	NA
Phenylobacterium		M110S1_QC_C_20170926_Phenylobacterium_sp1_A61QC	NA	NA	NA	NA	NA	NA	100	100	NA	NA	NA	NA	NA	NA	NA	NA	80	100	NA
Phenylobacterium		M112S1_QC_C_20170926_Phenylobacterium_sp1_A61QC	NA	NA	NA	NA	NA	NA	100	100	NA	NA	NA	NA	NA	NA	NA	NA	80	100	NA
Phenylobacterium		M099S2_QC_C_20180904_Phenylobacterium_sp1_A61QC	NA	NA	NA	NA	NA	NA	100	100	NA	NA	NA	NA	NA	NA	NA	NA	80	100	NA
Phenylobacterium		M065S2_QC_C_20180820_Phenylobacterium_sp1_A61QC	NA	NA	NA	NA	NA	NA	100	100	NA	NA	NA	NA	NA	NA	NA	NA	80	100	NA
Phenylobacterium		M046S2_QC_C_20180820_Phenylobacterium_sp1_A61QC	NA	NA	NA	NA	NA	NA	NA	NA	NA	NA	NA	NA	NA	NA	NA	NA	NA	100	NA
Phenylobacterium		M054S2_QC_C_20180820_Phenylobacterium_sp2_A62QC	NA	NA	NA	NA	NA	NA	100	100	NA	NA	NA	NA	NA	NA	NA	NA	80	100	NA
Phenylobacterium		M113S1_QC_C_20170926_Phenylobacterium_sp2_A62QC	NA	NA	NA	NA	NA	NA	100	100	NA	NA	NA	NA	NA	NA	NA	NA	NA	NA	NA
Phenylobacterium		M18BS1_MG_B_20180821_Phenylobacterium_sp3_A60MG	NA	NA	NA	NA	NA	NA	100	100	NA	NA	NA	NA	NA	NA	NA	NA	80	NA	NA
Phenylobacterium		M57BS1_MG_B_20181120_Phenylobacterium_sp3_A60MG	NA	NA	NA	NA	NA	NA	100	100	NA	NA	NA	NA	NA	NA	NA	NA	NA	100	NA
Phenylobacterium		M63BS1_MG_B_20181120_Phenylobacterium_sp3_A60MG	NA	NA	NA	NA	NA	NA	100	100	NA	NA	NA	NA	NA	NA	NA	NA	80	100	NA
Phenylobacterium		M44BS1_MG_B_20181030_Phenylobacterium_sp3_A60MG	NA	NA	NA	NA	NA	NA	100	100	NA	NA	NA	NA	NA	NA	NA	NA	80	NA	NA
Phenylobacterium		M51BS1_MG_B_20181030_Phenylobacterium_sp3_A60MG	NA	NA	NA	NA	NA	NA	100	100	NA	NA	NA	NA	NA	NA	NA	NA	80	100	NA
Phenylobacterium		M53BS1_MG_B_20181030_Phenylobacterium_sp3_A60MG	NA	NA	NA	NA	NA	NA	100	100	NA	NA	NA	NA	NA	NA	NA	NA	NA	100	NA
Phenylobacterium		M26BS1_MG_B_20180913_Phenylobacterium_sp3_A60MG	NA	NA	NA	NA	NA	NA	100	100	NA	NA	NA	NA	NA	NA	NA	NA	NA	NA	NA
Phenylobacterium		M38BS1_MG_B_20181030_Phenylobacterium_sp3_A60MG	NA	NA	NA	NA	NA	NA	100	100	NA	NA	NA	NA	NA	NA	NA	NA	80	100	NA
Phenylobacterium		M42BS1_MG_B_20181030_Phenylobacterium_sp3_A60MG	NA	NA	NA	NA	NA	NA	100	100	NA	NA	NA	NA	NA	NA	NA	NA	NA	NA	NA
Phenylobacterium		M59BS1_MG_B_20181120_Phenylobacterium_sp3_A60MG	NA	NA	NA	NA	NA	NA	100	100	NA	NA	NA	NA	NA	NA	NA	NA	NA	NA	NA
Phenylobacterium		M61BS1_MG_B_20181120_Phenylobacterium_sp3_A60MG	NA	NA	NA	NA	NA	NA	100	100	NA	NA	NA	NA	NA	NA	NA	NA	80	100	NA
Phenylobacterium		M25BS1_MG_B_20180913_Phenylobacterium_sp3_A60MG	NA	NA	NA	NA	NA	NA	100	100	NA	NA	NA	NA	NA	NA	NA	NA	80	NA	NA
Phenylobacterium		M41BS1_MG_B_20181030_Phenylobacterium_sp3_A60MG	NA	NA	NA	NA	NA	NA	100	100	NA	NA	NA	NA	NA	NA	NA	NA	80	100	NA
Phenylobacterium		M29BS1_MG_B_20180913_Phenylobacterium_sp3_A60MG	NA	NA	NA	NA	NA	NA	100	100	NA	NA	NA	NA	NA	NA	NA	NA	80	100	NA
Phenylobacterium		M62BS1_MG_B_20181120_Phenylobacterium_sp3_A60MG	NA	NA	NA	NA	NA	NA	NA	NA	NA	NA	NA	NA	NA	NA	NA	NA	80	100	NA
Phenylobacterium		M60BS1_MG_B_20181120_Phenylobacterium_sp3_A60MG	NA	NA	NA	NA	NA	NA	100	100	NA	NA	NA	NA	NA	NA	NA	NA	80	NA	NA
Phenylobacterium		M43BS1_MG_B_20181030_Phenylobacterium_sp3_A60MG	NA	NA	NA	NA	NA	NA	100	100	NA	NA	NA	NA	NA	NA	NA	NA	80	100	NA
Phenylobacterium		M54BS1_MG_B_20181120_Phenylobacterium_sp3_A60MG	NA	NA	NA	NA	NA	NA	100	100	NA	NA	NA	NA	NA	NA	NA	NA	NA	NA	NA
Phenylobacterium		M39BS1_MG_B_20181030_Phenylobacterium_sp3_A60MG	NA	NA	NA	NA	NA	NA	100	100	NA	NA	NA	NA	NA	NA	NA	NA	NA	NA	NA
Phenylobacterium		M34BS1_MG_B_20181030_Phenylobacterium_sp3_A60MG	NA	NA	NA	NA	NA	NA	100	100	NA	NA	NA	NA	NA	NA	NA	NA	NA	NA	NA
Phenylobacterium		M27BS1_MG_B_20180913_Phenylobacterium_sp3_A60MG	NA	NA	NA	NA	NA	NA	100	100	NA	NA	NA	NA	NA	NA	NA	NA	80	NA	NA
Phenylobacterium		M005S1_QC_C_20170808_Phenylobacterium_sp4_A59QC	NA	NA	NA	NA	NA	NA	100	100	NA	NA	NA	NA	NA	NA	NA	NA	80	100	NA
Phenylobacterium		M055S1_QC_C_20170821_Phenylobacterium_sp4_A59QC	NA	NA	NA	NA	NA	NA	NA	NA	NA	NA	NA	NA	NA	NA	NA	NA	80	100	NA
Phenylobacterium		M022S1_QC_C_20170808_Phenylobacterium_sp4_A59QC	NA	NA	NA	NA	NA	NA	100	100	NA	NA	NA	NA	NA	NA	NA	NA	80	100	NA
Phenylobacterium		M176S2_QC_C_20181003_Phenylobacterium_sp4_A59QC	NA	NA	NA	NA	NA	NA	100	100	NA	NA	NA	NA	NA	NA	NA	NA	80	100	NA
Phenylobacterium		M058S1_QC_C_20170821_Phenylobacterium_sp4_A59QC	NA	NA	NA	NA	NA	NA	NA	NA	NA	NA	NA	NA	NA	NA	NA	NA	NA	100	NA
Phenylobacterium		M018S1_QC_C_20170808_Phenylobacterium_sp4_A59QC	NA	NA	NA	NA	NA	NA	100	100	NA	NA	NA	NA	NA	NA	NA	NA	NA	NA	NA
Phenylobacterium		M079S1_QC_C_20170828_Phenylobacterium_sp4_A59QC	NA	NA	NA	NA	NA	NA	100	100	NA	NA	NA	NA	NA	NA	NA	NA	80	100	NA
Phenylobacterium		M113S2_QC_C_20180904_Phenylobacterium_sp4_A59QC	NA	NA	NA	NA	NA	NA	100	100	NA	NA	NA	NA	NA	NA	NA	NA	80	100	NA
Phenylobacterium		M136S2_QC_C_20180920_Phenylobacterium_sp4_A59QC	NA	NA	NA	NA	NA	NA	100	100	NA	NA	NA	NA	NA	NA	NA	NA	80	100	NA
Phenylobacterium		M151S2_QC_C_20180920_Phenylobacterium_sp4_A59QC	NA	NA	NA	NA	NA	NA	100	100	NA	NA	NA	NA	NA	NA	NA	NA	80	100	NA
Phenylobacterium		M165S2_QC_C_20181003_Phenylobacterium_sp4_A59QC	NA	NA	NA	NA	NA	NA	100	100	NA	NA	NA	NA	NA	NA	NA	NA	NA	NA	NA
Phenylobacterium		M037S2_QC_C_20180820_Phenylobacterium_sp4_A59QC	NA	NA	NA	NA	NA	NA	100	100	NA	NA	NA	NA	NA	NA	NA	NA	80	100	NA
Phenylobacterium		M135S2_QC_C_20180920_Phenylobacterium_sp4_A59QC	NA	NA	NA	NA	NA	NA	100	100	NA	NA	NA	NA	NA	NA	NA	NA	80	100	NA
Phenylobacterium		M078S1_QC_C_20170821_Phenylobacterium_sp4_A59QC	NA	NA	NA	NA	NA	NA	NA	NA	NA	NA	NA	NA	NA	NA	NA	NA	80	100	NA
Phenylobacterium		M076S1_QC_C_20170821_Phenylobacterium_sp4_A59QC	NA	NA	NA	NA	NA	NA	100	100	NA	NA	NA	NA	NA	NA	NA	NA	80	100	NA
Phenylobacterium		M137S2_QC_C_20180920_Phenylobacterium_sp4_A59QC	NA	NA	NA	NA	NA	NA	100	100	NA	NA	NA	NA	NA	NA	NA	NA	80	100	NA
Phenylobacterium		M152S2_QC_C_20180920_Phenylobacterium_sp4_A59QC	NA	NA	NA	NA	NA	NA	100	100	NA	NA	NA	NA	NA	NA	NA	NA	80	100	NA
Phenylobacterium		M007S1_QC_C_20170808_Phenylobacterium_sp4_A59QC	NA	NA	NA	NA	NA	NA	100	100	NA	NA	NA	NA	NA	NA	NA	NA	NA	NA	NA
Phenylobacterium		M179S2_QC_C_20181003_Phenylobacterium_sp4_A59QC	NA	NA	NA	NA	NA	NA	100	100	NA	NA	NA	NA	NA	NA	NA	NA	NA	NA	NA
Phenylobacterium		M051S1_QC_C_20170821_Phenylobacterium_sp4_A59QC	NA	NA	NA	NA	NA	NA	100	100	NA	NA	NA	NA	NA	NA	NA	NA	NA	100	NA
Phenylobacterium		M048S1_QC_C_20170817_Phenylobacterium_sp4_A59QC	NA	NA	NA	NA	NA	NA	NA	NA	NA	NA	NA	NA	NA	NA	NA	NA	80	100	NA
Phenylobacterium		M040S2_QC_C_20180820_Phenylobacterium_sp4_A59QC	NA	NA	NA	NA	NA	NA	100	100	NA	NA	NA	NA	NA	NA	NA	NA	80	100	NA
Phenylobacterium		M112S2_QC_C_20180904_Phenylobacterium_sp4_A59QC	NA	NA	NA	NA	NA	NA	NA	NA	NA	NA	NA	NA	NA	NA	NA	NA	NA	100	NA
Phenylobacterium		M074S1_QC_C_20170821_Phenylobacterium_sp4_A59QC	NA	NA	NA	NA	NA	NA	100	100	NA	NA	NA	NA	NA	NA	NA	NA	80	NA	NA
Phenylobacterium		M125S2_QC_C_20180920_Phenylobacterium_sp4_A59QC	NA	NA	NA	NA	NA	NA	100	100	NA	NA	NA	NA	NA	NA	NA	NA	80	100	NA
Phenylobacterium		M017S1_QC_C_20170808_Phenylobacterium_sp4_A59QC	NA	NA	NA	NA	NA	NA	100	100	NA	NA	NA	NA	NA	NA	NA	NA	NA	NA	NA
Phenylobacterium		M172S2_QC_C_20181003_Phenylobacterium_sp4_A59QC	NA	NA	NA	NA	NA	NA	100	100	NA	NA	NA	NA	NA	NA	NA	NA	80	100	NA
Phenylobacterium		M162S2_QC_C_20181003_Phenylobacterium_sp4_A59QC	NA	NA	NA	NA	NA	NA	100	100	NA	NA	NA	NA	NA	NA	NA	NA	80	100	NA
Phenylobacterium		M002S1_QC_C_20170808_Phenylobacterium_sp4_A59QC	NA	NA	NA	NA	NA	NA	100	100	NA	NA	NA	NA	NA	NA	NA	NA	80	100	NA
Phenylobacterium		M049S2_QC_C_20180820_Phenylobacterium_sp5_A64QC	NA	NA	NA	NA	NA	NA	100	100	NA	NA	NA	NA	NA	NA	NA	NA	80	100	NA
Brevundimonas		M034S2_QC_C_20180808_Brevundimonas_sp1_A46QC	NA	NA	NA	NA	NA	NA	NA	NA	NA	100	NA	NA	NA	NA	NA	NA	80	100	NA
Brevundimonas		M113S1_QC_C_20170926_Brevundimonas_sp1_A46QC	NA	NA	NA	NA	NA	NA	100	100	NA	100	NA	NA	NA	NA	NA	NA	NA	100	NA
Aquidulcibacter		M166S2_QC_C_20181003_Aquidulcibacter_sp1_A14BQC	NA	NA	NA	NA	NA	NA	100	100	100	NA	NA	NA	NA	NA	NA	NA	80	100	NA
Aquidulcibacter		M034S2_QC_C_20180808_Aquidulcibacter_sp1_A14CQC	NA	NA	NA	NA	NA	NA	100	100	100	NA	NA	NA	NA	NA	NA	NA	80	100	NA
Methylobacterium		M53BS1_MG_B_20181030_Methylobacterium_sp1_A30MG	NA	NA	NA	NA	NA	NA	NA	NA	100	NA	NA	NA	NA	NA	NA	NA	100	100	NA
Methylobacterium		M42BS1_MG_B_20181030_Methylobacterium_sp1_A30MG	NA	NA	NA	NA	NA	NA	NA	NA	100	NA	NA	NA	NA	NA	NA	NA	100	100	NA
Methylobacterium		M63BS1_MG_B_20181120_Methylobacterium_sp1_A30MG	NA	NA	NA	NA	NA	NA	NA	NA	100	NA	NA	NA	NA	NA	NA	NA	100	100	NA
Methylobacterium		M43BS1_MG_B_20181030_Methylobacterium_sp1_A30MG	NA	NA	NA	NA	NA	NA	NA	NA	100	NA	NA	NA	NA	NA	NA	NA	100	100	NA
Methylobacterium		M34BS1_MG_B_20181030_Methylobacterium_sp1_A30MG	NA	NA	NA	NA	NA	NA	NA	NA	100	NA	NA	NA	NA	NA	NA	NA	100	100	NA
Methylobacterium		M41BS1_MG_B_20181030_Methylobacterium_sp1_A30MG	NA	NA	NA	NA	NA	NA	NA	NA	100	NA	NA	NA	NA	NA	NA	NA	100	100	NA
Methylobacterium		M40BS1_MG_B_20181030_Methylobacterium_sp1_A30MG	NA	NA	NA	NA	NA	NA	NA	NA	100	NA	NA	NA	NA	NA	NA	NA	100	100	NA
Methylobacterium		M59BS1_MG_B_20181120_Methylobacterium_sp1_A30MG	NA	NA	NA	NA	NA	NA	NA	NA	100	NA	NA	NA	NA	NA	NA	NA	100	100	NA
Methylobacterium		M44BS1_MG_B_20181030_Methylobacterium_sp1_A30MG	NA	NA	NA	NA	NA	NA	NA	NA	100	NA	NA	NA	NA	NA	NA	NA	100	100	NA
Methylobacterium		M57BS1_MG_B_20181120_Methylobacterium_sp1_A30MG	NA	NA	NA	NA	NA	NA	NA	NA	100	NA	NA	NA	NA	NA	NA	NA	80	100	NA
Methylobacterium		M51BS1_MG_B_20181030_Methylobacterium_sp1_A30MG	NA	NA	NA	NA	NA	NA	NA	NA	100	NA	NA	NA	NA	NA	NA	NA	100	NA	NA
Methylobacterium		M38BS1_MG_B_20181030_Methylobacterium_sp1_A30MG	NA	NA	NA	NA	NA	NA	NA	NA	100	NA	NA	NA	NA	NA	NA	NA	NA	NA	NA
Methylobacterium		M25BS1_MG_B_20180913_Methylobacterium_sp1_A30MG	NA	NA	NA	NA	NA	NA	NA	NA	100	NA	NA	NA	NA	NA	NA	NA	100	100	NA
Methylobacterium		M60BS1_MG_B_20181120_Methylobacterium_sp1_A30MG	NA	NA	NA	NA	NA	NA	NA	NA	100	NA	NA	NA	NA	NA	NA	NA	NA	NA	NA
Methylobacterium		M26BS1_MG_B_20180913_Methylobacterium_sp1_A30MG	NA	NA	NA	NA	NA	NA	NA	NA	100	NA	NA	NA	NA	NA	NA	NA	NA	100	NA
Methylobacterium		M61BS1_MG_B_20181120_Methylobacterium_sp1_A30MG	NA	NA	NA	NA	NA	NA	NA	NA	NA	NA	NA	NA	NA	NA	NA	NA	100	100	NA
Methylobacterium		M010S1_QC_C_20170808_Methylobacterium_sp1_A30QC	NA	NA	NA	NA	NA	NA	NA	NA	100	NA	NA	NA	NA	NA	NA	NA	NA	100	NA
Methylobacterium		M003S1_QC_C_20170808_Methylobacterium_sp1_A30QC	NA	NA	NA	NA	NA	NA	NA	NA	100	NA	NA	NA	NA	NA	NA	NA	100	NA	NA
Methylobacterium		M078S1_QC_C_20170821_Methylobacterium_sp1_A30QC	NA	NA	NA	NA	NA	NA	NA	NA	100	NA	NA	NA	NA	NA	NA	NA	100	100	NA
Methylobacterium		M017S1_QC_C_20170808_Methylobacterium_sp1_A30QC	NA	NA	NA	NA	NA	NA	NA	NA	100	NA	NA	NA	NA	NA	NA	NA	100	100	NA
Methylobacterium		M022S1_QC_C_20170808_Methylobacterium_sp1_A30QC	NA	NA	NA	NA	NA	NA	NA	NA	100	NA	NA	NA	NA	NA	NA	NA	80	100	NA
Methylobacterium		M018S1_QC_C_20170808_Methylobacterium_sp1_A30QC	NA	NA	NA	NA	NA	NA	NA	NA	100	NA	NA	NA	NA	NA	NA	NA	80	100	NA
Methylobacterium		M079S1_QC_C_20170828_Methylobacterium_sp1_A30QC	NA	NA	NA	NA	NA	NA	NA	NA	100	NA	NA	NA	NA	NA	NA	NA	100	100	NA
Methylobacterium		M169S2_QC_C_20181003_Methylobacterium_sp2_A32QC	NA	NA	NA	NA	NA	NA	NA	NA	100	NA	NA	NA	NA	NA	NA	NA	NA	100	NA
Methylobacterium		M015S1_QC_C_20170808_Methylobacterium_sp3_A31QC	NA	NA	NA	NA	NA	NA	NA	NA	100	NA	NA	NA	NA	NA	NA	NA	80	100	NA
Methylobacterium		M095S1_QC_C_20170828_Methylobacterium_sp3_A31QC	NA	NA	NA	NA	NA	NA	NA	NA	100	NA	NA	NA	NA	NA	NA	NA	80	100	NA
Methylobacterium		M099S2_QC_C_20180904_Methylobacterium_sp3_A31QC	NA	NA	NA	NA	NA	NA	NA	NA	100	NA	NA	NA	NA	NA	NA	NA	80	100	NA
Methylobacterium		M058S1_QC_C_20170821_Methylobacterium_sp3_A31QC	NA	NA	NA	NA	NA	NA	NA	NA	100	NA	NA	NA	NA	NA	NA	NA	80	100	NA
Methylobacterium		M038S1_QC_C_20170811_Methylobacterium_sp3_A31QC	NA	NA	NA	NA	NA	NA	NA	NA	100	NA	NA	NA	NA	NA	NA	NA	80	100	NA
Methylobacterium		M007S1_QC_C_20170808_Methylobacterium_sp3_A31QC	NA	NA	NA	NA	NA	NA	NA	NA	NA	NA	NA	NA	NA	NA	NA	NA	80	100	NA
Methylobacterium		M114S2_QC_C_20180904_Methylobacterium_sp3_A31QC	NA	NA	NA	NA	NA	NA	NA	NA	100	NA	NA	NA	NA	NA	NA	NA	80	100	NA
Methylobacterium		M005S1_QC_C_20170808_Methylobacterium_sp3_A31QC	NA	NA	NA	NA	NA	NA	NA	NA	NA	NA	NA	NA	NA	NA	NA	NA	80	100	NA
Methylobacterium		M055S1_QC_C_20170821_Methylobacterium_sp3_A31QC	NA	NA	NA	NA	NA	NA	NA	NA	100	NA	NA	NA	NA	NA	NA	NA	80	100	NA
Methylobacterium		M076S1_QC_C_20170821_Methylobacterium_sp3_A31QC	NA	NA	NA	NA	NA	NA	NA	NA	100	NA	NA	NA	NA	NA	NA	NA	80	100	NA
Methylobacterium		M049S1_QC_C_20170817_Methylobacterium_sp3_A31QC	NA	NA	NA	NA	NA	NA	NA	NA	NA	NA	NA	NA	NA	NA	NA	NA	NA	100	NA
Methylobacterium		M074S1_QC_C_20170821_Methylobacterium_sp3_A31QC	NA	NA	NA	NA	NA	NA	NA	NA	100	NA	NA	NA	NA	NA	NA	NA	80	100	NA
Methylobacterium		M002S1_QC_C_20170808_Methylobacterium_sp3_A31QC	NA	NA	NA	NA	NA	NA	NA	NA	NA	NA	NA	NA	NA	NA	NA	NA	NA	NA	NA
Methylocystis		M038S2_QC_C_20180820_Methylocystis_sp1_A33QC	NA	NA	NA	80	NA	NA	NA	NA	100	NA	NA	NA	NA	NA	NA	NA	100	100	NA
Methylocystis		M046S2_QC_C_20180820_Methylocystis_sp1_A33QC	NA	NA	NA	80	NA	NA	NA	NA	100	NA	NA	NA	NA	NA	NA	NA	100	100	NA
Methylocystis		M109S1_QC_C_20170926_Methylocystis_sp1_A33QC	NA	NA	NA	80	NA	NA	NA	NA	100	NA	NA	NA	NA	NA	NA	NA	100	100	NA
Methylocystis		M112S1_QC_C_20170926_Methylocystis_sp1_A33QC	NA	NA	NA	80	NA	NA	NA	NA	100	NA	NA	NA	NA	NA	NA	NA	100	100	NA
Bradyrhizobium		M20BS1_MG_B_20180821_Bradyrhizobium_sp1_A50MG	100	100	NA	80	NA	NA	NA	NA	NA	NA	NA	NA	NA	NA	NA	NA	80	100	NA
Bradyrhizobium		M19BS1_MG_B_20180821_Bradyrhizobium_sp1_A50MG	100	100	NA	80	NA	NA	NA	NA	NA	NA	NA	NA	NA	NA	NA	NA	100	100	NA
Aestuariivirga		M151S2_QC_C_20180920_Aestuariivirga_sp1_A47QC	NA	NA	NA	NA	NA	NA	NA	NA	100	NA	NA	NA	NA	NA	NA	NA	80	100	NA
Aestuariivirga		M165S2_QC_C_20181003_Aestuariivirga_sp2_A41QC	NA	NA	NA	80	NA	NA	NA	NA	100	NA	NA	NA	NA	NA	NA	NA	80	100	NA
Aestuariivirga		M144S2_QC_C_20180920_Aestuariivirga_sp3_A45QC	NA	NA	NA	NA	NA	NA	NA	NA	NA	NA	NA	NA	NA	NA	NA	NA	NA	NA	NA
Rhodobacter		M40BS1_MG_B_20181030_Rhodobacter_sp1_A43MG	NA	NA	NA	80	NA	NA	NA	NA	100	NA	NA	NA	NA	NA	NA	100	80	NA	NA
Rhodobacter		M34BS1_MG_B_20181030_Rhodobacter_sp1_A43MG	NA	NA	NA	80	NA	NA	NA	NA	NA	NA	NA	NA	NA	NA	NA	NA	80	100	NA
Rhodobacter		M38BS1_MG_B_20181030_Rhodobacter_sp1_A43MG	NA	NA	NA	80	NA	NA	NA	NA	100	NA	NA	NA	NA	NA	NA	100	100	100	NA
Rhodobacter		M63BS1_MG_B_20181120_Rhodobacter_sp1_A43MG	NA	NA	NA	NA	NA	NA	NA	NA	100	NA	NA	NA	NA	NA	NA	100	100	100	NA
Rhodobacter		M41BS1_MG_B_20181030_Rhodobacter_sp1_A43MG	NA	NA	NA	80	NA	NA	NA	NA	100	NA	NA	NA	NA	NA	NA	100	100	100	NA
Rhodobacter		M53BS1_MG_B_20181030_Rhodobacter_sp1_A43MG	NA	NA	NA	80	NA	NA	NA	NA	100	NA	NA	NA	NA	NA	NA	100	100	100	NA
Rhodobacter		M59BS1_MG_B_20181120_Rhodobacter_sp1_A43MG	NA	NA	NA	80	NA	NA	NA	NA	100	NA	NA	NA	NA	NA	NA	100	100	100	NA
Rhodobacter		M42BS1_MG_B_20181030_Rhodobacter_sp1_A43MG	NA	NA	NA	80	NA	NA	NA	NA	100	NA	NA	NA	NA	NA	NA	100	100	100	NA
Rhodobacter		M39BS1_MG_B_20181030_Rhodobacter_sp1_A43MG	NA	NA	NA	80	NA	NA	NA	NA	100	NA	NA	NA	NA	NA	NA	100	80	100	NA
Rhodobacter		M18BS1_MG_B_20180821_Rhodobacter_sp1_A43MG	NA	NA	NA	80	NA	NA	NA	NA	100	NA	NA	NA	NA	NA	NA	100	100	100	NA
Rhodobacter		M51BS1_MG_B_20181030_Rhodobacter_sp1_A43MG	NA	NA	NA	80	NA	NA	NA	NA	100	NA	NA	NA	NA	NA	NA	100	100	100	NA
Rhodobacter		M25BS1_MG_B_20180913_Rhodobacter_sp1_A43MG	NA	NA	NA	80	NA	NA	NA	NA	100	NA	NA	NA	NA	NA	NA	100	100	100	NA
Rhodobacter		M43BS1_MG_B_20181030_Rhodobacter_sp1_A43MG	NA	NA	NA	80	NA	NA	NA	NA	100	NA	NA	NA	NA	NA	NA	100	80	100	NA
Rhodobacter		M44BS1_MG_B_20181030_Rhodobacter_sp1_A43MG	NA	NA	NA	NA	NA	NA	NA	NA	NA	NA	NA	NA	NA	NA	NA	100	80	100	NA
Rhodobacter		M29BS1_MG_B_20180913_Rhodobacter_sp1_A43MG	NA	NA	NA	80	NA	NA	NA	NA	100	NA	NA	NA	NA	NA	NA	100	100	100	NA
Rhodobacter		M166S2_QC_C_20181003_Rhodobacter_sp2_A42QC	NA	NA	NA	80	NA	NA	NA	NA	100	NA	100	NA	NA	NA	NA	100	100	100	NA
Rhodobacter		M074S1_QC_C_20170821_Rhodobacter_sp2_A42QC	NA	NA	NA	80	NA	NA	NA	NA	100	NA	100	NA	NA	NA	NA	100	100	100	NA
Rhodobacter		M078S1_QC_C_20170821_Rhodobacter_sp2_A42QC	NA	NA	NA	80	NA	NA	NA	NA	100	NA	100	NA	NA	NA	NA	100	100	100	NA
Rhodobacter		M007S1_QC_C_20170808_Rhodobacter_sp2_A42QC	NA	NA	NA	80	NA	NA	NA	NA	100	NA	100	NA	NA	NA	NA	100	100	100	NA
Rhodobacter		M172S2_QC_C_20181003_Rhodobacter_sp2_A42QC	NA	NA	NA	80	NA	NA	NA	NA	100	NA	NA	NA	NA	NA	NA	NA	100	100	NA
Rhodobacter		M114S2_QC_C_20180904_Rhodobacter_sp2_A42QC	NA	NA	NA	80	NA	NA	NA	NA	100	NA	100	NA	NA	NA	NA	100	100	100	NA
Rhodobacter		M034S1_QC_C_20170811_Rhodobacter_sp2_A42QC	NA	NA	NA	80	NA	NA	NA	NA	100	NA	100	NA	NA	NA	NA	100	80	100	NA
Rhodobacter		M136S2_QC_C_20180920_Rhodobacter_sp2_A42QC	NA	NA	NA	80	NA	NA	NA	NA	100	NA	100	NA	NA	NA	NA	100	100	100	NA
Rhodobacter		M137S2_QC_C_20180920_Rhodobacter_sp2_A42QC	NA	NA	NA	80	NA	NA	NA	NA	100	NA	100	NA	NA	NA	NA	100	100	100	NA
Rhodobacter		M158S2_QC_C_20181003_Rhodobacter_sp2_A42QC	NA	NA	NA	NA	NA	NA	NA	NA	100	NA	100	NA	NA	NA	NA	100	NA	100	NA
Rhodobacter		M135S2_QC_C_20180920_Rhodobacter_sp2_A42QC	NA	NA	NA	80	NA	NA	NA	NA	100	NA	100	NA	NA	NA	NA	100	100	100	NA
Rhodobacter		M009S1_QC_C_20170808_Rhodobacter_sp2_A42QC	NA	NA	NA	80	NA	NA	NA	NA	100	NA	100	NA	NA	NA	NA	100	100	100	NA
Rhodobacter		M125S2_QC_C_20180920_Rhodobacter_sp2_A42QC	NA	NA	NA	80	NA	NA	NA	NA	100	NA	100	NA	NA	NA	NA	100	100	100	NA
Rhodobacter		M011S1_QC_C_20170808_Rhodobacter_sp2_A42QC	NA	NA	NA	80	NA	NA	NA	NA	100	NA	100	NA	NA	NA	NA	100	100	100	NA
Rhodobacter		M051S1_QC_C_20170821_Rhodobacter_sp2_A42QC	NA	NA	NA	80	NA	NA	NA	NA	100	NA	100	NA	NA	NA	NA	100	100	100	NA
Rhodobacter		M035S1_QC_C_20170811_Rhodobacter_sp2_A42QC	NA	NA	NA	80	NA	NA	NA	NA	100	NA	100	NA	NA	NA	NA	100	100	100	NA
Rhodobacter		M112S1_QC_C_20170926_Rhodobacter_sp2_A42QC	NA	NA	NA	80	NA	NA	NA	NA	NA	NA	NA	NA	NA	NA	NA	100	NA	100	NA
Rhodobacter		M039S1_QC_C_20170811_Rhodobacter_sp2_A42QC	NA	NA	NA	80	NA	NA	NA	NA	100	NA	100	NA	NA	NA	NA	100	100	100	NA
Rhodobacter		M152S2_QC_C_20180920_Rhodobacter_sp2_A42QC	NA	NA	NA	NA	NA	NA	NA	NA	100	NA	100	NA	NA	NA	NA	100	100	100	NA
Rhodobacter		M079S1_QC_C_20170828_Rhodobacter_sp2_A42QC	NA	NA	NA	NA	NA	NA	NA	NA	100	NA	NA	NA	NA	NA	NA	NA	80	NA	NA
Rhodobacter		M090S1_QC_C_20170828_Rhodobacter_sp3_A40QC	NA	NA	NA	80	NA	NA	NA	NA	100	NA	100	NA	NA	NA	NA	100	100	100	NA
Rhodobacter		M065S1_QC_C_20170821_Rhodobacter_sp3_A40QC	NA	NA	NA	80	NA	NA	NA	NA	100	NA	100	NA	NA	NA	NA	100	100	100	NA
Rhodobacter		M113S1_QC_C_20170926_Rhodobacter_sp4_A35QC	NA	NA	NA	80	NA	NA	NA	NA	100	NA	100	NA	NA	NA	NA	100	100	100	NA
Rhodobacter		M109S1_QC_C_20170926_Rhodobacter_sp4_A35QC	NA	NA	NA	80	NA	NA	NA	NA	100	NA	NA	NA	NA	NA	NA	100	100	100	NA
Roseomonas		M144S2_QC_C_20180920_Roseomonas_sp1_A22QC	NA	NA	NA	NA	NA	NA	100	100	100	NA	NA	NA	NA	NA	NA	NA	80	100	NA
Roseomonas		M049S2_QC_C_20180820_Roseomonas_sp1_A22QC	NA	NA	NA	NA	NA	NA	100	100	100	NA	NA	NA	NA	NA	NA	NA	80	100	NA
Roseomonas		M034S2_QC_C_20180808_Roseomonas_sp1_A22QC	NA	NA	NA	NA	NA	NA	100	100	100	NA	NA	NA	NA	NA	NA	NA	80	100	NA
Roseomonas		M015S2_QC_C_20180808_Roseomonas_sp2_A22BQC	NA	NA	NA	NA	NA	NA	NA	NA	100	NA	NA	NA	NA	NA	NA	NA	80	100	NA
Roseomonas		M145S2_QC_C_20180920_Roseomonas_sp2_A22BQC	NA	NA	NA	NA	NA	NA	NA	NA	100	NA	NA	NA	NA	NA	NA	NA	NA	NA	NA
Roseomonas		M42BS1_MG_B_20181030_Roseomonas_sp3_A23MG	NA	NA	NA	NA	NA	NA	100	100	NA	NA	NA	NA	NA	NA	NA	NA	NA	100	NA
Roseomonas		M55BS1_MG_B_20181120_Roseomonas_sp3_A23MG	NA	NA	NA	NA	NA	NA	100	100	100	NA	NA	NA	NA	NA	NA	NA	80	100	NA
Roseomonas		M61BS1_MG_B_20181120_Roseomonas_sp3_A23MG	NA	NA	NA	NA	NA	NA	100	100	100	NA	NA	NA	NA	NA	NA	NA	80	100	NA
Roseomonas		M025S2_QC_C_20180808_Roseomonas_sp4_A27QC	NA	NA	NA	NA	NA	NA	NA	NA	100	NA	NA	NA	NA	NA	NA	NA	80	100	NA
Roseomonas		M155S2_QC_C_20180920_Roseomonas_sp5_A21QC	NA	NA	NA	NA	NA	NA	NA	NA	100	NA	NA	NA	NA	NA	NA	NA	80	100	NA
Roseomonas		M051S1_QC_C_20170821_Roseomonas_sp5_A21QC	NA	NA	NA	NA	NA	NA	NA	NA	100	NA	NA	NA	NA	NA	NA	NA	80	100	NA
Roseomonas		M039S1_QC_C_20170811_Roseomonas_sp5_A21QC	NA	NA	NA	NA	NA	NA	NA	NA	100	NA	NA	NA	NA	NA	NA	NA	80	100	NA
Roseomonas		M035S1_QC_C_20170811_Roseomonas_sp5_A21QC	NA	NA	NA	NA	NA	NA	NA	NA	100	NA	NA	NA	NA	NA	NA	NA	80	100	NA
Roseomonas		M135S2_QC_C_20180920_Roseomonas_sp5_A21QC	NA	NA	NA	NA	NA	NA	NA	NA	100	NA	NA	NA	NA	NA	NA	NA	80	100	NA
Roseomonas		M125S2_QC_C_20180920_Roseomonas_sp5_A21QC	NA	NA	NA	NA	NA	NA	NA	NA	100	NA	NA	NA	NA	NA	NA	NA	80	100	NA
Roseomonas		M034S1_QC_C_20170811_Roseomonas_sp5_A21QC	NA	NA	NA	NA	NA	NA	NA	NA	100	NA	NA	NA	NA	NA	NA	NA	80	100	NA
Roseomonas		M078S1_QC_C_20170821_Roseomonas_sp5_A21QC	NA	NA	NA	NA	NA	NA	NA	NA	100	NA	NA	NA	NA	NA	NA	NA	80	100	NA
Roseomonas		M162S2_QC_C_20181003_Roseomonas_sp5_A21QC	NA	NA	NA	NA	NA	NA	NA	NA	100	NA	NA	NA	NA	NA	NA	NA	80	100	NA
Roseomonas		M009S1_QC_C_20170808_Roseomonas_sp5_A21QC	NA	NA	NA	NA	NA	NA	NA	NA	100	NA	NA	NA	NA	NA	NA	NA	80	100	NA
Roseomonas		M037S2_QC_C_20180820_Roseomonas_sp5_A21QC	NA	NA	NA	NA	NA	NA	NA	NA	100	NA	NA	NA	NA	NA	NA	NA	80	100	NA
Roseomonas		M011S1_QC_C_20170808_Roseomonas_sp5_A21QC	NA	NA	NA	NA	NA	NA	NA	NA	100	NA	NA	NA	NA	NA	NA	NA	80	100	NA
Roseomonas		M151S2_QC_C_20180920_Roseomonas_sp5_A21QC	NA	NA	NA	NA	NA	NA	NA	NA	100	NA	NA	NA	NA	NA	NA	NA	80	100	NA
Roseomonas		M002S1_QC_C_20170808_Roseomonas_sp5_A21QC	NA	NA	NA	NA	NA	NA	NA	NA	100	NA	NA	NA	NA	NA	NA	NA	80	100	NA
Roseomonas		M137S2_QC_C_20180920_Roseomonas_sp5_A21QC	NA	NA	NA	NA	NA	NA	NA	NA	100	NA	NA	NA	NA	NA	NA	NA	80	100	NA
Roseomonas		M38BS1_MG_B_20181030_Roseomonas_sp5_A21MG	NA	NA	NA	NA	NA	NA	NA	NA	100	NA	NA	NA	NA	NA	NA	NA	80	100	NA
Roseomonas		M31BS1_MG_B_20180913_Roseomonas_sp5_A21MG	NA	NA	NA	NA	NA	NA	NA	NA	100	NA	NA	NA	NA	NA	NA	NA	NA	100	NA
Roseomonas		M065S1_QC_C_20170821_Roseomonas_sp6_A24QC	NA	NA	NA	NA	NA	NA	NA	NA	100	NA	NA	NA	NA	NA	NA	NA	80	100	NA
Roseomonas		M043S1_QC_C_20170817_Roseomonas_sp6_A24QC	NA	NA	NA	NA	NA	NA	NA	NA	100	NA	NA	NA	NA	NA	NA	NA	NA	100	NA
Roseomonas		M042S1_QC_C_20170817_Roseomonas_sp7_A24UQC	NA	NA	NA	NA	NA	NA	NA	NA	100	NA	NA	NA	NA	NA	NA	NA	80	100	NA
Roseomonas		M090S1_QC_C_20170828_Roseomonas_sp8_A26QC	NA	NA	NA	NA	NA	NA	NA	NA	100	NA	NA	NA	NA	NA	NA	NA	80	100	NA
Roseomonas		M20BS1_MG_B_20180821_Roseomonas_sp9_A28MG	NA	NA	NA	NA	NA	NA	NA	NA	100	NA	NA	NA	NA	NA	NA	NA	NA	NA	NA
Roseomonas		M022S1_QC_C_20170808_Roseomonas_sp10_A20BQC	NA	NA	NA	NA	NA	NA	NA	NA	100	NA	NA	NA	NA	NA	NA	NA	80	100	NA
Roseomonas		M076S1_QC_C_20170821_Roseomonas_sp10_A20BQC	NA	NA	NA	NA	NA	NA	NA	NA	100	NA	NA	NA	NA	NA	NA	NA	80	100	NA
Roseomonas		M088S1_QC_C_20170828_Roseomonas_sp10_A20BQC	NA	NA	NA	NA	NA	NA	NA	NA	100	NA	NA	NA	NA	NA	NA	NA	80	100	NA
Roseomonas		M020S1_QC_C_20170808_Roseomonas_sp10_A20BQC	NA	NA	NA	NA	NA	NA	NA	NA	100	NA	NA	NA	NA	NA	NA	NA	NA	NA	NA
Roseomonas		M179S2_QC_C_20181003_Roseomonas_sp10_A20BQC	NA	NA	NA	NA	NA	NA	NA	NA	100	NA	NA	NA	NA	NA	NA	NA	80	100	NA
Roseomonas		M007S1_QC_C_20170808_Roseomonas_sp10_A20BQC	NA	NA	NA	NA	NA	NA	NA	NA	100	NA	NA	NA	NA	NA	NA	NA	80	100	NA
Roseomonas		M087S2_QC_C_20180904_Roseomonas_sp10_A20BQC	NA	NA	NA	NA	NA	NA	NA	NA	100	NA	NA	NA	NA	NA	NA	NA	80	NA	NA
Roseomonas		M095S1_QC_C_20170828_Roseomonas_sp11_A18QC	NA	NA	NA	NA	NA	NA	100	100	100	NA	NA	NA	NA	NA	NA	NA	80	100	NA
Roseomonas		M055S1_QC_C_20170821_Roseomonas_sp11_A18QC	NA	NA	NA	NA	NA	NA	100	100	100	NA	NA	NA	NA	NA	NA	NA	80	100	NA
Roseomonas		M058S1_QC_C_20170821_Roseomonas_sp11_A18QC	NA	NA	NA	NA	NA	NA	100	100	100	NA	NA	NA	NA	NA	NA	NA	80	100	NA
Roseomonas		M003S1_QC_C_20170808_Roseomonas_sp11_A18QC	NA	NA	NA	NA	NA	NA	NA	NA	100	NA	NA	NA	NA	NA	NA	NA	NA	NA	NA
Roseomonas		M018S1_QC_C_20170808_Roseomonas_sp11_A18QC	NA	NA	NA	NA	NA	NA	NA	NA	100	NA	NA	NA	NA	NA	NA	NA	80	100	NA
Roseomonas		M005S1_QC_C_20170808_Roseomonas_sp12_A19QC	NA	NA	NA	NA	NA	NA	NA	NA	100	NA	NA	NA	NA	NA	NA	NA	80	100	NA
Roseomonas		M110S1_QC_C_20170926_Roseomonas_sp12_A19QC	NA	NA	NA	NA	NA	NA	NA	NA	100	NA	NA	NA	NA	NA	NA	NA	80	100	NA
Roseomonas		M038S1_QC_C_20170811_Roseomonas_sp12_A19QC	NA	NA	NA	NA	NA	NA	NA	NA	100	NA	NA	NA	NA	NA	NA	NA	80	100	NA
Roseomonas		M63BS1_MG_B_20181120_Roseomonas_sp13_A25MG	NA	NA	NA	NA	NA	NA	100	100	100	NA	NA	NA	NA	NA	NA	NA	80	NA	NA
Thalassospira		M158S2_QC_C_20181003_Thalassospira_sp1_A14QC	75	75	NA	NA	NA	NA	NA	NA	NA	NA	NA	NA	NA	NA	NA	NA	NA	NA	NA
Rhodospirillaceae bacterium		M046S1_QC_C_20170817_Rhodospirillaceae_sp1_A15QC	75	75	NA	NA	NA	NA	NA	NA	NA	NA	NA	NA	NA	NA	NA	NA	NA	NA	NA
Azospirillum		M113S1_QC_C_20170926_Azospirillum_sp1_A49QC	NA	NA	NA	80	NA	NA	100	100	100	NA	NA	NA	NA	NA	NA	NA	NA	100	NA
Azospirillum		M122S2_QC_C_20180904_Azospirillum_sp1_A49QC	NA	NA	NA	80	NA	NA	100	100	100	NA	NA	NA	NA	NA	NA	NA	80	100	NA
Telmatospirillum		M043S1_QC_C_20170817_Telmatospirillum_sp1_A48QC	NA	NA	NA	80	NA	NA	100	100	NA	NA	NA	NA	NA	NA	NA	NA	80	100	NA
Alphaproteobacteria bacterium1		M20BS1_MG_B_20180821_Alphaproteobacteria_sp1_A70MG	NA	NA	NA	NA	NA	NA	NA	NA	100	100	NA	NA	NA	NA	NA	NA	NA	NA	NA
Alphaproteobacteria bacterium		M179S2_QC_C_20181003_Alphaproteobacteria_sp2_A29QC	NA	NA	NA	NA	NA	NA	NA	NA	NA	NA	NA	NA	NA	NA	NA	NA	NA	NA	NA
Rubrivivax		M017S1_QC_C_20170808_Rubrivivax_sp1_A71QC	NA	NA	NA	NA	NA	NA	NA	NA	100	NA	NA	NA	NA	NA	NA	NA	100	100	NA
Rubrivivax		M015S1_QC_C_20170808_Rubrivivax_sp1_A71QC	NA	NA	NA	NA	NA	NA	NA	NA	100	NA	NA	NA	NA	NA	NA	NA	100	100	NA
Rubrivivax		M017S1_QC_C_20170808_Rubrivivax_sp2_A74QC	NA	NA	NA	NA	NA	NA	NA	NA	100	NA	NA	NA	NA	NA	NA	NA	100	100	NA
Curvibacter		M022S1_QC_C_20170808_Curvibacter_sp1_A37QC	100	100	NA	NA	NA	NA	NA	NA	100	NA	NA	NA	NA	NA	NA	NA	80	100	NA
Burkholderiales bacterium G1		M113S2_QC_C_20180904_Burkholderiales_sp1_A66QC	NA	NA	NA	NA	NA	NA	NA	NA	100	NA	100	NA	NA	NA	NA	NA	80	100	NA
Burkholderiales bacterium G1		M136S2_QC_C_20180920_Burkholderiales_sp1_A66QC	NA	NA	NA	NA	NA	NA	NA	NA	100	NA	NA	NA	NA	NA	NA	NA	80	100	NA
Burkholderiales bacterium G1		M080S2_QC_C_20180820_Burkholderiales_sp1_A66QC	NA	NA	NA	NA	NA	NA	NA	NA	100	NA	NA	NA	NA	NA	NA	NA	80	100	NA
Burkholderiales bacterium G1		M162S2_QC_C_20181003_Burkholderiales_sp1_A66QC	NA	NA	NA	NA	NA	NA	NA	NA	100	NA	100	NA	NA	NA	NA	NA	80	100	NA
Burkholderiales bacterium G1		M051S1_QC_C_20170821_Burkholderiales_sp1_A66QC	NA	NA	NA	NA	NA	NA	NA	NA	100	NA	NA	NA	NA	NA	NA	NA	80	100	NA
Burkholderiales bacterium G1		M137S2_QC_C_20180920_Burkholderiales_sp2_A58QC	NA	NA	NA	NA	NA	NA	NA	NA	100	NA	NA	NA	NA	NA	NA	NA	80	NA	NA
Cupriavidus		M18BS1_MG_B_20180821_Cupriavidus_sp1_A44MG	75	75	NA	NA	66	66	NA	NA	NA	NA	NA	NA	NA	NA	NA	NA	80	100	NA
Cupriavidus		M04BS1_MG_B_20180427_Cupriavidus_sp1_A44MG	75	75	NA	80	66	66	NA	NA	NA	NA	NA	NA	NA	NA	NA	NA	100	100	NA
Cupriavidus		M54BS1_MG_B_20181120_Cupriavidus_sp1_A44MG	75	75	NA	80	66	66	NA	NA	NA	NA	NA	NA	NA	NA	NA	NA	100	100	NA
Cupriavidus		M27BS1_MG_B_20180913_Cupriavidus_sp1_A44MG	75	75	NA	80	NA	NA	NA	NA	NA	NA	NA	NA	NA	NA	NA	NA	100	100	NA
Cupriavidus		M57BS1_MG_B_20181120_Cupriavidus_sp1_A44MG	75	75	NA	80	66	66	NA	NA	NA	NA	NA	NA	NA	NA	NA	NA	100	NA	NA
Cupriavidus		M55BS1_MG_B_20181120_Cupriavidus_sp1_A44MG	75	75	NA	80	66	66	NA	NA	NA	NA	NA	NA	NA	NA	NA	NA	100	100	NA
Burkholderiales_bacterium_G2		M025S2_QC_C_20180808_Burkholderiales1_sp1_A76QC	NA	NA	NA	NA	NA	NA	NA	NA	NA	NA	100	NA	NA	NA	NA	NA	80	100	NA
Burkholderiales bacterium_G3		M076S1_QC_C_20170821_Burkholderiales2_sp1_A12QC	NA	NA	NA	NA	NA	NA	NA	NA	NA	NA	NA	NA	NA	NA	NA	NA	80	100	NA
Burkholderiales bacterium_G3		M099S2_QC_C_20180904_Burkholderiales2_sp1_A12QC	NA	NA	NA	NA	NA	NA	NA	NA	NA	NA	NA	NA	NA	NA	NA	NA	80	100	NA
Burkholderiales bacterium_G3		M005S1_QC_C_20170808_Burkholderiales2_sp1_A12QC	NA	NA	NA	NA	NA	NA	NA	NA	NA	NA	NA	NA	NA	NA	NA	NA	80	100	NA
Burkholderiales bacterium_G3		M017S1_QC_C_20170808_Burkholderiales2_sp1_A12QC	NA	NA	NA	NA	NA	NA	NA	NA	NA	NA	NA	NA	NA	NA	NA	NA	80	100	NA
Burkholderiales bacterium_G3		M042S1_QC_C_20170817_Burkholderiales2_sp1_A12QC	NA	NA	NA	NA	NA	NA	NA	NA	NA	NA	NA	NA	NA	NA	NA	NA	80	100	NA
Burkholderiales bacterium_G3		M011S1_QC_C_20170808_Burkholderiales2_sp1_A12QC	NA	NA	NA	NA	NA	NA	NA	NA	NA	NA	NA	NA	NA	NA	NA	NA	80	NA	NA
Burkholderiales bacterium_G3		M015S1_QC_C_20170808_Burkholderiales2_sp1_A12QC	NA	NA	NA	NA	NA	NA	NA	NA	NA	NA	NA	NA	NA	NA	NA	NA	80	NA	NA
Burkholderiales bacterium_G3		M043S1_QC_C_20170817_Burkholderiales2_sp1_A12QC	NA	NA	NA	NA	NA	NA	NA	NA	NA	NA	NA	NA	NA	NA	NA	NA	NA	100	NA
Burkholderiales bacterium_G3		M083S1_QC_C_20170828_Burkholderiales2_sp1_A12QC	NA	NA	NA	NA	NA	NA	NA	NA	NA	NA	NA	NA	NA	NA	NA	NA	80	100	NA
Burkholderiales bacterium_G3		M095S1_QC_C_20170828_Burkholderiales2_sp1_A12QC	NA	NA	NA	NA	NA	NA	NA	NA	NA	NA	NA	NA	NA	NA	NA	NA	80	100	NA
Burkholderiales bacterium_G3		M090S1_QC_C_20170828_Burkholderiales2_sp1_A12QC	NA	NA	NA	NA	NA	NA	NA	NA	NA	NA	NA	NA	NA	NA	NA	NA	80	100	NA
Rhodocyclaceae bacterium_G1		M176S2_QC_C_20181003_Rhodocyclaceae_sp1_A56QC	100	100	NA	NA	NA	NA	NA	NA	100	NA	100	NA	NA	NA	NA	NA	80	100	NA
Rhodocyclaceae bacterium_G1		M043S1_QC_C_20170817_Rhodocyclaceae_sp1_A56QC	100	100	NA	NA	NA	NA	NA	NA	100	NA	100	NA	NA	NA	NA	NA	80	100	NA
Rhodocyclaceae bacterium_G1		M162S2_QC_C_20181003_Rhodocyclaceae_sp1_A56QC	100	100	NA	NA	NA	NA	NA	NA	100	NA	100	NA	NA	NA	NA	NA	80	100	NA
Rhodocyclaceae bacterium_G1		M165S2_QC_C_20181003_Rhodocyclaceae_sp1_A56QC	100	100	NA	NA	NA	NA	NA	NA	100	NA	100	NA	NA	NA	NA	NA	80	100	NA
Rhodocyclaceae bacterium_G1		M088S1_QC_C_20170828_Rhodocyclaceae_sp2_A54QC	75	75	NA	NA	NA	NA	NA	NA	100	NA	NA	NA	NA	NA	NA	NA	NA	100	NA
Rhodocyclaceae bacterium_G1		M015S1_QC_C_20170808_Rhodocyclaceae_sp2_A54QC	75	75	NA	NA	NA	NA	NA	NA	100	NA	100	NA	NA	NA	NA	NA	80	100	NA
Rhodocyclaceae bacterium_G1		M110S1_QC_C_20170926_Rhodocyclaceae_sp2_A54QC	75	75	NA	NA	NA	NA	NA	NA	100	NA	100	NA	NA	NA	NA	NA	80	100	NA
Rhodocyclaceae bacterium_G1		M112S1_QC_C_20170926_Rhodocyclaceae_sp2_A54QC	75	75	NA	NA	NA	NA	NA	NA	100	NA	100	NA	NA	NA	NA	NA	80	100	NA
Rhodocyclaceae bacterium_G1		M018S1_QC_C_20170808_Rhodocyclaceae_sp2_A54QC	75	75	NA	NA	NA	NA	NA	NA	100	NA	100	NA	NA	NA	NA	NA	80	100	NA
Rhodocyclaceae bacterium_G1		M086S1_QC_C_20170828_Rhodocyclaceae_sp2_A54QC	75	75	NA	NA	NA	NA	NA	NA	100	NA	100	NA	NA	NA	NA	NA	80	100	NA
Rhodocyclaceae bacterium_G1		M055S1_QC_C_20170821_Rhodocyclaceae_sp2_A54QC	75	75	NA	NA	NA	NA	NA	NA	100	NA	100	NA	NA	NA	NA	NA	80	100	NA
Rhodocyclaceae bacterium_G1		M058S1_QC_C_20170821_Rhodocyclaceae_sp2_A54QC	75	75	NA	NA	NA	NA	NA	NA	100	NA	100	NA	NA	NA	NA	NA	80	100	NA
Rhodocyclaceae bacterium_G1		M005S1_QC_C_20170808_Rhodocyclaceae_sp2_A54QC	75	75	NA	NA	NA	NA	NA	NA	100	NA	100	NA	NA	NA	NA	NA	80	100	NA
Rhodocyclaceae bacterium_G1		M035S1_QC_C_20170811_Rhodocyclaceae_sp2_A54QC	75	75	NA	NA	NA	NA	NA	NA	100	NA	100	NA	NA	NA	NA	NA	80	100	NA
Rhodocyclaceae bacterium_G1		M017S1_QC_C_20170808_Rhodocyclaceae_sp2_A54QC	75	75	NA	NA	NA	NA	NA	NA	100	NA	100	NA	NA	NA	NA	NA	NA	100	NA
Rhodocyclaceae bacterium_G1		M020S1_QC_C_20170808_Rhodocyclaceae_sp2_A54QC	75	75	NA	NA	NA	NA	NA	NA	100	NA	100	NA	NA	NA	NA	NA	80	100	NA
Rhodocyclaceae bacterium_G1		M076S1_QC_C_20170821_Rhodocyclaceae_sp2_A54QC	75	75	NA	NA	NA	NA	NA	NA	100	NA	100	NA	NA	NA	NA	NA	80	100	NA
Rhodocyclaceae bacterium_G1		M109S1_QC_C_20170926_Rhodocyclaceae_sp2_A54QC	75	75	NA	NA	NA	NA	NA	NA	100	NA	100	NA	NA	NA	NA	NA	80	100	NA
Rhodocyclaceae bacterium_G1		M009S1_QC_C_20170808_Rhodocyclaceae_sp2_A54QC	75	75	NA	NA	NA	NA	NA	NA	100	NA	NA	NA	NA	NA	NA	NA	80	100	NA
Rhodocyclaceae bacterium_G2		M176S2_QC_C_20181003_Rhodocyclaceae1_sp1_A13QC	75	75	NA	NA	NA	NA	NA	NA	100	NA	NA	NA	NA	NA	NA	NA	NA	100	NA
Rhodocyclaceae bacterium_G2		M166S2_QC_C_20181003_Rhodocyclaceae1_sp1_A13QC	75	75	NA	NA	NA	NA	NA	NA	100	NA	NA	NA	NA	NA	NA	NA	80	100	NA
Rhodocyclaceae bacterium_G2		M112S1_QC_C_20170926_Rhodocyclaceae1_sp1_A13QC	75	75	NA	NA	NA	NA	NA	NA	100	NA	NA	NA	NA	NA	NA	NA	NA	100	NA
Rhodocyclaceae bacterium_G2		M151S2_QC_C_20180920_Rhodocyclaceae1_sp1_A13QC	75	75	NA	NA	NA	NA	NA	NA	100	NA	NA	NA	NA	NA	NA	NA	80	100	NA
Rhodocyclaceae bacterium_G2		M043S1_QC_C_20170817_Rhodocyclaceae1_sp1_A13QC	75	75	NA	NA	NA	NA	NA	NA	100	NA	NA	NA	NA	NA	NA	NA	80	100	NA
Rhodocyclaceae bacterium_G2		M080S2_QC_C_20180820_Rhodocyclaceae1_sp1_A13QC	75	75	NA	NA	NA	NA	NA	NA	100	NA	NA	NA	NA	NA	NA	NA	80	100	NA
Rhodocyclaceae bacterium_G2		M137S2_QC_C_20180920_Rhodocyclaceae1_sp1_A13QC	75	75	NA	NA	NA	NA	NA	NA	100	NA	NA	NA	NA	NA	NA	NA	80	100	NA
Rhodocyclaceae bacterium_G2		M069S2_QC_C_20180820_Rhodocyclaceae1_sp1_A13QC	75	75	NA	NA	NA	NA	NA	NA	100	NA	NA	NA	NA	NA	NA	NA	NA	100	NA
Rhodocyclaceae bacterium_G2		M064S2_QC_C_20180820_Rhodocyclaceae1_sp1_A13QC	75	75	NA	NA	NA	NA	NA	NA	NA	NA	NA	NA	NA	NA	NA	NA	NA	100	NA
Rhodocyclaceae bacterium_G2		M113S2_QC_C_20180904_Rhodocyclaceae1_sp1_A13QC	75	75	NA	NA	NA	NA	NA	NA	100	NA	NA	NA	NA	NA	NA	NA	80	100	NA
Rhodocyclaceae bacterium_G2		M079S1_QC_C_20170828_Rhodocyclaceae1_sp1_A13QC	75	75	NA	NA	NA	NA	NA	NA	100	NA	NA	NA	NA	NA	NA	NA	80	100	NA
Rhodocyclaceae bacterium_G2		M100S2_QC_C_20180904_Rhodocyclaceae1_sp1_A13QC	75	75	NA	NA	NA	NA	NA	NA	100	NA	NA	NA	NA	NA	NA	NA	NA	100	NA
Rhodocyclaceae bacterium_G2		M087S2_QC_C_20180904_Rhodocyclaceae1_sp1_A13QC	75	75	NA	NA	NA	NA	100	100	100	NA	NA	NA	NA	NA	NA	NA	NA	NA	NA
Rhodocyclaceae bacterium_G2		M054S2_QC_C_20180820_Rhodocyclaceae1_sp1_A13QC	75	75	NA	NA	NA	NA	NA	NA	100	NA	NA	NA	NA	NA	NA	NA	80	100	NA
Rhodocyclaceae bacterium_G2		M165S2_QC_C_20181003_Rhodocyclaceae1_sp1_A13QC	75	75	NA	NA	NA	NA	NA	NA	100	NA	NA	NA	NA	NA	NA	NA	NA	100	NA
Rhodocyclaceae bacterium_G2		M042S1_QC_C_20170817_Rhodocyclaceae1_sp1_A13QC	75	75	NA	NA	NA	NA	NA	NA	100	NA	NA	NA	NA	NA	NA	NA	80	100	NA
Rhodocyclaceae bacterium_G2		M085S1_QC_C_20170828_Rhodocyclaceae1_sp1_A13QC	75	75	NA	NA	NA	NA	NA	NA	100	NA	NA	NA	NA	NA	NA	NA	80	100	NA
Rhodocyclaceae bacterium_G2		M045S1_QC_C_20170817_Rhodocyclaceae1_sp1_A13QC	75	75	NA	NA	NA	NA	NA	NA	100	NA	NA	NA	NA	NA	NA	NA	80	100	NA
Rhodocyclaceae bacterium_G2		M046S1_QC_C_20170817_Rhodocyclaceae1_sp1_A13QC	75	75	NA	NA	NA	NA	NA	NA	100	NA	NA	NA	NA	NA	NA	NA	NA	100	NA
Rhodocyclaceae bacterium_G2		M065S1_QC_C_20170821_Rhodocyclaceae1_sp1_A13QC	75	75	NA	NA	NA	NA	NA	NA	100	NA	NA	NA	NA	NA	NA	NA	80	100	NA
Rhodocyclaceae bacterium_G2		M18BS1_MG_B_20180821_Rhodocyclaceae1_sp2_A13BMG	75	75	NA	NA	NA	NA	NA	NA	100	NA	NA	NA	NA	NA	NA	NA	80	100	NA
Phycisphaerales bacterium		M145S2_QC_C_20180920_Phycisphaerales_sp1_A67QC	NA	NA	NA	NA	NA	NA	NA	NA	NA	NA	NA	NA	NA	NA	NA	NA	80	NA	NA
Phycisphaerales bacterium		M113S1_QC_C_20170926_Phycisphaerales_sp2_A75QC	NA	NA	NA	NA	NA	NA	NA	NA	NA	NA	NA	NA	NA	NA	NA	NA	100	NA	NA
Gemmatimonas		M145S2_QC_C_20180920_Gemmatimonas_sp1_A63QC	75	75	NA	NA	NA	NA	NA	NA	NA	NA	NA	NA	NA	NA	NA	NA	80	100	NA
Gemmatimonas		M113S1_QC_C_20170926_Gemmatimonas_sp1_A63QC	75	75	NA	NA	NA	NA	NA	NA	NA	NA	NA	NA	NA	NA	NA	NA	100	100	NA
Gemmatimonas		M165S2_QC_C_20181003_Gemmatimonas_sp1_A63QC	75	75	NA	NA	NA	NA	NA	NA	NA	NA	NA	NA	NA	NA	NA	NA	100	100	NA
Gemmatimonas		M31BS1_MG_B_20180913_Gemmatimonas_sp1_A63MG	75	75	NA	NA	NA	NA	NA	NA	NA	NA	NA	NA	NA	NA	NA	NA	100	100	NA
Myxococcaceae bacterium		M069S2_QC_C_20180820_Myxococcaceae_sp1_A73QC	75	75	NA	NA	NA	NA	NA	NA	100	100	NA	NA	NA	NA	NA	NA	80	NA	NA
Myxococcaceae bacterium		M122S2_QC_C_20180904_Myxococcaceae_sp1_A73QC	NA	NA	NA	NA	NA	NA	NA	NA	100	NA	NA	NA	NA	NA	NA	NA	NA	100	NA
Acidobacteriaceae bacterium		M025S2_QC_C_20180808_Acidobacteriaceae_sp1_A36QC	NA	NA	NA	NA	NA	NA	NA	NA	NA	NA	NA	NA	NA	NA	NA	NA	80	100	NA
Acidobacteriaceae bacterium		M037S2_QC_C_20180820_Acidobacteriaceae_sp2_A52QC	NA	NA	NA	NA	NA	NA	NA	NA	NA	NA	NA	NA	NA	NA	NA	NA	100	100	NA
Rubrobacter		M04BS1_MG_B_20180427_Rubrobacter_sp1_A68MG	NA	NA	NA	NA	NA	NA	NA	NA	NA	NA	NA	NA	NA	NA	NA	NA	80	NA	NA
Silvanigrellales bacterium		M112S1_QC_C_20170926_Silvanigrellales_sp1_A16QC	NA	NA	NA	NA	NA	NA	NA	NA	NA	NA	NA	NA	NA	NA	NA	NA	80	NA	NA
Microcystis		M002S1_QC_C_20170808	NA	NA	100	NA	NA	NA	100	100	NA	100	NA	100	100	100	100	NA	80	100	100
Microcystis		M003S1_QC_C_20170808	NA	NA	100	80	NA	NA	100	100	NA	100	NA	100	100	100	100	NA	80	100	NA
Microcystis		M005S1_QC_C_20170808	NA	NA	100	80	NA	NA	100	100	NA	100	NA	100	100	100	100	NA	80	100	NA
Microcystis		M007S1_QC_C_20170808	NA	NA	100	80	NA	NA	100	100	NA	100	NA	100	100	100	100	NA	80	100	100
Microcystis		M009S1_QC_C_20170808	NA	NA	100	NA	NA	NA	100	100	NA	100	NA	100	100	100	100	NA	80	100	100
Microcystis		M010S1_QC_C_20170808	NA	NA	100	80	NA	NA	100	100	NA	100	NA	100	100	100	100	NA	80	100	NA
Microcystis		M011S1_QC_C_20170808	NA	NA	100	NA	NA	NA	100	100	NA	100	NA	100	100	100	100	NA	80	100	100
Microcystis		M015S1_QC_C_20170808	NA	NA	100	80	NA	NA	100	100	NA	100	NA	100	100	100	100	NA	80	100	100
Microcystis		M015S2_QC_C_20180808	NA	NA	100	80	NA	NA	100	100	NA	100	NA	100	100	100	100	NA	80	100	100
Microcystis		M017S1_QC_C_20170808	NA	NA	100	80	NA	NA	100	100	NA	100	NA	100	100	100	100	NA	80	100	NA
Microcystis		M018S1_QC_C_20170808	NA	NA	100	80	NA	NA	100	100	NA	100	NA	100	100	100	100	NA	80	100	NA
Microcystis		M020S1_QC_C_20170808	NA	NA	100	80	NA	NA	100	100	NA	100	NA	100	100	100	100	NA	80	100	NA
Microcystis		M022S1_QC_C_20170808	NA	NA	100	80	NA	NA	100	100	NA	100	NA	NA	100	100	100	NA	80	100	NA
Microcystis		M025S2_QC_C_20180808	NA	NA	100	80	NA	NA	100	100	NA	100	NA	100	100	100	100	NA	80	100	100
Microcystis		M034S1_QC_C_20170811	NA	NA	100	NA	NA	NA	100	100	NA	100	NA	100	100	100	100	NA	80	100	100
Microcystis		M034S2_QC_C_20180808	NA	NA	100	80	NA	NA	100	100	NA	100	NA	100	100	100	100	NA	80	100	100
Microcystis		M035S1_QC_C_20170811	NA	NA	100	NA	NA	NA	100	100	NA	100	NA	100	100	100	100	NA	80	100	100
Microcystis		M037S2_QC_C_20180820	NA	NA	100	80	NA	NA	100	100	NA	100	NA	NA	100	100	100	NA	80	100	100
Microcystis		M038S1_QC_C_20170811	NA	NA	100	80	NA	NA	100	100	NA	100	NA	100	100	100	100	NA	80	100	NA
Microcystis		M038S2_QC_C_20180820	NA	NA	100	NA	NA	NA	100	100	NA	100	NA	100	100	100	100	NA	80	100	NA
Microcystis		M039S1_QC_C_20170811	NA	NA	100	NA	NA	NA	100	100	NA	100	NA	100	100	100	100	NA	80	100	100
Microcystis		M040S2_QC_C_20180820	NA	NA	100	80	NA	NA	100	100	NA	100	NA	NA	100	100	100	NA	80	100	NA
Microcystis		M042S1_QC_C_20170817	NA	NA	100	80	NA	NA	100	100	NA	100	NA	100	100	100	100	NA	80	100	100
Microcystis		M043S1_QC_C_20170817	NA	NA	100	80	NA	NA	100	100	NA	100	NA	100	100	100	100	NA	80	100	100
Microcystis		M043S2_QC_C_20180820	NA	NA	100	80	NA	NA	100	100	NA	100	NA	100	100	100	100	NA	80	100	NA
Microcystis		M045S1_QC_C_20170817	NA	NA	100	80	NA	NA	100	100	NA	100	NA	100	100	100	100	NA	80	100	100
Microcystis		M045S2_QC_C_20180820	100	100	100	80	NA	NA	100	100	NA	100	NA	100	100	100	100	NA	80	100	100
Microcystis		M045S2_QC_C_20180820	100	100	100	80	NA	NA	100	100	NA	100	NA	100	100	100	100	NA	80	100	100
Microcystis		M046S1_QC_C_20170817	NA	NA	100	80	NA	NA	100	100	NA	100	NA	100	100	100	100	NA	80	100	100
Microcystis		M046S2_QC_C_20180820	NA	NA	100	NA	NA	NA	100	100	NA	100	NA	100	100	100	100	NA	80	100	NA
Microcystis		M048S1_QC_C_20170817	NA	NA	100	NA	NA	NA	100	100	NA	100	NA	100	100	100	100	NA	80	100	100
Microcystis		M049S1_QC_C_20170817	NA	NA	100	80	NA	NA	100	100	NA	100	NA	100	100	100	100	NA	80	100	NA
Microcystis		M049S2_QC_C_20180820	NA	NA	100	80	NA	NA	100	100	NA	100	NA	100	100	100	100	NA	NA	100	100
Microcystis		M04BS1_MG_B_20180427	NA	NA	100	80	NA	NA	100	100	NA	100	NA	100	100	NA	100	NA	NA	NA	NA
Microcystis		M054S2_QC_C_20180820	NA	NA	100	80	NA	NA	100	100	NA	100	NA	100	100	100	100	NA	80	100	100
Microcystis		M055S1_QC_C_20170821	NA	NA	100	80	NA	NA	100	100	NA	100	NA	100	100	100	100	NA	80	100	NA
Microcystis		M058S1_QC_C_20170821	NA	NA	100	80	NA	NA	100	100	NA	100	NA	100	100	100	100	NA	80	100	NA
Microcystis		M061S2_QC_C_20180820	NA	NA	100	80	NA	NA	100	100	NA	100	NA	100	100	100	100	NA	80	100	100
Microcystis		M064S2_QC_C_20180820	NA	NA	100	80	NA	NA	100	100	NA	100	NA	100	100	100	100	NA	80	100	100
Microcystis		M065S1_QC_C_20170821	NA	NA	100	80	NA	NA	100	100	NA	100	NA	100	100	100	100	NA	80	100	100
Microcystis		M065S2_QC_C_20180820	NA	NA	100	80	NA	NA	100	100	NA	100	NA	100	100	100	100	NA	80	100	NA
Microcystis		M069S2_QC_C_20180820	NA	NA	100	80	NA	NA	100	100	NA	100	NA	100	100	100	100	NA	80	100	100
Microcystis		M074S1_QC_C_20170821	NA	NA	100	80	NA	NA	100	100	NA	100	NA	100	100	100	100	NA	80	100	100
Microcystis		M076S1_QC_C_20170821	NA	NA	100	80	NA	NA	100	100	NA	100	NA	100	100	100	100	NA	80	100	NA
Microcystis		M078S1_QC_C_20170821	NA	NA	100	80	NA	NA	100	100	NA	100	NA	100	100	100	100	NA	80	100	100
Microcystis		M079S1_QC_C_20170828	NA	NA	100	80	NA	NA	100	100	NA	100	NA	100	100	100	100	NA	80	100	100
Microcystis		M080S2_QC_C_20180820	NA	NA	100	80	NA	NA	100	100	NA	100	NA	NA	100	100	100	NA	80	100	100
Microcystis		M083S1_QC_C_20170828	NA	NA	100	80	NA	NA	100	100	NA	100	NA	100	100	100	100	NA	80	100	100
Microcystis		M085S1_QC_C_20170828	NA	NA	100	80	NA	NA	100	100	NA	100	NA	100	100	100	100	NA	80	100	100
Microcystis		M086S1_QC_C_20170828	NA	NA	100	80	NA	NA	100	100	NA	100	NA	100	100	100	100	NA	80	100	NA
Microcystis		M087S2_QC_C_20180904	NA	NA	100	80	NA	NA	100	100	NA	100	NA	NA	100	100	100	NA	80	100	100
Microcystis		M088S1_QC_C_20170828	NA	NA	100	80	NA	NA	100	100	NA	100	NA	100	100	100	100	NA	80	100	NA
Microcystis		M090S1_QC_C_20170828	NA	NA	100	80	NA	NA	100	100	NA	100	NA	100	100	100	100	NA	80	100	100
Microcystis		M091S2_QC_C_20180904	NA	NA	100	80	NA	NA	100	100	NA	100	NA	100	100	100	100	NA	80	100	100
Microcystis		M095S1_QC_C_20170828	NA	NA	100	80	NA	NA	100	100	NA	100	NA	100	100	100	100	NA	80	100	NA
Microcystis		M099S2_QC_C_20180904	NA	NA	100	80	NA	NA	100	100	NA	100	NA	NA	100	100	100	NA	80	100	100
Microcystis		M100S2_QC_C_20180904	NA	NA	100	80	NA	NA	100	100	NA	100	NA	100	100	100	100	NA	80	100	100
Microcystis		M109S1_QC_C_20170926	NA	NA	100	NA	NA	NA	100	100	NA	100	NA	100	100	100	100	NA	80	100	NA
Microcystis		M110S1_QC_C_20170926	NA	NA	100	80	NA	NA	100	100	NA	100	NA	100	100	100	100	NA	80	100	NA
Microcystis		M112S1_QC_C_20170926	NA	NA	100	NA	NA	NA	100	100	NA	100	NA	100	100	100	100	NA	80	100	NA
Microcystis		M112S2_QC_C_20180904	NA	NA	100	NA	NA	NA	100	100	NA	100	NA	100	100	100	100	NA	80	100	100
Microcystis		M113S1_QC_C_20170926	NA	NA	100	80	NA	NA	100	100	NA	100	NA	100	100	100	100	NA	80	100	100
Microcystis		M113S2_QC_C_20180904	NA	NA	100	NA	NA	NA	100	100	NA	100	NA	100	100	100	100	NA	80	100	100
Microcystis		M114S2_QC_C_20180904	NA	NA	100	80	NA	NA	100	100	NA	100	NA	100	100	100	100	NA	80	100	100
Microcystis		M116S2_QC_C_20180904	NA	NA	100	80	NA	NA	100	100	NA	100	NA	100	100	100	100	NA	80	100	100
Microcystis		M122S2_QC_C_20180904	NA	NA	100	80	NA	NA	100	100	NA	100	NA	100	100	100	100	NA	80	100	100
Microcystis		M125S2_QC_C_20180920	NA	NA	100	NA	NA	NA	100	100	NA	100	NA	100	100	100	100	NA	80	100	100
Microcystis		M135S2_QC_C_20180920	NA	NA	100	NA	NA	NA	100	100	NA	100	NA	100	100	100	100	NA	80	100	100
Microcystis		M136S2_QC_C_20180920	NA	NA	100	NA	NA	NA	100	100	NA	100	NA	100	100	100	100	NA	80	100	100
Microcystis		M137S2_QC_C_20180920	NA	NA	100	80	NA	NA	100	100	NA	100	NA	NA	100	100	100	NA	80	100	100
Microcystis		M144S2_QC_C_20180920	NA	NA	100	80	NA	NA	100	100	NA	100	NA	NA	100	100	100	NA	80	100	100
Microcystis		M145S2_QC_C_20180920	NA	NA	100	80	NA	NA	100	100	NA	100	NA	100	100	100	100	NA	80	100	100
Microcystis		M151S2_QC_C_20180920	NA	NA	100	80	NA	NA	100	100	NA	100	NA	NA	100	100	100	NA	80	100	100
Microcystis		M152S2_QC_C_20180920	NA	NA	100	NA	NA	NA	100	100	NA	100	NA	100	100	100	100	NA	80	100	100
Microcystis		M155S2_QC_C_20180920	NA	NA	100	NA	NA	NA	100	100	NA	100	NA	100	100	100	100	NA	80	100	100
Microcystis		M158S2_QC_C_20181003	NA	NA	100	80	NA	NA	100	100	NA	100	NA	NA	100	100	100	NA	80	100	100
Microcystis		M162S2_QC_C_20181003	NA	NA	100	NA	NA	NA	100	100	NA	100	NA	100	100	100	100	NA	80	100	100
Microcystis		M165S2_QC_C_20181003	NA	NA	100	80	NA	NA	100	100	NA	100	NA	NA	100	100	100	NA	80	100	100
Microcystis		M166S2_QC_C_20181003	NA	NA	100	NA	NA	NA	100	100	NA	100	NA	100	100	100	100	NA	80	100	100
Microcystis		M169S2_QC_C_20181003	NA	NA	100	80	NA	NA	100	100	NA	100	NA	100	100	100	100	NA	80	100	100
Microcystis		M172S2_QC_C_20181003	NA	NA	100	80	NA	NA	100	100	NA	100	NA	100	100	100	100	NA	80	100	100
Microcystis		M176S2_QC_C_20181003	NA	NA	100	NA	NA	NA	100	100	NA	100	NA	100	100	100	100	NA	80	100	100
Microcystis		M179S2_QC_C_20181003	NA	NA	100	80	NA	NA	100	100	NA	100	NA	100	100	100	100	NA	80	100	100
Microcystis		M18BS1_MG_B_20180821	NA	NA	100	80	NA	NA	100	100	NA	100	NA	100	100	100	100	NA	80	100	100
Microcystis		M19BS1_MG_B_20180821	100	NA	100	80	NA	NA	100	100	NA	100	NA	100	100	100	100	NA	80	100	100
Microcystis		M20BS1_MG_B_20180821	100	NA	100	80	NA	NA	100	100	NA	100	NA	100	100	100	100	NA	80	100	100
Microcystis		M25BS1_MG_B_20180913	NA	NA	100	80	NA	NA	100	100	NA	100	NA	100	100	100	100	NA	80	100	100
Microcystis		M26BS1_MG_B_20180913	NA	NA	100	80	NA	NA	100	100	NA	100	NA	100	100	100	100	NA	80	100	100
Microcystis		M27BS1_MG_B_20180913	NA	NA	100	80	NA	NA	100	100	NA	100	NA	100	100	100	100	NA	80	100	100
Microcystis		M29BS1_MG_B_20180913	NA	NA	100	80	NA	NA	100	100	NA	100	NA	100	100	100	100	NA	80	100	100
Microcystis		M31BS1_MG_B_20180913	NA	NA	100	80	NA	NA	100	100	NA	100	NA	100	100	100	100	NA	80	100	100
Microcystis		M34BS1_MG_B_20181030	NA	NA	100	80	NA	NA	100	100	NA	100	NA	100	100	100	100	NA	80	100	100
Microcystis		M38BS1_MG_B_20181030	NA	NA	100	80	NA	NA	100	100	NA	100	NA	100	100	100	100	NA	80	100	100
Microcystis		M39BS1_MG_B_20181030	NA	NA	100	80	NA	NA	100	100	NA	100	NA	100	100	100	100	NA	80	100	100
Microcystis		M40BS1_MG_B_20181030	NA	NA	100	80	NA	NA	100	100	NA	100	NA	100	100	100	100	NA	80	100	100
Microcystis		M41BS1_MG_B_20181030	NA	NA	100	80	NA	NA	100	100	NA	100	NA	100	100	100	100	NA	80	100	100
Microcystis		M42BS1_MG_B_20181030	NA	NA	100	80	NA	NA	100	100	NA	100	NA	100	100	100	100	NA	80	100	100
Microcystis		M43BS1_MG_B_20181030	NA	NA	100	80	NA	NA	100	100	NA	100	NA	100	100	100	100	NA	80	100	100
Microcystis		M44BS1_MG_B_20181030	NA	NA	100	80	NA	NA	100	100	NA	100	NA	100	100	100	100	NA	80	100	100
Microcystis		M51BS1_MG_B_20181030	NA	NA	100	80	NA	NA	100	100	NA	100	NA	100	100	100	100	NA	80	100	100
Microcystis		M53BS1_MG_B_20181030	NA	NA	100	80	NA	NA	100	100	NA	100	NA	100	100	100	100	NA	80	100	100
Microcystis		M54BS1_MG_B_20181120	NA	NA	100	80	NA	NA	100	100	NA	100	NA	100	100	100	100	NA	80	100	100
Microcystis		M55BS1_MG_B_20181120	NA	NA	100	80	NA	NA	100	100	NA	100	NA	100	100	100	100	NA	80	100	100
Microcystis		M57BS1_MG_B_20181120	NA	NA	100	80	NA	NA	100	100	NA	100	NA	100	100	100	100	NA	80	100	100
Microcystis		M59BS1_MG_B_20181120	NA	NA	100	80	NA	NA	100	100	NA	100	NA	100	100	100	100	NA	80	100	100
Microcystis		M60BS1_MG_B_20181120	NA	NA	100	80	NA	NA	100	100	NA	100	NA	100	100	100	100	NA	80	100	100
Microcystis		M61BS1_MG_B_20181120	NA	NA	100	80	NA	NA	100	100	NA	100	NA	100	100	100	100	NA	80	100	100
Microcystis		M62BS1_MG_B_20181120	NA	NA	100	80	NA	NA	100	100	NA	100	NA	100	100	100	100	NA	80	100	100
Microcystis		M63BS1_MG_B_20181120	NA	NA	100	80	80	80	100	100	NA	100	NA	100	100	100	100	NA	80	100	100
* The values indicate the percentage of the reactions found for a particular pathway based on gapseq prediction.
* NA (Absence or completennes lower than 60% )
