# Supplementary material for: Single-colony sequencing reveals microbe-by-microbiome phylosymbiosis between the cyanobacterium Microcystis and its associated bacteria
Source: Microbiome. 2021 Sep 27;9:194. doi: 10.1186/s40168-021-01140-8 (PMC8477515; doi:10.1186/s40168-021-01140-8)
Supplement: Supplementary file 18 — Additional file 17: Table S13. KEGG modules present in AB. [file 40168_2021_1140_MOESM18_ESM.xlsx]

## Sheet: Table_S13
Table S13. KEGG modules present in AB.
Genus	Prevalence Quebec	Prevalence Brazil	Brazil+Quebec	Anoxygenic photosystem II	Cytochrome c oxidase, cbb3-type	ChvG-ChvI (acidity sensing) two-component regulatory system	AlgE-type Mannuronan C-5-Epimerase transport system	Fumarate reductase, prokaryotes	Tungstate transport system	Phosphonate transport system	NtrY-NtrX (nitrogen regulation) two-component regulatory system	Manganese/zinc/iron transport system	Heme transport system	Benzoate degradation, cyclohexanecarboxylic acid =>pimeloyl-CoA	Thiosulfate oxidation by SOX complex, thiosulfate => sulfate	F420 biosynthesis	alpha-Hemolysin/cyclolysin transport system	CckA-CtrA/CpdR (cell cycle control) two-component regulatory system	PleC-PleD (cell fate control) two-component regulatory system	BaeS-BaeR (envelope stress response) two-component regulatory system	Propanoyl-CoA metabolism, propanoyl-CoA => succinyl-CoA	ADP-L-glycero-D-manno-heptose biosynthesis	Multidrug resistance, efflux pump VexEF-TolC	FlrB-FlrC (polar flagellar synthesis) two-component regulatory system	Adhesin protein transport system	Glycerol transport system	Rhamnose transport system	D-Xylose transport system	Fructose transport system	Putative thiamine transport system	Putative xylitol transport system	alpha-Glucoside transport system	Glutathione biosynthesis, glutamate => glutathione	Putative chitobiose transport system	Sodium transport system	CheA-CheYBV (chemotaxis) two-component regulatory system	PilS-PilR (type 4 fimbriae synthesis) two-component regulatory system	DegS-DegU (multicellular behavior control) two-component regulatory system	Copper-processing system	Multidrug resistance, efflux pump EmrAB	VicK-VicR (cell wall metabolism) two-component regulatory system	D-Galacturonate degradation (bacteria), D-galacturonate => pyruvate + D-glyceraldehyde 3P	Putrescine transport system (NO)	Benzoate degradation, benzoate => catechol / methylbenzoate => methylcatechol (NO)	Arginine/ornithine transport system
Roseomonas	60	17	77	1	1	1	1	1	1	1	1	1	1	1	1	1	1	0	0	0	0	0	0	0	0	0	0	0	0	0	0	0	1	0	0	0	0	0	0	0	0	0	1	0	0
Phenylobacterium	56	24	80	0	1	1	0	0	0	1	1	0	1	0	0	0	0	1	1	1	1	1	1	0	0	0	0	0	0	0	0	0	0	0	0	0	0	0	0	0	0	0	1	0	0
Pseudanabaena	36	11	47	0	0	0	0	0	0	0	0	0	0	0	0	0	0	0	0	0	0	0	0	0	0	0	0	0	0	0	0	0	0	0	0	0	0	0	0	0	0	0	0	0	0
Rhodocyclaceae_bacterium_G1	43	0	43	1	1	0	0	1	1	1	1	0	1	0	1	1	1	0	0	1	0	0	0	1	1	0	0	0	0	0	0	0	1	0	0	1	1	0	0	0	0	0	1	0	0
Rhodobacter	29	22	51	1	1	1	0	0	0	1	1	1	1	0	0	0	1	0	0	0	1	0	1	0	0	1	1	1	1	1	1	1	0	0	0	0	0	0	0	0	0	0	1	0	0
Methylobacterium	25	23	48	1	1	1	0	0	1	1	1	0	1	0	1	0	0	1	0	0	1	0	1	0	0	0	0	1	0	0	0	0	1	0	0	0	0	0	0	0	0	1	1	1	1
Rhodocyclaceae_bacterium_G2	28	6	34	1	1	0	0	0	1	1	1	0	1	0	1	0	0	0	0	0	0	0	0	0	0	0	0	0	0	0	0	0	0	1	1	1	1	0	0	0	0	0	0	0	1
Cytophagales_bacterium	25	0	25	0	0	0	0	0	0	0	0	0	1	0	0	0	0	0	0	0	1	0	0	0	0	0	0	0	0	0	0	0	0	0	0	0	0	1	1	0	0	0	0	0	0
Chitinophagaceae_bacterium	21	8	29	0	0	0	0	0	0	0	0	0	1	0	0	0	0	0	0	0	0	0	0	0	0	0	0	0	0	0	0	0	0	0	0	0	0	0	1	1	1	1	0	0	0
Burkholderiales_bacterium_G3	20	0	20	0	1	0	0	0	0	1	0	0	0	0	0	0	1	0	0	0	0	0	0	0	1	0	0	0	0	0	0	0	0	0	0	0	1	0	0	0	0	0	0	0	0
Burkholderiales_bacterium_G1	18	0	18	1	1	0	0	1	0	1	0	0	1	0	0	0	0	0	0	0	0	0	0	0	0	0	0	0	0	0	0	0	0	0	1	0	1	0	0	0	0	0	0	0	0
Rubrivivax	8	0	8	1	1	0	0	0	0	1	0	0	1	0	1	0	1	0	0	1	0	0	0	0	1	0	0	0	0	0	0	0	0	0	1	0	1	0	0	0	0	0	1	0	1
Aquidulcibacter	6	0	6	1	0	1	0	0	0	1	1	0	1	0	0	0	0	1	0	0	1	0	0	1	0	0	0	0	0	0	0	0	0	0	0	0	0	0	0	0	0	1	1	0	0
Acidobacteriaceae_bacterium	5	0	5	0	0	0	0	0	0	0	1	0	1	0	0	0	0	0	0	0	0	0	0	0	0	0	0	0	0	0	0	0	0	0	1	0	1	0	0	0	0	1	1	0	0
Rhodospirillaceae_bacterium	4	0	4	0	0	1	0	0	0	0	1	0	0	0	0	0	0	0	0	0	0	0	0	0	0	0	0	0	0	0	0	0	0	0	0	0	0	0	0	0	0	0	0	0	0
Gemmatimonas	4	1	5	1	1	0	0	0	0	0	0	0	1	0	0	0	0	0	0	0	1	0	0	0	0	0	0	0	1	0	0	0	0	0	0	0	1	0	0	0	0	0	0	0	0
Myxococcaceae_bacterium	4	0	4	0	0	0	0	0	0	0	0	0	1	0	0	0	0	0	0	1	0	0	0	0	0	0	0	0	0	0	0	0	0	0	0	0	1	0	0	0	0	0	0	0	0
Methylocystis	4	0	4	1	1	1	0	0	1	1	1	0	1	0	1	0	1	1	1	0	1	0	0	0	1	0	0	0	0	0	0	0	0	0	0	0	0	0	0	0	0	1	1	0	1
Aestuariivirga	4	0	4	1	1	1	0	0	0	1	1	0	1	0	0	0	0	1	0	0	1	0	0	0	0	1	1	1	1	1	0	0	0	0	0	0	0	0	0	1	0	1	1	0	0
Azospirillum	3	0	3	1	0	1	0	1	1	1	1	0	1	0	1	0	0	0	1	0	1	0	0	0	0	0	0	1	0	1	0	0	0	0	0	0	0	0	0	0	0	0	1	0	0
Burkholderiales_bacterium_G2	3	0	3	1	1	0	0	0	1	1	0	0	1	1	1	0	0	0	0	0	0	0	0	0	0	0	0	0	0	0	0	0	0	0	0	1	0	0	0	0	0	0	1	0	0
Phycisphaerales_bacterium	3	0	3	0	0	0	0	0	0	0	0	1	0	0	1	0	0	0	0	0	0	0	0	0	0	0	0	0	0	0	0	0	0	1	0	0	0	0	0	0	0	0	0	0	0
Curvibacter	2	0	2	1	1	0	0	0	1	0	0	0	0	0	1	0	0	0	0	0	0	0	0	0	0	0	0	0	0	0	0	0	0	0	0	0	1	0	0	0	0	0	0	0	0
Bacteroidetes_bacterium_G1	2	0	2	0	0	0	0	0	0	0	0	0	0	0	0	0	0	0	0	0	1	0	0	0	0	0	0	0	0	0	0	0	0	0	0	0	0	0	0	0	0	0	0	0	0
Thalassospira	2	0	2	0	0	0	0	0	0	0	0	0	0	0	0	0	0	0	0	0	0	0	0	0	0	0	0	0	0	0	0	0	0	0	0	0	0	0	0	0	0	0	0	0	0
Brevundimonas	2	0	2	1	0	1	0	0	0	1	0	0	1	0	0	0	0	1	0	0	0	0	0	0	0	0	0	0	0	0	0	0	0	0	0	0	0	0	0	0	0	1	0	0	0
Flavobacterium	1	0	1	0	0	0	0	0	0	0		0	0	0	0	0	0	0	0	0	1	0	0	0	0	0	0	0	0	0	0	0	0	0	0	0	0	0	0	0	0	0	0	0	0
Alphaproteobacteria_bacterium	1	0	1	0	0	0	0	0	0	0	0	0	0	0	0	0	0	0	0	0	0	0	0	0	0	0	0	0	0	0	0	0	0	0	0	0	0	0	0	0	0	0	0	0	0
Silvanigrellales_bacterium	1	0	1	0	0	0	0	0	0	1		1	1	0	0	0	0	0	0	0	1	0	0	0	0	0	0	1	0	0	0	0	0	0	0	1	0	0	0	0	0	0	1	0	0
Bacteroidetes_bacterium_G2	1	0	1	0	0	0	0	0	0	0	0	0	1	0	0	0	0	0	0	0	1	1	0	0	0	0	0	0	0	0	0	0	0	0	0	0	0	0	0	0	0	0	0	0	0
Telmatospirillum	1	0	1	1	0	1	0	1	1	1	1	0	1	0	1	0	0	1	0	0	1	1	0	0	0	0	0	1	0	1	0	0	0	0	0	1	0	0	0	0	0	0	1	0	0
Rubrobacter	0	5	5	0	0	0	0	0	0	0	0	0	0	0	0	1	0	0	0	0	0	0	0	0	0	0	0	0	0	0	0	0	0	0	0	0	0	0	0	0	0	0	0	0	0
Bradyrhizobium	0	14	14	0	0	1	0	0	0	1	1	0	1	0	1	0	0	1	1	0	1	0	0	0	1	1	0	0	0	0	0	0	0	0	0	0	0	0	0	0	0	0	1	0	0
Alphaproteobacteria_bacterium	0	2	2	0	0	0	0	0	0	0	1	0	1	0	0	1	0	1	0	0	0	0	0	0	1	0	0	0	0	0	0	0	0	0	0	0	0	0	0	0	0	0	0	0	0
Cupriavidus	0	9	9	0	1	0	0	0	0	0	0	0		0	1	0	0	0	0	0	0	0	0	0	0	1	0	0	0	0	0	0	0	0	0	1	1	0	0	1	0	0	0	1	0
