# Supplementary material for: Single-colony sequencing reveals microbe-by-microbiome phylosymbiosis between the cyanobacterium Microcystis and its associated bacteria
Source: Microbiome. 2021 Sep 27;9:194. doi: 10.1186/s40168-021-01140-8 (PMC8477515; doi:10.1186/s40168-021-01140-8)
Supplement: Supplementary file 19 — Additional file 18: Table S14. Metabolic exchange analysis. (A) SMETANA output from a modeled community of Microcystis genotype G01 (M007S1) and the five members of its microbiome in minimal media. (B) Pairwise SMETANA analysis of Microcystis and five members of its microbiome in complete media. (C)Negative control pairwise SMETANA analysis of Microcystis and three non-associated bacteria in complete media. [file 40168_2021_1140_MOESM19_ESM.xls]

## Sheet: A
Table S14
Community	Medium	Receiver	Donor	Compound	scs	mus	mps	smetana	Compound name
all	minimal	Methylobacterium	Pseudoanabaena	M_f6p_e	1	1	1	1	D-Fructose-6-Phosphate
all	minimal	Methylobacterium	Pseudoanabaena	M_thm_e	1	0.4	1	0.4	Thiamin
all	minimal	Methylobacterium	Pseudoanabaena	M_ocdcea_e	1	0.25	1	0.25	Octadecenoate
all	minimal	M007S1_Microcystis	Pseudoanabaena	M_LalaDgluMdapDala_e	1	1	1	1	L-alanine-D-glutamate-meso-2,6-diaminoheptanedioate-D-alanine
all	minimal	M007S1_Microcystis	Rhodobacter	M_leu__L_e	1	1	1	1	L-Leucine
all	minimal	M007S1_Microcystis	Roseomonas	M_hom__L_e	1	1	1	1	L-Homoserine
all	minimal	M007S1_Microcystis	Rhodobacter	M_forglu_e	1	0.67	1	0.67	N-Formimidoyl-L-glutamate
all	minimal	M007S1_Microcystis	Rhodobacter	M_coa_e	1	0.44	1	0.44	Coenzyme A
all	minimal	M007S1_Microcystis	Pseudoanabaena	M_ptrc_e	1	0.33	1	0.33	Putrescine
all	minimal	M007S1_Microcystis	Methylobacterium	M_no2_e	1	0.26	1	0.26	Nitrite
all	minimal	M007S1_Microcystis	Rhodobacter	M_no2_e	1	0.26	1	0.26	Nitrite
all	minimal	M007S1_Microcystis	Roseomonas	M_no2_e	1	0.26	1	0.26	Nitrite
all	minimal	M007S1_Microcystis	Methylobacterium	M_no3_e	1	0.13	1	0.13	Nitrate
all	minimal	M007S1_Microcystis	Pseudoanabaena	M_thm_e	1	0.01	1	0.01	Thiamin
all	minimal	M007S1_Phenylobacterium	Methylobacterium	M_cit_e	1	0.15	1	0.15	Citrate
all	minimal	M007S1_Phenylobacterium	Methylobacterium	M_nh4_e	1	0.01	1	0.01	Ammonium
all	minimal	M007S1_Phenylobacterium	Rhodobacter	M_nh4_e	0.5	0.01	1	0.005	Ammonium
all	minimal	Pseudoanabaena	Rhodobacter	M_alaala_e	1	1	1	1	D-Alanyl-D-alanine
all	minimal	Pseudoanabaena	Rhodobacter	M_coa_e	1	1	1	1	Coenzyme A
all	minimal	Pseudoanabaena	Methylobacterium	M_no3_e	1	0.61	1	0.61	Nitrate
all	minimal	Rhodobacter	Methylobacterium	M_ocdcea_e	1	1	1	1	Octadecenoate
all	minimal	Rhodobacter	Pseudoanabaena	M_ocdcea_e	1	1	1	1	Octadecenoate
all	minimal	Rhodobacter	Pseudoanabaena	M_thm_e	1	1	1	1	Thiamin
all	minimal	Rhodobacter	Methylobacterium	M_no3_e	1	0.87	1	0.87	Nitrate
all	minimal	Rhodobacter	Methylobacterium	M_no2_e	1	0.14	1	0.14	Nitrite
all	minimal	Rhodobacter	Methylobacterium	M_anhgm_e	1	0.05	1	0.05	N-Acetyl-D-glucosamine(anhydrous)N-Acetylmuramic acid
all	minimal	Roseomonas	Methylobacterium	M_no3_e	1	0.09	1	0.09	Nitrate

## Sheet: B
Community	Medium	mip	mro	Species A	Species B
all	complete	5	0.133	M007S1_Microcystis	Roseomonas
all	complete	2	0.207	M007S1_Microcystis	Methylobacterium
all	complete	4	0.294	M007S1_Microcystis	Rhodobacter
all	complete	2	0.432	M007S1_Microcystis	Phenylobacterium
all	complete	4	0.476	M007S1_Microcystis	Pseudoanabaena

## Sheet: C
Negative Control
Community	Medium	mip	mro	Species A	Species B
all	complete	3	0.222222	Microcystis	Acidobacteriaceae
all	complete	n/a	0.344828	Microcystis	Burkholderia
all	complete	3	0.363636	Microcystis	Physicsphaerales
