# Supplementary material for: Single-colony sequencing reveals microbe-by-microbiome phylosymbiosis between the cyanobacterium Microcystis and its associated bacteria
Source: Microbiome. 2021 Sep 27;9:194. doi: 10.1186/s40168-021-01140-8 (PMC8477515; doi:10.1186/s40168-021-01140-8)
Supplement: Supplementary file 21 — Additional file 20: Table S16. Read quality scores for the Microcystis colonies and the environmental metagenomes. Quality scores for the colonies (A and B) and for the lake metagenomes (C and D). [file 40168_2021_1140_MOESM21_ESM.xlsx]

## Sheet: A
Table S16. Reads stats colonies before filtering	Read_before_filtering									read1_before_filtering				read2_before_filtering
	total_reads	total_bases	q20_bases	q30_bases	q20_rate	q30_rate	read1_mean_length	read2_mean_length	gc_content	total_reads	total_bases	q20_bases	q30_bases	total_reads	total_bases	q20_bases	q30_bases
M100S2_QC_C_20180904	23682712	3552406800	3306095567	2965622602	0.930664	0.834821	150	150	0.443175	11841356	1776203400	1686262002	1552081015	11841356	1776203400	1619833565	1413541587
M109S1_QC_C_20170926	45423864	6813579600	6448586360	5935977622	0.946431	0.871198	150	150	0.506995	22711932	3406789800	3278736440	3076829846	22711932	3406789800	3169849920	2859147776
M010S1_QC_C_20170808	41353022	6202953300	5873254404	5436149289	0.946848	0.876381	150	150	0.4522	20676511	3101476650	2985609282	2819549890	20676511	3101476650	2887645122	2616599399
M110S1_QC_C_20170926	48040724	7206108600	6843916243	6326668143	0.949738	0.877959	150	150	0.480262	24020362	3603054300	3473726290	3268066526	24020362	3603054300	3370189953	3058601617
M112S1_QC_C_20170926	34154192	5123128800	4715151302	4205996604	0.920366	0.820982	150	150	0.52289	17077096	2561564400	2372071592	2121666987	17077096	2561564400	2343079710	2084329617
M112S2_QC_C_20180904	11534396	1730159400	1593425229	1408102966	0.92097	0.813857	150	150	0.446236	5767198	865079700	817705749	746403227	5767198	865079700	775719480	661699739
M113S1_QC_C_20170926	41779644	6266946600	5942394045	5482196483	0.948212	0.87478	150	150	0.529474	20889822	3133473300	3017787258	2836152001	20889822	3133473300	2924606787	2646044482
M113S2_QC_C_20180904	29212474	4381871100	4070096890	3640858480	0.928849	0.830891	150	150	0.451519	14606237	2190935550	2080240230	1912620814	14606237	2190935550	1989856660	1728237666
M114S2_QC_C_20180904	28975506	4346325900	4052131932	3648297864	0.932312	0.839398	150	150	0.449314	14487753	2173162950	2068664123	1911347580	14487753	2173162950	1983467809	1736950284
M116S2_QC_C_20180904	19224570	2883685500	2672878218	2379060503	0.926897	0.825007	150	150	0.430447	9612285	1441842750	1366203428	1252194948	9612285	1441842750	1306674790	1126865555
M011S1_QC_C_20170808	19484548	2922682200	2771290584	2549899048	0.948201	0.872452	150	150	0.513995	9742274	1461341100	1404522144	1312592680	9742274	1461341100	1366768440	1237306368
M122S2_QC_C_20180904	26488712	3973306800	3731727152	3391198346	0.939199	0.853495	150	150	0.442814	13244356	1986653400	1894712179	1755751867	13244356	1986653400	1837014973	1635446479
M125S2_QC_C_20180920	21508132	3226219800	3032829838	2753451756	0.940057	0.853461	150	150	0.457028	10754066	1613109900	1541232126	1429216872	10754066	1613109900	1491597712	1324234884
M135S2_QC_C_20180920	54010074	8101511100	7475055646	6627843148	0.922674	0.8181	150	150	0.469233	27005037	4050755550	3828594395	3499755895	27005037	4050755550	3646461251	3128087253
M136S2_QC_C_20180920	26535562	3980334300	3672651786	3255678969	0.922699	0.817941	150	150	0.450965	13267781	1990167150	1885015683	1726629461	13267781	1990167150	1787636103	1529049508
M137S2_QC_C_20180920	36725638	5508845700	5105684063	4543558374	0.926816	0.824775	150	150	0.469488	18362819	2754422850	2613285901	2396605325	18362819	2754422850	2492398162	2146953049
M144S2_QC_C_20180920	23967394	3595109100	3317286567	2934498237	0.922722	0.816247	150	150	0.442051	11983697	1797554550	1699284517	1550743469	11983697	1797554550	1618002050	1383754768
M145S2_QC_C_20180920	21929620	3289443000	3043384800	2703327188	0.925198	0.821819	150	150	0.454726	10964810	1644721500	1559627939	1428754632	10964810	1644721500	1483756861	1274572556
M151S2_QC_C_20180920	22175676	3326351400	3051170157	2683844048	0.917272	0.806843	150	150	0.471884	11087838	1663175700	1567932890	1423996826	11087838	1663175700	1483237267	1259847222
M152S2_QC_C_20180920	15692720	2353908000	2187898849	1954594919	0.929475	0.830362	150	150	0.456008	7846360	1176954000	1116918468	1025351065	7846360	1176954000	1070980381	929243854
M155S2_QC_C_20180920	18390836	2758625400	2547818218	2260374367	0.923583	0.819384	150	150	0.435776	9195418	1379312700	1307392958	1198395024	9195418	1379312700	1240425260	1061979343
M158S2_QC_C_20181003	20978474	3146771100	2912719002	2586193001	0.925622	0.821856	150	150	0.458663	10489237	1573385550	1491555305	1366978144	10489237	1573385550	1421163697	1219214857
M015S1_QC_C_20170808	23012234	3451835100	3288157868	3042466168	0.952583	0.881405	150	150	0.550817	11506117	1725917550	1669361222	1571431817	11506117	1725917550	1618796646	1471034351
M015S2_QC_C_20180808	25656012	3848401800	3615027021	3278207373	0.939358	0.851836	150	150	0.449157	12828006	1924200900	1838133167	1705225178	12828006	1924200900	1776893854	1572982195
M162S2_QC_C_20181003	23834796	3575219400	3279925745	2882160349	0.917405	0.806149	150	150	0.457371	11917398	1787609700	1685960286	1533079148	11917398	1787609700	1593965459	1349081201
M165S2_QC_C_20181003	26018912	3902836800	3607206173	3193049653	0.924252	0.818136	150	150	0.497989	13009456	1951418400	1852185055	1694316348	13009456	1951418400	1755021118	1498733305
M166S2_QC_C_20181003	25556478	3833471700	3541452608	3138793498	0.923824	0.818786	150	150	0.440369	12778239	1916735850	1813538097	1658237724	12778239	1916735850	1727914511	1480555774
M169S2_QC_C_20181003	20213564	3032034600	2807173338	2496821694	0.925838	0.823481	150	150	0.43195	10106782	1516017300	1438200353	1318937618	10106782	1516017300	1368972985	1177884076
M172S2_QC_C_20181003	21277076	3191561400	2975526964	2672881184	0.932311	0.837484	150	150	0.453802	10638538	1595780700	1517086895	1399711985	10638538	1595780700	1458440069	1273169199
M176S2_QC_C_20181003	11654544	1748181600	1584930609	1379624282	0.906617	0.789177	150	150	0.503968	5827272	874090800	818950285	740446691	5827272	874090800	765980324	639177591
M179S2_QC_C_20181003	18611808	2791771200	2594972964	2315942064	0.929508	0.82956	150	150	0.47527	9305904	1395885600	1324989253	1216122056	9305904	1395885600	1269983711	1099820008
M017S1_QC_C_20170808	42240280	6336042000	6049298042	5625617806	0.954744	0.887876	150	150	0.508527	21120140	3168021000	3069323235	2905378113	21120140	3168021000	2979974807	2720239693
M18BS1_MG_B_20180821	12052276	1807841400	1695670399	1533868105	0.937953	0.848453	150	150	0.482761	6026138	903920700	832896593	738380425	6026138	903920700	862773806	795487680
M018S1_QC_C_20170808	46256050	6938407500	6604597077	6144754443	0.951889	0.885615	150	150	0.466584	23128025	3469203750	3346082339	3162363459	23128025	3469203750	3258514738	2982390984
M19BS1_MG_B_20180821	14864998	2229749700	2100541666	1918590327	0.942053	0.860451	150	150	0.480008	7432499	1114874850	1034375305	928272993	7432499	1114874850	1066166361	990317334
M20BS1_MG_B_20180821	13982252	2097337800	1958080757	1761957830	0.933603	0.840093	150	150	0.471713	6991126	1048668900	963337520	852311516	6991126	1048668900	994743237	909646314
M020S1_QC_C_20170808	40677762	6101664300	5806338832	5427455726	0.951599	0.889504	150	150	0.446965	20338881	3050832150	2934863637	2778992000	20338881	3050832150	2871475195	2648463726
M022S1_QC_C_20170808	18293644	2744046600	2611151938	2419882316	0.95157	0.881866	150	150	0.468036	9146822	1372023300	1326272704	1251456816	9146822	1372023300	1284879234	1168425500
M25BS1_MG_B_20180913	10840584	1626087600	1512503214	1353053583	0.930149	0.832091	150	150	0.460621	5420292	813043800	743042555	651892591	5420292	813043800	769460659	701160992
M025S2_QC_C_20180808	16459324	2468898600	2310822128	2088487006	0.935973	0.845919	150	150	0.47762	8229662	1234449300	1176428530	1088148232	8229662	1234449300	1134393598	1000338774
M26BS1_MG_B_20180913	14603862	2190579300	2023565386	1812165650	0.923758	0.827254	150	150	0.469918	7301931	1095289650	997438211	878090754	7301931	1095289650	1026127175	934074896
M27BS1_MG_B_20180913	13283062	1992459300	1856245506	1665490010	0.931635	0.835897	150	150	0.484284	6641531	996229650	913733014	805522219	6641531	996229650	942512492	859967791
M29BS1_MG_B_20180913	13024632	1953694800	1821333582	1636027599	0.932251	0.837402	150	150	0.468861	6512316	976847400	896309136	790672461	6512316	976847400	925024446	845355138
M002S1_QC_C_20170808	14980656	1872582000	1788082593	1700946481	0.954875	0.908343	125	125	0.487487	7490328	936291000	897215916	854473157	7490328	936291000	890866677	846473324
M31BS1_MG_B_20180913	11288150	1693222500	1572411706	1410442876	0.92865	0.832993	150	150	0.47848	5644075	846611250	775004950	684417717	5644075	846611250	797406756	726025159
M34BS1_MG_B_20181030	13576986	2036547900	1906621942	1721918706	0.936203	0.845509	150	150	0.463006	6788493	1018273950	937009581	830051530	6788493	1018273950	969612361	891867176
M034S1_QC_C_20170814	19966334	2994950100	2851823908	2637761201	0.952211	0.880736	150	150	0.511072	9983167	1497475050	1449435683	1366237259	9983167	1497475050	1402388225	1271523942
M034S2_QC_C_20180808	22183984	3327597600	3132437283	2848442906	0.941351	0.856006	150	150	0.461069	11091992	1663798800	1593315251	1483568443	11091992	1663798800	1539122032	1364874463
M035S1_QC_C_20170814	40029250	6004387500	5693536837	5255763863	0.948229	0.875321	150	150	0.512221	20014625	3002193750	2895185953	2724765846	20014625	3002193750	2798350884	2530998017
M037S2_QC_C_20180820	13989752	2098462800	1945009736	1738163990	0.926874	0.828303	150	150	0.461998	6994876	1049231400	993158786	911352828	6994876	1049231400	951850950	826811162
M38BS1_MG_B_20181030	13801918	2070287700	1930122265	1740599655	0.932297	0.840753	150	150	0.486922	6900959	1035143850	951895789	845509676	6900959	1035143850	978226476	895089979
M038S1_QC_C_20170814	37367430	5605114500	5287984674	4852316821	0.943421	0.865695	150	150	0.43974	18683715	2802557250	2687312415	2512693166	18683715	2802557250	2600672259	2339623655
M038S2_QC_C_20180820	20011348	3001702200	2835680169	2590987437	0.944691	0.863173	150	150	0.443743	10005674	1500851100	1435877965	1336704532	10005674	1500851100	1399802204	1254282905
M39BS1_MG_B_20181030	11369134	1705370100	1590580726	1426910323	0.932689	0.836716	150	150	0.444775	5684567	852685050	781034796	687178201	5684567	852685050	809545930	739732122
M039S1_QC_C_20170814	41118180	6167727000	5845379688	5385821961	0.947736	0.873226	150	150	0.49931	20559090	3083863500	2973669868	2795374818	20559090	3083863500	2871709820	2590447143
M003S1_QC_C_20170808	23293848	2911731000	2794042156	2674246676	0.959581	0.918439	125	125	0.439986	11646924	1455865500	1401790898	1342810734	11646924	1455865500	1392251258	1331435942
M40BS1_MG_B_20181030	10846848	1627027200	1523550172	1374986686	0.936401	0.845091	150	150	0.454357	5423424	813513600	748607923	662742211	5423424	813513600	774942249	712244475
M040S2_QC_C_20180820	20377926	3056688900	2864928817	2592628431	0.937265	0.848182	150	150	0.427426	10188963	1528344450	1457885168	1350748694	10188963	1528344450	1407043649	1241879737
M41BS1_MG_B_20181030	11819556	1772933400	1652724144	1479501917	0.932198	0.834494	150	150	0.468552	5909778	886466700	813882289	717477937	5909778	886466700	838841855	762023980
M42BS1_MG_B_20181030	11489042	1723356300	1613048900	1451086360	0.935993	0.842012	150	150	0.487236	5744521	861678150	793289413	701638547	5744521	861678150	819759487	749447813
M042S1_QC_C_20170817	18786856	2818028400	2675574373	2468802464	0.949449	0.876074	150	150	0.456332	9393428	1409014200	1360376787	1279946785	9393428	1409014200	1315197586	1188855679
M43BS1_MG_B_20181030	13197612	1979641800	1839860972	1640036326	0.929391	0.828451	150	150	0.467889	6598806	989820900	906455178	796367558	6598806	989820900	933405794	843668768
M043S1_QC_C_20170817	22182790	3327418500	3163644742	2923571216	0.950781	0.87863	150	150	0.452136	11091395	1663709250	1607855547	1513110863	11091395	1663709250	1555789195	1410460353
M043S2_QC_C_20180820	26858282	4028742300	3784097735	3432036007	0.939275	0.851888	150	150	0.422995	13429141	2014371150	1923389639	1783562279	13429141	2014371150	1860708096	1648473728
M44BS1_MG_B_20181030	11518022	1727703300	1601357775	1424135929	0.926871	0.824294	150	150	0.468076	5759011	863851650	788638158	690159760	5759011	863851650	812719617	733976169
M045S1_QC_C_20170817	20989280	3148392000	3006744193	2796131826	0.955009	0.888114	150	150	0.44357	10494640	1574196000	1523953247	1440088878	10494640	1574196000	1482790946	1356042948
M045S2_QC_C_20180820	19582714	2937407100	2720000124	2419203727	0.925987	0.823585	150	150	0.441294	9791357	1468703550	1392528821	1276511883	9791357	1468703550	1327471303	1142691844
M046S1_QC_C_20170817	21691010	3253651500	3090639407	2853779103	0.949899	0.8771	150	150	0.442742	10845505	1626825750	1566382162	1469868686	10845505	1626825750	1524257245	1383910417
M046S2_QC_C_20180820	22615954	3392393100	3197593473	2921849534	0.942578	0.861295	150	150	0.433709	11307977	1696196550	1620626230	1508929211	11307977	1696196550	1576967243	1412920323
M048S1_QC_C_20170817	37401546	5610231900	5335517947	4963559888	0.951033	0.884733	150	150	0.443346	18700773	2805115950	2704999409	2559422054	18700773	2805115950	2630518538	2404137834
M049S1_QC_C_20170817	47465854	7119878100	6765994173	6294735826	0.950296	0.884107	150	150	0.438538	23732927	3559939050	3429838186	3242538822	23732927	3559939050	3336155987	3052197004
M049S2_QC_C_20180820	23691860	3553779000	3329501498	3009394168	0.93689	0.846815	150	150	0.445165	11845930	1776889500	1692845459	1564905765	11845930	1776889500	1636656039	1444488403
M04BS1_MG_B_20180427	15006270	2250940500	2110551803	1920753716	0.937631	0.853312	150	150	0.520603	7503135	1125470250	1043027574	936796189	7503135	1125470250	1067524229	983957527
M51BS1_MG_B_20181030	12108774	1816316100	1677436494	1488652969	0.923538	0.8196	150	150	0.460979	6054387	908158050	826263059	721749077	6054387	908158050	851173435	766903892
M051S1_QC_C_20170821	20985920	3147888000	2996917778	2767058715	0.952041	0.879021	150	150	0.524131	10492960	1573944000	1524423131	1436632740	10492960	1573944000	1472494647	1330425975
M53BS1_MG_B_20181030	12766894	1915034100	1773347266	1574393500	0.926013	0.822123	150	150	0.471865	6383447	957517050	872657138	761931988	6383447	957517050	900690128	812461512
M54BS1_MG_B_20181120	13845120	2076768000	1925937805	1720604130	0.927373	0.828501	150	150	0.509051	6922560	1038384000	949420147	834429564	6922560	1038384000	976517658	886174566
M054S2_QC_C_20180820	30211630	4531744500	4245936759	3839928234	0.936932	0.84734	150	150	0.443573	15105815	2265872250	2160127878	1998155989	15105815	2265872250	2085808881	1841772245
M55BS1_MG_B_20181120	12958634	1943795100	1796823008	1601311703	0.924389	0.823807	150	150	0.483047	6479317	971897550	886872621	779012609	6479317	971897550	909950387	822299094
M055S1_QC_C_20170821	47504734	7125710100	6683167986	6160393001	0.937895	0.86453	150	150	0.481818	23752367	3562855050	3387906594	3175187010	23752367	3562855050	3295261392	2985205991
M57BS1_MG_B_20181120	12483640	1872546000	1737698446	1550141485	0.927987	0.827826	150	150	0.471747	6241820	936273000	856245118	752151151	6241820	936273000	881453328	797990334
M058S1_QC_C_20170821	40773058	6115958700	5739246711	5309007429	0.938405	0.868058	150	150	0.466034	20386529	3057979350	2904365076	2724971226	20386529	3057979350	2834881635	2584036203
M59BS1_MG_B_20181120	11466238	1719935700	1608324388	1453362117	0.935107	0.84501	150	150	0.459623	5733119	859967850	789973007	699157859	5733119	859967850	818351381	754204258
M005S1_QC_C_20170808	38120326	5718048900	5413545647	5008788982	0.946747	0.875961	150	150	0.474615	19060163	2859024450	2749388395	2591273583	19060163	2859024450	2664157252	2417515399
M60BS1_MG_B_20181120	11709488	1756423200	1648033006	1489836732	0.938289	0.848222	150	150	0.457579	5854744	878211600	809915078	718694573	5854744	878211600	838117928	771142159
M61BS1_MG_B_20181120	12189130	1828369500	1701028538	1533955361	0.930353	0.838974	150	150	0.487166	6094565	914184750	838515457	743830757	6094565	914184750	862513081	790124604
M061S2_QC_C_20180820	18163614	2724542100	2548745995	2299767088	0.935477	0.844093	150	150	0.445867	9081807	1362271050	1296037952	1195775148	9081807	1362271050	1252708043	1103991940
M62BS1_MG_B_20181120	10179810	1526971500	1423684042	1286192515	0.932358	0.842316	150	150	0.484121	5089905	763485750	701865884	623727119	5089905	763485750	721818158	662465396
M63BS1_MG_B_20181120	12163024	1824453600	1683060623	1519714918	0.922501	0.83297	150	150	0.481514	6081512	912226800	831024460	737445698	6081512	912226800	852036163	782269220
M064S2_QC_C_20180820	23094518	3464177700	3218337002	2879834088	0.929033	0.831318	150	150	0.443092	11547259	1732088850	1643395621	1509774541	11547259	1732088850	1574941381	1370059547
M065S1_QC_C_20170821	21122836	3168425400	3009777462	2780675512	0.949928	0.877621	150	150	0.460422	10561418	1584212700	1524412061	1430710900	10561418	1584212700	1485365401	1349964612
M065S2_QC_C_20180820	22479414	3371912100	3146646289	2834339511	0.933193	0.840573	150	150	0.426752	11239707	1685956050	1605763113	1484798792	11239707	1685956050	1540883176	1349540719
M069S2_QC_C_20180820	22664304	3399645600	3164096424	2836602195	0.930714	0.834382	150	150	0.444245	11332152	1699822800	1615425189	1486968956	11332152	1699822800	1548671235	1349633239
M074S1_QC_C_20170821	20256384	3038457600	2899328532	2700731195	0.954211	0.888849	150	150	0.463199	10128192	1519228800	1465066046	1382440221	10128192	1519228800	1434262486	1318290974
M076S1_QC_C_20170821	43020994	6453149100	6133381991	5684151578	0.950448	0.880834	150	150	0.487683	21510497	3226574550	3110360951	2927561695	21510497	3226574550	3023021040	2756589883
M078S1_QC_C_20170821	39775638	5966345700	5605870813	5130628060	0.939582	0.859928	150	150	0.518523	19887819	2983172850	2852847456	2663955955	19887819	2983172850	2753023357	2466672105
M079S1_QC_C_20170828	40502128	6075319200	5646379111	5062500887	0.929396	0.83329	150	150	0.452532	20251064	3037659600	2828065986	2529575183	20251064	3037659600	2818313125	2532925704
M007S1_QC_C_20170808	44698242	6704736300	6227439798	5743838386	0.928812	0.856684	150	150	0.496161	22349121	3352368150	3154876911	2959260372	22349121	3352368150	3072562887	2784578014
M080S2_QC_C_20180820	20600478	3090071700	2847344141	2526889386	0.921449	0.817745	150	150	0.439177	10300239	1545035850	1459443891	1334641573	10300239	1545035850	1387900250	1192247813
M083S1_QC_C_20170828	20419946	3062991900	2909646041	2689056196	0.949936	0.877918	150	150	0.448427	10209973	1531495950	1477701873	1390545243	10209973	1531495950	1431944168	1298510953
M085S1_QC_C_20170828	26983600	4047540000	3840535216	3548375800	0.948857	0.876675	150	150	0.454052	13491800	2023770000	1952445500	1837904419	13491800	2023770000	1888089716	1710471381
M086S1_QC_C_20170828	40534432	6080164800	5773388303	5364613729	0.949545	0.882314	150	150	0.446634	20267216	3040082400	2922482912	2755323456	20267216	3040082400	2850905391	2609290273
M087S2_QC_C_20180904	23000048	3450007200	3230295168	2920921335	0.936315	0.846642	150	150	0.437277	11500024	1725003600	1643071214	1519622328	11500024	1725003600	1587223954	1401299007
M088S1_QC_C_20170828	21292462	3193869300	3029785500	2800559134	0.948625	0.876855	150	150	0.450072	10646231	1596934650	1538929941	1448009226	10646231	1596934650	1490855559	1352549908
M090S1_QC_C_20170828	18272808	2740921200	2610815106	2425101091	0.952532	0.884776	150	150	0.509744	9136404	1370460600	1320729125	1244134884	9136404	1370460600	1290085981	1180966207
M091S2_QC_C_20180904	28601732	4290259800	4032608075	3664363687	0.939945	0.854112	150	150	0.430932	14300866	2145129900	2047356689	1899059612	14300866	2145129900	1985251386	1765304075
M095S1_QC_C_20170828	44583814	6687572100	6374012721	5933256340	0.953113	0.887206	150	150	0.44525	22291907	3343786050	3228063709	3050524483	22291907	3343786050	3145949012	2882731857
M099S2_QC_C_20180904	34213252	5131987800	4815993036	4388098085	0.938426	0.855048	150	150	0.471865	17106626	2565993900	2444219812	2270860801	17106626	2565993900	2371773224	2117237284
M009S1_QC_C_20170808	19953956	2494244500	2367126206	2235473376	0.949035	0.896253	125	125	0.552054	9976978	1247122250	1193991742	1134322012	9976978	1247122250	1173134464	1101151364

## Sheet: B
Table S14. Reads stats colonies after filtering	Read_after_filtering									read1_after_filtering				read2_after_filtering
	total_reads	total_bases	q20_bases	q30_bases	q20_rate	q30_rate	read1_mean_length	read2_mean_length	gc_content	total_reads	total_bases	q20_bases	q30_bases	total_reads	total_bases	q20_bases	q30_bases
M100S2_QC_C_20180904	22162894	3065026925	2947746780	2709852723	0.961736	0.88412	141	135	0.440016	11081447	1567445014	1519787327	1423033578	11081447	1497581911	1427959453	1286819145
M109S1_QC_C_20170926	43290238	6146431428	5963208393	5576290383	0.97019	0.90724	144	139	0.506074	21645119	3135631913	3065068183	2905982791	21645119	3010799515	2898140210	2670307592
M010S1_QC_C_20170808	39078894	5547272733	5389517612	5065180163	0.971562	0.913094	144	139	0.449835	19539447	2827684636	2769158848	2641927777	19539447	2719588097	2620358764	2423252386
M110S1_QC_C_20170926	46038680	6520132570	6334002767	5943553441	0.971453	0.911569	144	139	0.477927	23019340	3319179547	3246391166	3085040535	23019340	3200953023	3087611601	2858512906
M112S1_QC_C_20170926	31207116	4276205275	4106961505	3757046571	0.960422	0.878594	136	137	0.524601	15603558	2126286523	2047405578	1877152103	15603558	2149918752	2059555927	1879894468
M112S2_QC_C_20180904	10599928	1451023859	1390628632	1267379192	0.958378	0.873438	141	132	0.442422	5299964	750267658	725555300	675349222	5299964	700756201	665073332	592029970
M113S1_QC_C_20170926	39842454	5653454154	5492097895	5143660308	0.971459	0.909826	144	139	0.529365	19921227	2879566242	2817573373	2674806009	19921227	2773887912	2674524522	2468854299
M113S2_QC_C_20180904	27136414	3759161574	3613093922	3315485117	0.961144	0.881975	141	135	0.44768	13568207	1926654048	1867656927	1746979230	13568207	1832507526	1745436995	1568505887
M114S2_QC_C_20180904	27025306	3757603916	3619950141	3337016033	0.963367	0.88807	142	135	0.446433	13512653	1926089255	1870307508	1755382799	13512653	1831514661	1749642633	1581633234
M116S2_QC_C_20180904	17761750	2447551515	2351283904	2152518473	0.960668	0.879458	141	134	0.427229	8880875	1257322797	1217476429	1136678270	8880875	1190228718	1133807475	1015840203
M011S1_QC_C_20170808	18607296	2622099092	2543549326	2377364451	0.970043	0.906665	142	138	0.512796	9303648	1329150323	1297514974	1227197468	9303648	1292948769	1246034352	1150166983
M122S2_QC_C_20180904	25093936	3504613869	3386728903	3140620337	0.966363	0.896139	142	137	0.440047	12546968	1783993124	1733713350	1629818933	12546968	1720620745	1653015553	1510801404
M125S2_QC_C_20180920	20411904	2847701211	2751721672	2549348702	0.966296	0.89523	142	136	0.453891	10205952	1451549701	1411373615	1327372232	10205952	1396151510	1340348057	1221976470
M135S2_QC_C_20180920	49600256	6799344428	6528167005	5961117241	0.960117	0.876719	141	132	0.465841	24800128	3501513964	3390685887	3160230183	24800128	3297830464	3137481118	2800887058
M136S2_QC_C_20180920	24509444	3350520539	3214447399	2934843722	0.959387	0.875937	141	131	0.447016	12254722	1733091630	1678371793	1565797928	12254722	1617428909	1536075606	1369045794
M137S2_QC_C_20180920	33999618	4678352831	4496946329	4114102118	0.961224	0.879391	141	133	0.466022	16999809	2407773255	2333794969	2178991944	16999809	2270579576	2163151360	1935110174
M144S2_QC_C_20180920	22071988	3027562541	2901915218	2644658087	0.958499	0.873527	141	132	0.438716	11035994	1561180599	1509383099	1404262649	11035994	1466381942	1392532119	1240395438
M145S2_QC_C_20180920	20265192	2791318746	2680126961	2449128652	0.960165	0.877409	142	133	0.451301	10132596	1441255789	1395524568	1301192243	10132596	1350062957	1284602393	1147936409
M151S2_QC_C_20180920	20308736	2765198639	2647039910	2405608172	0.957269	0.869959	141	131	0.467768	10154368	1433215159	1383825884	1282877889	10154368	1331983480	1263214026	1122730283
M152S2_QC_C_20180920	14553662	2011212215	1935202043	1774711339	0.962207	0.882409	141	134	0.452824	7276831	1031946442	1000156996	934150487	7276831	979265773	935045047	840560852
M155S2_QC_C_20180920	16860720	2313195105	2219596170	2028041359	0.959537	0.876727	141	132	0.432245	8430360	1195129070	1157345585	1080179915	8430360	1118066035	1062250585	947861444
M158S2_QC_C_20181003	19386760	2667301101	2560683947	2338690759	0.960028	0.8768	141	133	0.455676	9693380	1373317953	1330469577	1241849991	9693380	1293983148	1230214370	1096840768
M015S1_QC_C_20170808	22106484	3144766193	3057810913	2868584728	0.972349	0.912177	144	139	0.550967	11053242	1599280257	1565778541	1487675461	11053242	1545485936	1492032372	1380909267
M015S2_QC_C_20180808	24288278	3378684627	3262820648	3019913737	0.965707	0.893813	141	136	0.446222	12144139	1722627204	1675030497	1576061335	12144139	1656057423	1587790151	1443852402
M162S2_QC_C_20181003	21550726	2941223904	2814745718	2556457459	0.956998	0.869182	141	131	0.453469	10775363	1521058256	1469701633	1365061386	10775363	1420165648	1345044085	1191396073
M165S2_QC_C_20181003	24031134	3302970806	3170350931	2889102394	0.959848	0.874698	142	132	0.493978	12015567	1707318880	1654126657	1540716977	12015567	1595651926	1516224274	1348385417
M166S2_QC_C_20181003	23479520	3223784953	3092675921	2823531112	0.959331	0.875844	141	133	0.436681	11739760	1659632134	1606046742	1497192475	11739760	1564152819	1486629179	1326338637
M169S2_QC_C_20181003	18793514	2581919988	2478941718	2268007865	0.960116	0.878419	142	132	0.428639	9396757	1334897480	1292283077	1205743748	9396757	1247022508	1186658641	1062264117
M172S2_QC_C_20181003	19640798	2727382553	2629759559	2419884820	0.964206	0.887255	142	135	0.451617	9820399	1395650541	1355559525	1270998918	9820399	1331732012	1274200034	1148885902
M176S2_QC_C_20181003	10305952	1399963205	1336806940	1207502590	0.954887	0.862525	141	130	0.503218	5152976	729245386	704093376	651862484	5152976	670717819	632713564	555640106
M179S2_QC_C_20181003	17319316	2383964333	2293054858	2100395963	0.961866	0.881052	141	133	0.473838	8659658	1224319345	1186615122	1107763713	8659658	1159644988	1106439736	992632250
M017S1_QC_C_20170808	40565976	5782004112	5631153449	5305553074	0.97391	0.917598	144	140	0.50763	20282988	2939279343	2882333454	2751904635	20282988	2842724769	2748819995	2553648439
M18BS1_MG_B_20180821	11644142	1616809973	1566326280	1447616545	0.968776	0.895354	135	141	0.482927	5822071	791150284	757713884	689271848	5822071	825659689	808612396	758344697
M018S1_QC_C_20170808	43994634	6242287300	6077918552	5731459800	0.973669	0.918167	144	139	0.464432	21997317	3169428083	3104669773	2961812226	21997317	3072859217	2973248779	2769647574
M19BS1_MG_B_20180821	14214744	1925086232	1872342674	1746331460	0.972602	0.907145	133	137	0.479571	7107372	945809651	910834200	837612942	7107372	979276581	961508474	908718518
M20BS1_MG_B_20180821	13427706	1857280026	1796373841	1654563246	0.967207	0.890853	135	141	0.472007	6713853	910019119	870865366	791625444	6713853	947260907	925508475	862937802
M020S1_QC_C_20170808	38279688	5419035315	5287085078	5009481333	0.975651	0.924423	143	139	0.444073	19139844	2744309743	2690319853	2573274128	19139844	2674725572	2596765225	2436207205
M022S1_QC_C_20170808	17550980	2503968780	2433639015	2287308462	0.971913	0.913473	145	140	0.465896	8775490	1274956176	1247880654	1188313024	8775490	1229012604	1185758361	1098995438
M25BS1_MG_B_20180913	10428482	1441490195	1390719524	1275140000	0.964779	0.884598	135	141	0.460278	5214241	705021291	672218734	606909887	5214241	736468904	718500790	668230113
M025S2_QC_C_20180808	15446220	2149224649	2074460135	1916117169	0.965213	0.891539	141	136	0.475204	7723110	1096170002	1065630711	1000875016	7723110	1053054647	1008829424	915242153
M26BS1_MG_B_20180913	13675736	1886552401	1822440054	1675447408	0.966016	0.8881	135	140	0.472411	6837868	925270144	884182500	801436903	6837868	961282257	938257554	874010505
M27BS1_MG_B_20180913	12781266	1764756674	1704635200	1566567120	0.965932	0.887696	135	140	0.484954	6390633	865588587	827107475	749289361	6390633	899168087	877527725	817277759
M29BS1_MG_B_20180913	12503896	1735747202	1677056566	1541742186	0.966187	0.88823	136	141	0.469244	6251948	850782273	812918671	736434008	6251948	884964929	864137895	805308178
M002S1_QC_C_20170808	14640630	1797413033	1743446998	1670983718	0.969976	0.92966	122	122	0.486262	7320315	900386734	873599169	837376198	7320315	897026299	869847829	833607520
M31BS1_MG_B_20180913	10655798	1477490230	1427859256	1312539580	0.966409	0.888358	135	141	0.480518	5327899	724585878	693210332	629387041	5327899	752904352	734648924	683152539
M34BS1_MG_B_20181030	13066864	1815671158	1757940847	1623286969	0.968204	0.894042	135	141	0.46273	6533432	888509939	850569547	773509618	6533432	927161219	907371300	849777351
M034S1_QC_C_20170814	19189272	2741045969	2663443438	2498073273	0.971689	0.911358	145	140	0.509976	9594636	1396557165	1367236879	1300366556	9594636	1344488804	1296206559	1197706717
M034S2_QC_C_20180808	20940754	2917149504	2821365764	2617102291	0.967165	0.897144	141	136	0.458221	10470377	1486043917	1447793544	1366628171	10470377	1431105587	1373572220	1250474120
M035S1_QC_C_20170814	38064362	5421642613	5265244622	4933619679	0.971153	0.909986	145	139	0.51181	19032181	2764458161	2705680756	2571751471	19032181	2657184452	2559563866	2361868208
M037S2_QC_C_20180820	12832496	1762162688	1696423865	1557361352	0.962694	0.883778	140	133	0.45848	6416248	903962119	876411057	818965171	6416248	858200569	820012808	738396181
M38BS1_MG_B_20181030	13057988	1816543670	1758896723	1622930230	0.968266	0.893417	136	141	0.489297	6528994	891733076	855069359	779511503	6528994	924810594	903827364	843418727
M038S1_QC_C_20170814	35536804	5009906722	4846932634	4523501033	0.96747	0.902911	143	138	0.436726	17768402	2549869434	2486130992	2352645574	17768402	2460037288	2360801642	2170855459
M038S2_QC_C_20180820	18978462	2611123405	2532765414	2359185297	0.969991	0.903514	139	135	0.439622	9489231	1325115599	1290897377	1218087969	9489231	1286007806	1241868037	1141097328
M39BS1_MG_B_20181030	10976110	1520475047	1468195856	1348389348	0.965617	0.886821	135	141	0.443996	5488055	743523391	709599220	641915676	5488055	776951656	758596636	706473672
M039S1_QC_C_20170814	39144454	5578629128	5412424792	5063384384	0.970207	0.90764	145	139	0.498296	19572227	2846337856	2783599076	2642802582	19572227	2732291272	2628825716	2420581802
M003S1_QC_C_20170808	22753712	2799857799	2725979185	2626822509	0.973613	0.938199	123	122	0.438896	11376856	1401742349	1364618440	1314669700	11376856	1398115450	1361360745	1312152809
M40BS1_MG_B_20181030	10466720	1454638627	1407930614	1298792839	0.96789	0.892863	136	141	0.453816	5233360	711930985	681257484	619067657	5233360	742707642	726673130	679725182
M040S2_QC_C_20180820	19244442	2683563565	2588709267	2393451115	0.964654	0.891893	142	136	0.42433	9622221	1369845268	1330917188	1251390444	9622221	1313718297	1257792079	1142060671
M41BS1_MG_B_20181030	11373668	1571664729	1517214447	1391506396	0.965355	0.885371	135	140	0.467751	5686834	770702288	736452024	667302850	5686834	800962441	780762423	724203546
M42BS1_MG_B_20181030	11101300	1541166822	1490374687	1371371061	0.967043	0.889826	135	141	0.486977	5550650	754884033	722272465	655942057	5550650	786282789	768102222	715429004
M042S1_QC_C_20170817	18025504	2561433335	2484045476	2326245376	0.969787	0.908181	144	139	0.454143	9012752	1305916674	1276241529	1212233887	9012752	1255516661	1207803947	1114011489
M43BS1_MG_B_20181030	12608970	1738208176	1675802331	1532476137	0.964098	0.881641	135	140	0.467108	6304485	852088008	813193155	735131042	6304485	886120168	862609176	797345095
M043S1_QC_C_20170817	21336424	3042284653	2951787051	2767475859	0.970253	0.90967	145	139	0.44998	10668212	1550538016	1515203675	1439063032	10668212	1491746637	1436583376	1328412827
M043S2_QC_C_20180820	25442728	3552046668	3428716058	3174423317	0.965279	0.893689	142	136	0.419931	12721364	1810247312	1759015065	1654627945	12721364	1741799356	1669700993	1519795372
M44BS1_MG_B_20181030	11048978	1519024110	1462726818	1335457716	0.962939	0.879155	134	140	0.46763	5524489	745157450	709828204	639583836	5524489	773866660	752898614	695873880
M045S1_QC_C_20170817	20254954	2881855200	2803006313	2640089679	0.97264	0.916108	144	139	0.441105	10127477	1464136146	1432818687	1365328163	10127477	1417719054	1370187626	1274761516
M045S2_QC_C_20180820	18023994	2482590170	2384244774	2181244032	0.960386	0.878616	142	133	0.438267	9011997	1279732481	1239104954	1156206622	9011997	1202857689	1145139820	1025037410
M046S1_QC_C_20170817	20898218	2960065249	2870894868	2690011184	0.969876	0.908768	143	139	0.44051	10449109	1502707555	1466613998	1390627061	10449109	1457357694	1404280870	1299384123
M046S2_QC_C_20180820	21340294	2983319165	2889586571	2690580963	0.968581	0.901875	141	137	0.430649	10670147	1514486193	1474746111	1392237852	10670147	1468832972	1414840460	1298343111
M048S1_QC_C_20170817	35553120	5060121165	4925401142	4645940610	0.973376	0.918148	144	139	0.441036	17776560	2572707490	2520409142	2407402179	17776560	2487413675	2404992000	2238538431
M049S1_QC_C_20170817	45054442	6414932825	6244350679	5891504390	0.973409	0.918405	144	140	0.435964	22527221	3260250979	3193518395	3048605337	22527221	3154681846	3050832284	2842899053
M049S2_QC_C_20180820	22354726	3105923824	2995624099	2767192839	0.964487	0.89094	141	136	0.44218	11177363	1581653061	1536060203	1442343265	11177363	1524270763	1459563896	1324849574
M04BS1_MG_B_20180427	14291570	1969090378	1914026523	1779933073	0.972036	0.903937	135	139	0.524601	7145785	970198496	935207538	860423927	7145785	998891882	978818985	919509146
M51BS1_MG_B_20181030	11527726	1583859123	1524370429	1390334863	0.962441	0.877815	134	140	0.461045	5763863	776898927	739573232	665775261	5763863	806960196	784797197	724559602
M051S1_QC_C_20170821	20179944	2873847194	2790782583	2613352050	0.971096	0.909357	145	139	0.523057	10089972	1464948497	1434230031	1363885455	10089972	1408898697	1356552552	1249466595
M53BS1_MG_B_20181030	12207652	1681940830	1618909699	1476514119	0.962525	0.877863	134	140	0.471469	6103826	823426021	783741160	705181270	6103826	858514809	835168539	771332849
M54BS1_MG_B_20181120	13195198	1812378762	1748927316	1603571050	0.96499	0.884788	134	139	0.510465	6597599	889606614	849741696	768644184	6597599	922772148	899185620	834926866
M054S2_QC_C_20180820	28587972	3981432364	3840549635	3548751903	0.964615	0.891325	142	136	0.440621	14293986	2033102826	1974475565	1853793952	14293986	1948329538	1866074070	1694957951
M55BS1_MG_B_20181120	12219610	1684448372	1623970378	1485791362	0.964096	0.882064	135	140	0.485116	6109805	827728196	790077523	714070803	6109805	856720176	833892855	771720559
M055S1_QC_C_20170821	43627118	6167700413	5990398525	5619334367	0.971253	0.911091	143	139	0.481708	21813559	3135578855	3066118896	2913142036	21813559	3032121558	2924279629	2706192331
M57BS1_MG_B_20181120	11916336	1643294750	1584790003	1450946083	0.964398	0.882949	135	140	0.471786	5958168	805640580	768844567	695096252	5958168	837654170	815945436	755849831
M058S1_QC_C_20170821	37497400	5309931448	5165237918	4862348903	0.97275	0.915708	143	139	0.464845	18748700	2691578255	2632664991	2504437329	18748700	2618353193	2532572927	2357911574
M59BS1_MG_B_20181120	10980574	1521213891	1473081582	1360634793	0.968359	0.89444	135	141	0.459743	5490287	743897321	711859164	646845935	5490287	777316570	761222418	713788858
M005S1_QC_C_20170808	35976998	5097339840	4953584744	4653766045	0.971798	0.912979	144	139	0.472788	17988499	2596021398	2541291648	2420350384	17988499	2501318442	2412293096	2233415661
M60BS1_MG_B_20181120	11318966	1572492019	1523055712	1406616940	0.968562	0.894515	136	141	0.456846	5659483	769993780	737587901	671450582	5659483	802498239	785467811	735166358
M61BS1_MG_B_20181120	11449582	1589097941	1538883699	1420487750	0.968401	0.893896	136	141	0.490411	5724791	779213369	746926368	680390587	5724791	809884572	791957331	740097163
M061S2_QC_C_20180820	17108840	2374017750	2288053076	2110770735	0.963789	0.889113	141	136	0.442965	8554420	1210452528	1174519059	1100878138	8554420	1163565222	1113534017	1009892597
M62BS1_MG_B_20181120	9637032	1336428306	1294948786	1196763470	0.968962	0.895494	136	141	0.486893	4818516	656250770	629472066	574146213	4818516	680177536	665476720	622617257
M63BS1_MG_B_20181120	11032398	1535224646	1488464042	1378049074	0.969542	0.89762	136	141	0.488661	5516199	752834538	722288707	659269157	5516199	782390108	766175335	718779917
M064S2_QC_C_20180820	21559658	2977261542	2860540350	2625089357	0.960796	0.881713	141	134	0.439652	10779829	1526316901	1478507242	1381813787	10779829	1450944641	1382033108	1243275570
M065S1_QC_C_20170821	20245186	2853823390	2770056128	2597837118	0.970647	0.910301	142	139	0.458048	10122593	1446170379	1412435728	1340528097	10122593	1407653011	1357620400	1257309021
M065S2_QC_C_20180820	21034840	2922486815	2814151935	2594976325	0.962931	0.887934	142	135	0.423301	10517420	1496961827	1453358768	1365014521	10517420	1425524988	1360793167	1229961804
M069S2_QC_C_20180820	21165208	2935575630	2823117392	2594293000	0.961691	0.883743	142	135	0.440922	10582604	1504536037	1458670487	1365374142	10582604	1431039593	1364446905	1228918858
M074S1_QC_C_20170821	19310892	2692781441	2622825154	2475937750	0.974021	0.919472	141	137	0.460115	9655446	1362021940	1333240516	1270662438	9655446	1330759501	1289584638	1205275312
M076S1_QC_C_20170821	41169524	5860318910	5699551491	5359450048	0.972567	0.914532	144	139	0.485936	20584762	2980017092	2915491267	2771099426	20584762	2880301818	2784060224	2588350622
M078S1_QC_C_20170821	37386850	5279938645	5114308422	4766786856	0.96863	0.902811	144	138	0.518369	18693425	2697936129	2633751152	2490159626	18693425	2582002516	2480557270	2276627230
M079S1_QC_C_20170828	38341228	5238046761	5028956521	4613479306	0.960082	0.880763	134	138	0.450213	19170614	2580681194	2477989752	2267938402	19170614	2657365567	2550966769	2345540904
M007S1_QC_C_20170808	39771688	5634545252	5482133325	5155248686	0.97295	0.914936	144	139	0.498233	19885844	2865452477	2806823446	2673685668	19885844	2769092775	2675309879	2481563018
M080S2_QC_C_20180820	18874966	2594555281	2485788998	2270816830	0.958079	0.875224	141	133	0.435536	9437483	1335666193	1292043267	1204604123	9437483	1258889088	1193745731	1066212707
M083S1_QC_C_20170828	19652796	2786251554	2704645425	2536954461	0.970711	0.910526	144	139	0.446039	9826398	1420102265	1388122799	1318702848	9826398	1366149289	1316522626	1218251613
M085S1_QC_C_20170828	25851676	3677186470	3570153341	3349914031	0.970893	0.910999	145	139	0.451761	12925838	1876015260	1834494832	1743795224	12925838	1801171210	1735658509	1606118807
M086S1_QC_C_20170828	38540958	5486522203	5339986482	5033151630	0.973292	0.917366	144	140	0.443994	19270479	2787388911	2727659384	2597427654	19270479	2699133292	2612327098	2435723976
M087S2_QC_C_20180904	21709214	3021122104	2913740186	2692392637	0.964456	0.89119	142	136	0.434474	10854607	1541500040	1496804459	1405439885	10854607	1479622064	1416935727	1286952752
M088S1_QC_C_20170828	20362114	2895756425	2811663713	2638888876	0.97096	0.911295	145	139	0.447479	10181057	1476568195	1443390420	1371468948	10181057	1419188230	1368273293	1267419928
M090S1_QC_C_20170828	17426922	2466020092	2401705159	2261650446	0.97392	0.917126	143	139	0.509177	8713461	1249838116	1223806560	1164386023	8713461	1216181976	1177898599	1097264423
M091S2_QC_C_20180904	27185726	3795431951	3666830635	3399853143	0.966117	0.895775	142	137	0.428284	13592863	1932279211	1877910514	1766904185	13592863	1863152740	1788920121	1632948958
M095S1_QC_C_20170828	42807280	6095611868	5935060396	5599199892	0.973661	0.918562	144	140	0.442698	21403640	3096754272	3032279091	2891308194	21403640	2998857596	2902781305	2707891698
M099S2_QC_C_20180904	31914714	4437270835	4297450797	3995143619	0.96849	0.900361	141	136	0.470426	15957357	2256864221	2198258797	2072884572	15957357	2180406614	2099192000	1922259047
M009S1_QC_C_20170808	19424726	2378680106	2299147776	2190741176	0.966565	0.92099	123	121	0.551263	9712363	1194818728	1159199670	1109128045	9712363	1183861378	1139948106	1081613131
Average	2.26266e+07	3.15593e+09	3.05313e+09	2.83726e+09	0.966626	0.895862	139.936	136.963	0.465487	1.13133e+07	1.60088e+09	1.55596e+09	1.46186e+09	1.13133e+07	1.55505e+09	1.49717e+09	1.3754e+09

## Sheet: C
Table S14. Reads stats lake metagenomes before filtering	Read_before_filtering									read1_before_filtering				read2_before_filtering
	total_reads	total_bases	q20_bases	q30_bases	q20_rate	q30_rate	read1_mean_length	read2_mean_length	gc_content	total_reads	total_bases	q20_bases	q30_bases	total_reads	total_bases	q20_bases	q30_bases
S1_20060802	20171576	2521447000	2424630323	2326739984	0.961603	0.92278	125	125	0.449704	10085788	1260723500	1221486522	1177051548	10085788	1260723500	1203143801	1149688436
S1_20060815	15964054	1995506750	1917695720	1838339083	0.961007	0.921239	125	125	0.438396	7982027	997753375	963705338	925525471	7982027	997753375	953990382	912813612
S1_20060926	16424836	2053104500	1973133442	1891624855	0.961049	0.921349	125	125	0.43146	8212418	1026552250	989734249	949030805	8212418	1026552250	983399193	942594050
S1_20080522	18457740	2307217500	2213516126	2119570605	0.959388	0.91867	125	125	0.433235	9228870	1153608750	1111325247	1065420076	9228870	1153608750	1102190879	1054150529
S1_20080601	20397326	2549665750	2442612220	2339421893	0.958013	0.917541	125	125	0.432418	10198663	1274832875	1230001088	1182365109	10198663	1274832875	1212611132	1157056784
S1_20080804	20185778	2523222250	2429379925	2334465244	0.962809	0.925192	125	125	0.427312	10092889	1261611125	1219332576	1172756393	10092889	1261611125	1210047349	1161708851
S1_20081119	20400932	2550116500	2447303679	2342103461	0.959683	0.91843	125	125	0.457137	10200466	1275058250	1230891387	1181149915	10200466	1275058250	1216412292	1160953546
S1_20090520	17412218	2176527250	2089243057	2002359662	0.959897	0.919979	125	125	0.436709	8706109	1088263625	1052390075	1012525978	8706109	1088263625	1036852982	989833684
S1_20090725	60517992	7564749000	7232763168	6904476811	0.956114	0.912717	125	125	0.442554	30258996	3782374500	3653124247	3508203777	30258996	3782374500	3579638921	3396273034
S1_20100726	24951126	3118890750	3046194515	2971053462	0.976692	0.952599	125	125	0.429623	12475563	1559445375	1528707758	1492578234	12475563	1559445375	1517486757	1478475228
S1_20100822	21709980	2713747500	2634433839	2549003788	0.970773	0.939293	125	125	0.528307	10854990	1356873750	1321354639	1278417033	10854990	1356873750	1313079200	1270586755
S1_20110515	19429826	2428728250	2359130768	2287516859	0.971344	0.941858	125	125	0.458068	9714913	1214364125	1182031895	1144927214	9714913	1214364125	1177098873	1142589645
S1_20110809	22386006	2798250750	2736800332	2673848309	0.97804	0.955543	125	125	0.392208	11193003	1399125375	1371418220	1339427809	11193003	1399125375	1365382112	1334420500
S1_20120424	14216644	1777080500	1722278208	1666517911	0.969162	0.937784	125	125	0.456429	7108322	888540250	864147076	836196374	7108322	888540250	858131132	830321537
S1_20120720	19769432	2471179000	2405354759	2337395497	0.973363	0.945862	125	125	0.430467	9884716	1235589500	1203439628	1166599959	9884716	1235589500	1201915131	1170795538
S1_20120814	16638386	2079798250	2029345668	1977209948	0.975742	0.950674	125	125	0.430128	8319193	1039899125	1017286647	991036485	8319193	1039899125	1012059021	986173463
S1_20120917	21097862	2637232750	2568906926	2499662674	0.974092	0.947835	125	125	0.439146	10548931	1318616375	1289986091	1256825520	10548931	1318616375	1278920835	1242837154
S1_20130605	22783850	2847981250	2765384824	2680791277	0.970998	0.941295	125	125	0.443951	11391925	1423990625	1385420189	1341807849	11391925	1423990625	1379964635	1338983428
S1_20130827	15360296	1920037000	1868355000	1817863663	0.973083	0.946786	125	125	0.425249	7680148	960018500	937538777	912819233	7680148	960018500	930816223	905044430
S1_20131023	15078504	1884813000	1831664894	1777846934	0.971802	0.943248	125	125	0.431838	7539252	942406500	917952383	890223403	7539252	942406500	913712511	887623531
S1_20150716	24649518	3081189750	2934925213	2796529322	0.95253	0.907613	125	125	0.401834	12324759	1540594875	1482893305	1422682245	12324759	1540594875	1452031908	1373847077
S1_20150728	24525512	3065689000	2925634454	2791953699	0.954315	0.91071	125	125	0.397646	12262756	1532844500	1476150002	1416967823	12262756	1532844500	1449484452	1374985876
S1_20150729	21775958	2721994750	2600024588	2481988477	0.955191	0.911827	125	125	0.407234	10887979	1360997375	1310996515	1258300309	10887979	1360997375	1289028073	1223688168
S1_20150730	22725682	2840710250	2705118727	2575973511	0.952268	0.906806	125	125	0.408176	11362841	1420355125	1367018473	1310848904	11362841	1420355125	1338100254	1265124607
S1_20150731	18111644	2263955500	2206164460	2147320107	0.974473	0.948482	125	125	0.403482	9055822	1131977750	1103471022	1071633249	9055822	1131977750	1102693438	1075686858
S1_20150804	20742666	2592833250	2463119352	2338200158	0.949972	0.901793	125	125	0.425174	10371333	1296416625	1246919881	1193927912	10371333	1296416625	1216199471	1144272246
S1_20150805	17409018	2176127250	2119703396	2060648641	0.974071	0.946934	125	125	0.44269	8704509	1088063625	1062349817	1032224627	8704509	1088063625	1057353579	1028424014
S1_20150806	20576768	2572096000	2503888639	2434864928	0.973482	0.946646	125	125	0.433764	10288384	1286048000	1257080423	1223442299	10288384	1286048000	1246808216	1211422629
S1_20150810	19296646	2412080750	2299500453	2190427820	0.953326	0.908107	125	125	0.426855	9648323	1206040375	1162687451	1116293310	9648323	1206040375	1136813002	1074134510
S1_20150812	21698698	2712337250	2584583284	2460455383	0.952899	0.907135	125	125	0.423571	10849349	1356168625	1304922101	1250483312	10849349	1356168625	1279661183	1209972071
S1_20150813	21778540	2722317500	2586417633	2456670962	0.950079	0.902419	125	125	0.436887	10889270	1361158750	1311551610	1258501408	10889270	1361158750	1274866023	1198169554
S1_20151021	20424202	2553025250	2483969889	2415282229	0.972952	0.946047	125	125	0.424165	10212101	1276512625	1242674055	1205584154	10212101	1276512625	1241295834	1209698075
S1_20160721	24172876	3021609500	2858256606	2705680361	0.945938	0.895443	125	125	0.444119	12086438	1510804750	1449174488	1384850472	12086438	1510804750	1409082118	1320829889
S1_20160727	23831942	2978992750	2831399390	2690713721	0.950455	0.903229	125	125	0.420588	11915971	1489496375	1427920059	1364064579	11915971	1489496375	1403479331	1326649142
S1_20160802	22805374	2850671750	2719046935	2591500228	0.953827	0.909084	125	125	0.430015	11402687	1425335875	1372487186	1316127917	11402687	1425335875	1346559749	1275372311
S1_20160803	22828942	2853617750	2705582048	2564211054	0.948123	0.898583	125	125	0.440832	11414471	1426808875	1368688361	1307492424	11414471	1426808875	1336893687	1256718630
S1_20160816	26344640	3293080000	3142518175	2998079383	0.954279	0.910418	125	125	0.399426	13172320	1646540000	1584896294	1520372834	13172320	1646540000	1557621881	1477706549
S1_20160818	22030118	2753764750	2626565890	2504035192	0.953809	0.909313	125	125	0.409885	11015059	1376882375	1325164021	1270988121	11015059	1376882375	1301401869	1233047071
S1_20160823	19667024	2458378000	2337675345	2221247264	0.950902	0.903542	125	125	0.426656	9833512	1229189000	1180928332	1130144538	9833512	1229189000	1156747013	1091102726
S1_20160901	25931858	3241482250	3090074269	2945187904	0.953291	0.908593	125	125	0.405284	12965929	1620741125	1560979391	1497758479	12965929	1620741125	1529094878	1447429425
S1_20160908	21841440	2730180000	2607456725	2488946777	0.955049	0.911642	125	125	0.38857	10920720	1365090000	1314383093	1261047625	10920720	1365090000	1293073632	1227899152
S1_20160915	21307948	2663493500	2538227925	2417848071	0.952969	0.907773	125	125	0.405333	10653974	1331746750	1282346317	1229849189	10653974	1331746750	1255881608	1187998882
S1_20160919	21681296	2710162000	2572200617	2440096754	0.949095	0.900351	125	125	0.442472	10840648	1355081000	1300305518	1242450762	10840648	1355081000	1271895099	1197645992
S1_20160922	23043698	2880462250	2736268950	2598495141	0.949941	0.90211	125	125	0.426248	11521849	1440231125	1383289420	1323324211	11521849	1440231125	1352979530	1275170930
S1_20160926	20240092	2530011500	2404486879	2284143287	0.950386	0.902819	125	125	0.431071	10120046	1265005750	1216558436	1165300543	10120046	1265005750	1187928443	1118842744
S1_20161006	22512384	2814048000	2674490655	2540551320	0.950407	0.90281	125	125	0.43168	11256192	1407024000	1351060608	1292279156	11256192	1407024000	1323430047	1248272164
S1_20170808	45329800	6844799800	6622179727	6262205739	0.967476	0.914885	151	151	0.394331	22664900	3422399900	3319546561	3148936688	22664900	3422399900	3302633166	3113269051
S1_20170811	41366428	6246330628	6033341890	5703545419	0.965902	0.913103	151	151	0.44163	20683214	3123165314	3025918281	2870719876	20683214	3123165314	3007423609	2832825543
S1_20170817	34332406	5184193306	5007492153	4733397730	0.965915	0.913044	151	151	0.447576	17166203	2592096653	2511582536	2382988155	17166203	2592096653	2495909617	2350409575
S1_20170821	35931588	5425669788	5233291687	4942505655	0.964543	0.910948	151	151	0.452134	17965794	2712834894	2626958148	2491374051	17965794	2712834894	2606333539	2451131604
S1_20170828	35511312	5362208112	5185750539	4907205102	0.967092	0.915146	151	151	0.429348	17755656	2681104056	2598426741	2464557269	17755656	2681104056	2587323798	2442647833
S1_20170926	41959514	6335886614	6121346669	5785506708	0.966139	0.913133	151	151	0.425658	20979757	3167943307	3068965372	2910022796	20979757	3167943307	3052381297	2875483912
S1_20180808	45604800	6886324800	6651825325	6303621870	0.965947	0.915383	151	151	0.577994	22802400	3443162400	3337806183	3173814024	22802400	3443162400	3314019142	3129807846
S1_20180820	38462304	5807807904	5616958539	5319389559	0.967139	0.915903	151	151	0.489204	19231152	2903903952	2816494833	2675586749	19231152	2903903952	2800463706	2643802810
S1_20180904	49043978	7405640678	7167196419	6806095936	0.967802	0.919042	151	151	0.575283	24521989	3702820339	3588827769	3412491104	24521989	3702820339	3578368650	3393604832
S1_20181003	62806346	9483758246	9183766461	8702479510	0.968368	0.917619	151	151	0.478406	31403173	4741879123	4605363831	4378128625	31403173	4741879123	4578402630	4324350885
S2_20060802	17684954	2210619250	2127491769	2043454824	0.962396	0.924381	125	125	0.435932	8842477	1105309625	1070003106	1030529944	8842477	1105309625	1057488663	1012924880
S2_20060912	46669160	5833645000	5571604473	5311302705	0.955081	0.91046	125	125	0.441372	23334580	2916822500	2801456426	2675578082	23334580	2916822500	2770148047	2635724623
S2_20080804	23718756	2964844500	2854862162	2743538875	0.962905	0.925357	125	125	0.423762	11859378	1482422250	1433092161	1378684377	11859378	1482422250	1421770001	1364854498
S2_20080818	17541662	2192707750	2105277517	2017201496	0.960127	0.919959	125	125	0.424069	8770831	1096353875	1057533057	1014990314	8770831	1096353875	1047744460	1002211182
S2_20090708	19026622	2378327750	2297474257	2215359725	0.966004	0.931478	125	125	0.409102	9513311	1189163875	1151192050	1109549529	9513311	1189163875	1146282207	1105810196
S2_20090725	22989720	2873715000	2761982903	2648872413	0.961119	0.921759	125	125	0.439032	11494860	1436857500	1390640521	1338658769	11494860	1436857500	1371342382	1310213644
S2_20090923	17229428	2153678500	2070285875	1988571887	0.961279	0.923337	125	125	0.435634	8614714	1076839250	1045791227	1011088551	8614714	1076839250	1024494648	977483336
S2_20100505	16135910	2016988750	1930975868	1846230994	0.957356	0.91534	125	125	0.44012	8067955	1008494375	968267572	925555463	8067955	1008494375	962708296	920675531
S2_20101019	65704554	8213069250	7824155671	7435555728	0.952647	0.905332	125	125	0.469891	32852277	4106534625	3944845217	3764303028	32852277	4106534625	3879310454	3671252700
S2_20110823	21698480	2712310000	2612462712	2510644174	0.963187	0.925648	125	125	0.437151	10849240	1356155000	1313365567	1265243273	10849240	1356155000	1299097145	1245400901
S2_20110912	19291706	2411463250	2312387225	2211490367	0.958915	0.917074	125	125	0.449186	9645853	1205731625	1162020705	1113479506	9645853	1205731625	1150366520	1098010861
S2_20111012	17890888	2236361000	2172859803	2108444464	0.971605	0.942801	125	125	0.472611	8945444	1118180500	1089911911	1058151899	8945444	1118180500	1082947892	1050292565
S2_20120917	20580782	2572597750	2501537378	2427872436	0.972378	0.943744	125	125	0.43987	10290391	1286298875	1253173820	1214912749	10290391	1286298875	1248363558	1212959687
S2_20121017	16929886	2116235750	2055168739	1991535567	0.971144	0.941075	125	125	0.444008	8464943	1058117875	1028430623	994384921	8464943	1058117875	1026738116	997150646
S2_20130917	65377910	8172238750	7835757175	7504413945	0.958826	0.918281	125	125	0.421101	32688955	4086119375	3952943810	3805297340	32688955	4086119375	3882813365	3699116605
S2_20150319	21182006	2647750750	2546408916	2449687953	0.961725	0.925196	125	125	0.454259	10591003	1323875375	1277306253	1229406561	10591003	1323875375	1269102663	1220281392

## Sheet: D
Table S15. Reads stats lake metagenomes after filtering	Read_after_filtering									read1_after_filtering				read2_after_filtering
	total_reads	total_bases	q20_bases	q30_bases	q20_rate	q30_rate	read1_mean_length	read2_mean_length	gc_content	total_reads	total_bases	q20_bases	q30_bases	total_reads	total_bases	q20_bases	q30_bases
S1_20060802	19723344	2455496667	2381544165	2295761869	0.969883	0.934948	124	124	0.448664	9861672	1228148633	1196034232	1156674324	9861672	1227348034	1185509933	1139087545
S1_20060815	15637156	1947021218	1886179755	1815732135	0.968752	0.932569	124	124	0.437565	7818578	973684724	945212031	910880419	7818578	973336494	940967724	904851716
S1_20060926	16101842	2004718815	1941672380	1868989679	0.968551	0.932295	124	124	0.430528	8050921	1002422106	971405543	934597429	8050921	1002296709	970266837	934392250
S1_20080522	18050770	2246921365	2174146453	2091112414	0.967611	0.930657	124	124	0.432165	9025385	1123629131	1088635984	1047521495	9025385	1123292234	1085510469	1043590919
S1_20080601	19850318	2468835205	2390394903	2301916093	0.968228	0.93239	124	124	0.43066	9925159	1234784715	1199734879	1158433989	9925159	1234050490	1190660024	1143482104
S1_20080804	19777516	2462619778	2389479729	2305267565	0.9703	0.936104	124	124	0.426417	9888758	1231496069	1196139304	1154205734	9888758	1231123709	1193340425	1151061831
S1_20081119	19959858	2485930331	2406028972	2313029075	0.967859	0.930448	124	124	0.45613	9979929	1243282090	1206668285	1162173544	9979929	1242648241	1199360687	1150855531
S1_20090520	16993002	2116697216	2050784767	1975062067	0.968861	0.933087	124	124	0.435486	8496501	1058658819	1029449082	994255951	8496501	1058038397	1021335685	980806116
S1_20090725	58865480	7341814920	7093013120	6809738867	0.966112	0.927528	124	124	0.441546	29432740	3672447817	3569379554	3443467237	29432740	3669367103	3523633566	3366271630
S1_20100726	24590244	3055482233	3000394095	2933918296	0.981971	0.960214	124	124	0.42892	12295122	1527988967	1502175263	1469496619	12295122	1527493266	1498218832	1464421677
S1_20100822	21368312	2656914222	2595075829	2518620941	0.976725	0.94795	124	124	0.528252	10684156	1328696205	1298680346	1259533906	10684156	1328218017	1296395483	1259087035
S1_20110515	19106206	2379993942	2326732490	2262999607	0.977621	0.950843	124	124	0.457563	9553103	1190092124	1162868603	1129093989	9553103	1189901818	1163863887	1133905618
S1_20110809	22095914	2751235433	2704009160	2647825255	0.982835	0.962413	124	124	0.391619	11047957	1375762175	1352184693	1322966295	11047957	1375473258	1351824467	1324858960
S1_20120424	13944566	1735860504	1694757761	1645711013	0.976321	0.948066	124	124	0.455729	6972283	868027678	847689786	822469592	6972283	867832826	847067975	823241421
S1_20120720	19474118	2426590986	2375634523	2314681269	0.979001	0.953882	124	124	0.42992	9737059	1213315055	1185678640	1151754909	9737059	1213275931	1189955883	1162926360
S1_20120814	16397228	2038255343	1999779577	1953474937	0.981123	0.958405	124	124	0.429406	8198614	1019256531	1000214859	976370467	8198614	1018998812	999564718	977104470
S1_20120917	20746048	2581892801	2530880913	2470123901	0.980242	0.95671	124	124	0.438507	10373024	1291181484	1267487563	1237736590	10373024	1290711317	1263393350	1232387311
S1_20130605	22410692	2791046258	2727453738	2652133664	0.977216	0.950229	124	124	0.443334	11205346	1395646136	1363259597	1323618512	11205346	1395400122	1364194141	1328515152
S1_20130827	15083926	1875128799	1837608169	1793743160	0.97999	0.956597	124	124	0.424445	7541963	937755639	919819152	897883401	7541963	937373160	917789017	895859759
S1_20131023	14818808	1845815310	1805550918	1757994445	0.978186	0.952422	124	124	0.431196	7409404	922984580	902496937	877377159	7409404	922830730	903053981	880617286
S1_20150716	23999394	2984095242	2874920295	2754659725	0.963414	0.923114	124	124	0.400251	11999697	1494340968	1447706051	1394546726	11999697	1489754274	1427214244	1360112999
S1_20150728	23937736	2974737292	2868763946	2751978292	0.964376	0.925116	124	124	0.396228	11968868	1489505008	1443291941	1390798485	11968868	1485232284	1425472005	1361179807
S1_20150729	21286004	2647175817	2553523722	2449639399	0.964622	0.925378	124	124	0.406046	10643002	1325466169	1284430208	1237424044	10643002	1321709648	1269093514	1212215355
S1_20150730	22132522	2752494691	2650965308	2538564600	0.963114	0.922278	124	124	0.406742	11066261	1378430096	1335279849	1285688159	11066261	1374064595	1315685459	1252876441
S1_20150731	17849754	2223095625	2178364623	2125623139	0.979879	0.956155	124	124	0.402845	8924877	1111547829	1087167369	1057915561	8924877	1111547796	1091197254	1067707578
S1_20150804	20179148	2508970847	2411604011	2303314991	0.961193	0.918032	124	124	0.423771	10089574	1256705069	1217074847	1170677111	10089574	1252265778	1194529164	1132637880
S1_20150805	17154398	2136464973	2092853806	2040047641	0.979587	0.954871	124	124	0.442268	8577199	1068349521	1046536604	1019008746	8577199	1068115452	1046317202	1021038895
S1_20150806	20220792	2518683224	2468040863	2407367489	0.979893	0.955804	124	124	0.433208	10110396	1259536039	1235372795	1205021654	10110396	1259147185	1232668068	1202345835
S1_20150810	18830530	2339502634	2254189057	2158976031	0.963533	0.922835	124	124	0.425454	9415265	1171699064	1136636845	1095686961	9415265	1167803570	1117552212	1063289070
S1_20150812	21192612	2634763578	2536842314	2427776883	0.962835	0.92144	124	124	0.422349	10596306	1319451071	1277570255	1229160623	10596306	1315312507	1259272059	1198616260
S1_20150813	21155072	2626413662	2526497011	2415087598	0.961957	0.919538	124	123	0.435158	10577536	1315716668	1276655044	1230688131	10577536	1310696994	1249841967	1184399467
S1_20151021	20078988	2497901335	2446215600	2385706152	0.979308	0.955084	124	124	0.423128	10039494	1248966154	1220780723	1187167087	10039494	1248935181	1225434877	1198539065
S1_20160721	23357736	2900088953	2782674032	2653004285	0.959513	0.914801	124	123	0.441795	11678868	1452870909	1404955010	1349574883	11678868	1447218044	1377719022	1303429402
S1_20160727	23197394	2882743544	2771697372	2649130161	0.961479	0.918961	124	124	0.418719	11598697	1443539342	1393689400	1337154569	11598697	1439204202	1378007972	1311975592
S1_20160802	22257664	2766336872	2666591702	2554878377	0.963943	0.92356	124	124	0.428673	11128832	1385272250	1342072272	1291945898	11128832	1381064622	1324519430	1262932479
S1_20160803	22171260	2754678696	2644572398	2522318496	0.960029	0.915649	124	124	0.438896	11085630	1379803935	1333362484	1279751680	11085630	1374874761	1311209914	1242566816
S1_20160816	25708162	3195824718	3081481762	2954906886	0.964221	0.924615	124	124	0.398196	12854081	1600213186	1549876381	1492474868	12854081	1595611532	1531605381	1462432018
S1_20160818	21513010	2673940005	2576792048	2469287508	0.963669	0.923464	124	124	0.408537	10756505	1338993806	1296920818	1248808680	10756505	1334946199	1279871230	1220478828
S1_20160823	19174396	2383109285	2291236159	2189350198	0.961448	0.918695	124	124	0.425189	9587198	1193544110	1154449643	1109514328	9587198	1189565175	1136786516	1079835870
S1_20160901	25274688	3142081987	3028253967	2901792832	0.963773	0.923525	124	124	0.403984	12637344	1573418080	1524697704	1468611796	12637344	1568663907	1503556263	1433181036
S1_20160908	21358122	2656986836	2562345088	2457830283	0.96438	0.925044	124	124	0.387453	10679061	1330320054	1288558404	1240881982	10679061	1326666782	1273786684	1216948301
S1_20160915	20775404	2583480673	2488885604	2383777336	0.963385	0.9227	124	124	0.404114	10387702	1293721305	1253501699	1206991043	10387702	1289759368	1235383905	1176786293
S1_20160919	21075794	2618315934	2515515376	2400873946	0.960738	0.916953	124	124	0.440818	10537897	1311394086	1267299737	1216322986	10537897	1306921848	1248215639	1184550960
S1_20160922	22416244	2786077290	2678110332	2558353250	0.961248	0.918264	124	124	0.424811	11208122	1395360014	1349422381	1296550286	11208122	1390717276	1328687951	1261802964
S1_20160926	19692048	2445981166	2351973770	2247804247	0.961567	0.918979	124	123	0.429437	9846024	1225151105	1186483252	1141658687	9846024	1220830061	1165490518	1106145560
S1_20161006	21922474	2724647636	2619580229	2502945625	0.961438	0.918631	124	124	0.429921	10961237	1364592895	1319526710	1267688676	10961237	1360054741	1300053519	1235256949
S1_20170808	44785876	6718530861	6524320843	6178053410	0.971093	0.919554	150	150	0.392175	22392938	3359520301	3266506796	3102101930	22392938	3359010560	3257814047	3075951480
S1_20170811	40793850	6108932233	5930488973	5616990538	0.97079	0.919472	149	149	0.438957	20396925	3054846010	2970965896	2823172679	20396925	3054086223	2959523077	2793817859
S1_20170817	33901104	5086955455	4936381272	4674197843	0.9704	0.91886	150	150	0.445806	16950552	2543769055	2473311127	2350208561	16950552	2543186400	2463070145	2323989282
S1_20170821	35381602	5303605747	5144424600	4868462452	0.969986	0.917953	149	149	0.449954	17690801	2652180605	2578863246	2450067522	17690801	2651425142	2565561354	2418394930
S1_20170828	35062430	5258762850	5108658489	4842283988	0.971456	0.920803	149	149	0.427197	17531215	2629672195	2556973349	2428688949	17531215	2629090655	2551685140	2413595039
S1_20170926	41420746	6203350618	6021710002	5701485381	0.970719	0.919098	149	149	0.423337	20710373	3102010663	3015655394	2863871141	20710373	3101339955	3006054608	2837614240
S1_20180808	44834218	6685894212	6495011657	6168981177	0.97145	0.922686	149	149	0.577667	22417109	3343253509	3253352684	3099187849	22417109	3342640703	3241658973	3069793328
S1_20180820	37977848	5683490135	5521566129	5238153120	0.97151	0.921644	149	149	0.48738	18988924	2842053077	2764871430	2630294075	18988924	2841437058	2756694699	2607859045
S1_20180904	48298064	7216192340	7018996787	6678363888	0.972673	0.925469	149	149	0.574741	24149032	3608454992	3510578015	3343856374	24149032	3607737348	3508418772	3334507514
S1_20181003	62091338	9299129520	9040825543	8580139517	0.972223	0.922682	149	149	0.476713	31045669	4650018406	4527745557	4309621920	31045669	4649111114	4513079986	4270517597
S2_20060802	17316616	2156864125	2092643455	2018365046	0.970225	0.935787	124	124	0.43493	8658308	1078694424	1049410499	1014084680	8658308	1078169701	1043232956	1004280366
S2_20060912	45488500	5671257011	5469967571	5241764683	0.964507	0.924269	124	124	0.440315	22744250	2836232248	2741599641	2629737795	22744250	2835024763	2728367930	2612026888
S2_20080804	23249762	2896540697	2810485274	2711495336	0.97029	0.936115	124	124	0.422938	11624881	1448483469	1407123150	1358051591	11624881	1448057228	1403362124	1353443745
S2_20080818	17162912	2136328886	2068304032	1990423646	0.968158	0.931703	124	124	0.422956	8581456	1068356368	1036060951	997936576	8581456	1067972518	1032243081	992487070
S2_20090708	18693674	2327515306	2263780635	2190279145	0.972617	0.941037	124	124	0.408286	9346837	1163847332	1131634729	1093747421	9346837	1163667974	1132145906	1096531724
S2_20090725	22485912	2799068913	2713064458	2613712552	0.969274	0.933779	124	124	0.438173	11242956	1399945174	1362069708	1315967131	11242956	1399123739	1350994750	1297745421
S2_20090923	16783414	2089151749	2028009299	1958231745	0.970733	0.937333	124	124	0.434062	8391707	1045037385	1020829776	991096013	8391707	1044114364	1007179523	967135732
S2_20100505	15734658	1957660735	1892553455	1818551071	0.966742	0.928941	124	124	0.438693	7867329	978910865	946156333	908175739	7867329	978749870	946397122	910375332
S2_20101019	63877634	7965488210	7670476558	7332306932	0.962964	0.920509	124	124	0.46881	31938817	3984100667	3852991608	3694048231	31938817	3981387543	3817484950	3638258701
S2_20110823	21268054	2646831177	2569074955	2478712361	0.970623	0.936483	124	124	0.436276	10634027	1323698952	1287863745	1244558726	10634027	1323132225	1281211210	1234153635
S2_20110912	18870268	2346447884	2269321861	2180177466	0.967131	0.92914	124	124	0.448053	9435134	1173457175	1137194715	1093745915	9435134	1172990709	1132127146	1086431551
S2_20111012	17566720	2183943082	2136518028	2080150320	0.978285	0.952475	124	124	0.471729	8783360	1092144525	1069284692	1040976821	8783360	1091798557	1067233336	1039173499
S2_20120917	20259166	2522532869	2467620053	2401872569	0.978231	0.952167	124	124	0.439296	10129583	1261325892	1233171366	1198241437	10129583	1261206977	1234448687	1203631132
S2_20121017	16673338	2076736605	2028975029	1971891383	0.977002	0.949514	124	124	0.443402	8336669	1038340394	1013004070	981809162	8336669	1038396211	1015970959	990082221
S2_20130917	63723626	7946728873	7693183837	7405738625	0.968094	0.931923	124	124	0.420108	31861813	3974756194	3867360972	3738106120	31861813	3971972679	3825822865	3667632505
S2_20150319	20600602	2558953023	2483870300	2400453713	0.970659	0.938061	124	124	0.453845	10300301	1279737649	1242447057	1200281406	10300301	1279215374	1241423243	1200172307
