# Supplementary material for: Single-colony sequencing reveals microbe-by-microbiome phylosymbiosis between the cyanobacterium Microcystis and its associated bacteria
Source: Microbiome. 2021 Sep 27;9:194. doi: 10.1186/s40168-021-01140-8 (PMC8477515; doi:10.1186/s40168-021-01140-8)
Supplement: Supplementary file 22 — Additional file 21: Table S17. ANIm between AB genomes. [file 40168_2021_1140_MOESM22_ESM.xlsx]

## Sheet: Table_S17
Table S17. ANIm between AB genomes.
Short Name NCBI	Colonies	Genus	M090S1_QC_C_20170828_Bin_30_Synechococcus1	M007S1_QC_C_20170808_Bin_30_Synechococcus	M158S2_QC_C_20181003_Bin_30_Synechococcus3	M109S1_QC_C_20170926_Bin_30_Synechococcus	M051S1_QC_C_20170821_Bin_30_Synechococcus1	M046S1_QC_C_20170817_Bin_30_Synechococcus	M57BS1_MG_B_20181120_Bin_30_Synechococcus	M38BS1_MG_B_20181030_Bin_30_Synechococcus	M53BS1_MG_B_20181030_Bin_30_Synechococcus	M34BS1_MG_B_20181030_Bin_30_Synechococcus	M065S1_QC_C_20170821_Bin_30_Synechococcus	M085S1_QC_C_20170828_Bin_30_Synechococcus	M151S2_QC_C_20180920_Bin_30_Synechococcus	M152S2_QC_C_20180920_Bin_30_Synechococcus	M037S2_QC_C_20180820_Bin_30_Synechococcus	M135S2_QC_C_20180920_Bin_30_Synechococcus	M079S1_QC_C_20170828_Bin_104_Unknown	M074S1_QC_C_20170821_Bin_30_Synechococcus	M114S2_QC_C_20180904_Bin_30_Synechococcus	M125S2_QC_C_20180920_Bin_30_Synechococcus	M179S2_QC_C_20181003_Bin_30_Synechococcus1	M176S2_QC_C_20181003_Bin_30_Synechococcus	M051S1_QC_C_20170821_Bin_30_Synechococcus2	M090S1_QC_C_20170828_Bin_30_Synechococcus2	M109S1_QC_C_20170926_Bin_30_Synechococcus2	M172S2_QC_C_20181003_Bin_30_Synechococcus1	M110S1_QC_C_20170926_Bin_30_Synechococcus	M135S2_QC_C_20180920_Bin_19_Filimonas	M113S1_QC_C_20170926_Bin_117_Flavobacterium	M065S1_QC_C_20170821_Bin_19_Filimonas	M046S1_QC_C_20170817_Bin_117_Flavobacterium	M015S2_QC_C_20180808_Bin_117_Flavobacterium	M122S2_QC_C_20180904_Bin_117_Flavobacterium	M169S2_QC_C_20181003_Bin_42_Niastella	M049S2_QC_C_20180820_Bin_117_Flavobacterium	M025S2_QC_C_20180808_Bin_117_Flavobacterium	M144S2_QC_C_20180920_Bin_117_Flavobacterium2	M165S2_QC_C_20181003_Bin_42_Niastella	M042S1_QC_C_20170817_Bin_19_Filimonas	M054S2_QC_C_20180820_Bin_42_Niastella	M034S2_QC_C_20180808_Bin_42_Niastella	M045S1_QC_C_20170817_Bin_42_Niastella	M043S1_QC_C_20170817_Bin_191_Unknown	M083S1_QC_C_20170828_Bin_19_Filimonas	M55BS1_MG_B_20181120_Bin_42_Niastella	M54BS1_MG_B_20181120_Bin_19_Filimonas	M18BS1_MG_B_20180821_Bin_42_Niastella
M165S2SP1A06QC	M165S2_QC_C_20181003	Pseudanabaena	0.997333	0.996532	0.996547	0.997073	0.996083	0.993925	0.994416	0.994368	0.994341	0.994525	0.900651	0.906151	0.903144	0.900452	0.899969	0.917868	0.917017	0.899652	0.900785	0.898734	0.913881	0.903449	0.933164	0.922228	0.916031	0.908309	0.890755	0	0	0	0	0	0	0	0	0	0	0	0	0	0	0	0	0	0	0	0
M090S1SP1A06QC	M090S1_QC_C_20170828	Pseudanabaena	1	0.998727	0.994976	0.999292	0.996383	0.994517	0.995065	0.995096	0.995047	0.995056	0.878753	0.886835	0.879381	0.877312	0.876751	0.90344	0.87112	0.875282	0.876134	0.870099	0.878733	0.880466	0.895034	0.84128	0.879561	0.865996	0.863264	0	0	0	0	0	0	0	0	0	0	0	0	0	0	0	0	0	0	0	0
M007S1SP1A06QC	M007S1_QC_C_20170808	Pseudanabaena	0.998727	1	0.993977	0.998225	0.995659	0.993473	0.993713	0.993705	0.993711	0.993696	0.870745	0.878379	0.871845	0.869179	0.867758	0.897463	0.889036	0.868226	0.87727	0.866969	0.885415	0.873272	0.918184	0.902425	0.898861	0.878183	0.865119	0	0	0	0	0	0	0	0	0	0	0	0	0	0	0	0	0	0	0	0
M158S2SP1A06QC	M158S2_QC_C_20181003	Pseudanabaena	0.994976	0.993977	1	0.99481	0.994625	0.994765	0.994077	0.994509	0.994194	0.994224	0.873258	0.881254	0.873886	0.871617	0.870143	0.894444	0.86397	0.869893	0.869782	0.852214	0.872037	0.875538	0.895272	0.871141	0.863193	0.857324	0.859418	0	0	0	0	0	0	0	0	0	0	0	0	0	0	0	0	0	0	0	0
M109S1SP1A06QC	M109S1_QC_C_20170926	Pseudanabaena	0.999292	0.998225	0.99481	1	0.995883	0.994101	0.99478	0.994779	0.994682	0.994721	0.895957	0.90102	0.896007	0.895036	0.894536	0.914674	0.899987	0.894951	0.89752	0.892191	0.907025	0.897793	0.916665	0.904655	0.840803	0.901824	0.891381	0	0	0	0	0	0	0	0	0	0	0	0	0	0	0	0	0	0	0	0
M051S1SP1A06QC	M051S1_QC_C_20170821	Pseudanabaena	0.996383	0.995659	0.994625	0.995883	1	0.994276	0.994725	0.994895	0.994872	0.994785	0.880794	0.888937	0.881508	0.879493	0.877835	0.906551	0.86843	0.877818	0.877556	0.870228	0.879045	0.882294	0.842719	0.87499	0.878852	0.8789	0.87154	0	0	0	0	0	0	0	0	0	0	0	0	0	0	0	0	0	0	0	0
M046S1SP1A06QC	M046S1_QC_C_20170817	Pseudanabaena	0.994517	0.993473	0.994765	0.994101	0.994276	1	0.993383	0.99341	0.993454	0.993532	0.854201	0.863461	0.853013	0.849829	0.848641	0.883369	0.870789	0.848525	0.849277	0.847916	0.871187	0.85363	0.909057	0.88713	0.880543	0.860809	0.845092	0	0	0	0	0	0	0	0	0	0	0	0	0	0	0	0	0	0	0	0
M57BS1SP1A06MG	M57BS1_MG_B_20181120	Pseudanabaena	0.995065	0.993713	0.994077	0.99478	0.994725	0.993383	1	0.999005	0.999203	0.999629	0.852316	0.862268	0.854594	0.850672	0.849651	0.883353	0.874708	0.848094	0.849497	0.848139	0.871973	0.854599	0.910972	0.889827	0.882776	0.862401	0.845749	0	0	0	0	0	0	0	0	0	0	0	0	0	0	0	0	0	0	0	0
M38BS1SP1A06MG	M38BS1_MG_B_20181030	Pseudanabaena	0.995096	0.993705	0.994509	0.994779	0.994895	0.99341	0.999005	1	0.99972	0.99899	0.85203	0.861259	0.854031	0.850572	0.849593	0.882657	0.874067	0.847868	0.849517	0.848022	0.871036	0.853586	0.909637	0.887776	0.881637	0.861126	0.845356	0	0	0	0	0	0	0	0	0	0	0	0	0	0	0	0	0	0	0	0
M53BS1SP1A06MG	M53BS1_MG_B_20181030	Pseudanabaena	0.995047	0.993711	0.994194	0.994682	0.994872	0.993454	0.999203	0.99972	1	0.99924	0.851761	0.861739	0.85374	0.850273	0.849246	0.882553	0.873823	0.847745	0.849416	0.847679	0.871	0.853456	0.91031	0.888528	0.881575	0.861149	0.845257	0	0	0	0	0	0	0	0	0	0	0	0	0	0	0	0	0	0	0	0
M34BS1SP1A06MG	M34BS1_MG_B_20181030	Pseudanabaena	0.995056	0.993696	0.994224	0.994721	0.994785	0.993532	0.999629	0.99899	0.99924	1	0.851881	0.861998	0.854046	0.850475	0.849436	0.882796	0.87455	0.847694	0.84947	0.847877	0.8714	0.854247	0.910931	0.890168	0.881775	0.861592	0.845197	0	0	0	0	0	0	0	0	0	0	0	0	0	0	0	0	0	0	0	0
M065S1SP2A07QC	M065S1_QC_C_20170821	Pseudanabaena	0.878753	0.870745	0.873258	0.895957	0.880794	0.854201	0.852316	0.85203	0.851761	0.851881	1	0.999862	0.999925	0.999843	0.999811	0.999889	0.999484	0.99986	0.999692	0.999906	0.999759	0.999853	0.999257	0.999329	0.990769	0.99991	0.997621	0	0	0	0	0	0	0	0	0	0	0	0	0	0	0	0	0	0	0	0
M085S1SP2A07QC	M085S1_QC_C_20170828	Pseudanabaena	0.886835	0.878379	0.881254	0.90102	0.888937	0.863461	0.862268	0.861259	0.861739	0.861998	0.999862	1	0.99992	0.999877	0.999847	0.999849	0.999496	0.999863	0.999771	0.999912	0.99976	0.999892	0.999275	0.999379	0.991204	0.999908	0.997743	0	0	0	0	0	0	0	0	0	0	0	0	0	0	0	0	0	0	0	0
M151S2SP2A07QC	M151S2_QC_C_20180920	Pseudanabaena	0.879381	0.871845	0.873886	0.896007	0.881508	0.853013	0.854594	0.854031	0.85374	0.854046	0.999925	0.99992	1	0.999905	0.999858	0.999907	0.999525	0.99989	0.999756	0.999932	0.999788	0.999934	0.999316	0.99939	0.990738	0.999939	0.997675	0	0	0	0	0	0	0	0	0	0	0	0	0	0	0	0	0	0	0	0
M152S2SP2A07QC	M152S2_QC_C_20180920	Pseudanabaena	0.877312	0.869179	0.871617	0.895036	0.879493	0.849829	0.850672	0.850572	0.850273	0.850475	0.999843	0.999877	0.999905	1	0.999839	0.999843	0.999475	0.999853	0.999777	0.999874	0.999725	0.99983	0.999274	0.999359	0.991362	0.99987	0.997651	0	0	0	0	0	0	0	0	0	0	0	0	0	0	0	0	0	0	0	0
M037S2SP2A07QC	M037S2_QC_C_20180820	Pseudanabaena	0.876751	0.867758	0.870143	0.894536	0.877835	0.848641	0.849651	0.849593	0.849246	0.849436	0.999811	0.999847	0.999858	0.999839	1	0.999803	0.99943	0.999812	0.999723	0.999827	0.999723	0.999805	0.999263	0.999347	0.991033	0.999883	0.997664	0	0	0	0	0	0	0	0	0	0	0	0	0	0	0	0	0	0	0	0
M135S2SP2A07QC	M135S2_QC_C_20180920	Pseudanabaena	0.90344	0.897463	0.894444	0.914674	0.906551	0.883369	0.883353	0.882657	0.882553	0.882796	0.999889	0.999849	0.999907	0.999843	0.999803	1	0.999488	0.999824	0.999765	0.999957	0.99976	0.999888	0.999261	0.999359	0.990883	0.999935	0.997685	0	0	0	0	0	0	0	0	0	0	0	0	0	0	0	0	0	0	0	0
M079S1SP2A07QC	M079S1_QC_C_20170828	Pseudanabaena	0.87112	0.889036	0.86397	0.899987	0.86843	0.870789	0.874708	0.874067	0.873823	0.87455	0.999484	0.999496	0.999525	0.999475	0.99943	0.999488	1	0.999349	0.999266	0.999494	0.999519	0.999517	0.999751	0.999718	0.991485	0.999761	0.997116	0	0	0	0	0	0	0	0	0	0	0	0	0	0	0	0	0	0	0	0
M074S1SP2A07QC	M074S1_QC_C_20170821	Pseudanabaena	0.875282	0.868226	0.869893	0.894951	0.877818	0.848525	0.848094	0.847868	0.847745	0.847694	0.99986	0.999863	0.99989	0.999853	0.999812	0.999824	0.999349	1	0.999765	0.999861	0.999727	0.999853	0.999244	0.999333	0.991267	0.999837	0.997657	0	0	0	0	0	0	0	0	0	0	0	0	0	0	0	0	0	0	0	0
M114S2SP2A07QC	M114S2_QC_C_20180904	Pseudanabaena	0.876134	0.87727	0.869782	0.89752	0.877556	0.849277	0.849497	0.849517	0.849416	0.84947	0.999692	0.999771	0.999756	0.999777	0.999723	0.999765	0.999266	0.999765	1	0.999796	0.999642	0.999813	0.999183	0.999164	0.990957	0.999761	0.997711	0	0	0	0	0	0	0	0	0	0	0	0	0	0	0	0	0	0	0	0
M125S2SP2A07QC	M125S2_QC_C_20180920	Pseudanabaena	0.870099	0.866969	0.852214	0.892191	0.870228	0.847916	0.848139	0.848022	0.847679	0.847877	0.999906	0.999912	0.999932	0.999874	0.999827	0.999957	0.999494	0.999861	0.999796	1	0.999787	0.999902	0.999374	0.999379	0.990967	0.999922	0.997791	0	0	0	0	0	0	0	0	0	0	0	0	0	0	0	0	0	0	0	0
M179S2SP2A07QC	M179S2_QC_C_20181003	Pseudanabaena	0.878733	0.885415	0.872037	0.907025	0.879045	0.871187	0.871973	0.871036	0.871	0.8714	0.999759	0.99976	0.999788	0.999725	0.999723	0.99976	0.999519	0.999727	0.999642	0.999787	1	0.999784	0.999456	0.999288	0.991677	0.999746	0.997688	0	0	0	0	0	0	0	0	0	0	0	0	0	0	0	0	0	0	0	0
M176S2SP2A07QC	M176S2_QC_C_20181003	Pseudanabaena	0.880466	0.873272	0.875538	0.897793	0.882294	0.85363	0.854599	0.853586	0.853456	0.854247	0.999853	0.999892	0.999934	0.99983	0.999805	0.999888	0.999517	0.999853	0.999813	0.999902	0.999784	1	0.999348	0.999396	0.990968	0.999941	0.99771	0	0	0	0	0	0	0	0	0	0	0	0	0	0	0	0	0	0	0	0
M051S1SP2A07QC	M051S1_QC_C_20170821	Pseudanabaena	0.895034	0.918184	0.895272	0.916665	0.842719	0.909057	0.910972	0.909637	0.91031	0.910931	0.999257	0.999275	0.999316	0.999274	0.999263	0.999261	0.999751	0.999244	0.999183	0.999374	0.999456	0.999348	1	0.999282	0.990842	0.999696	0.996899	0	0	0	0	0	0	0	0	0	0	0	0	0	0	0	0	0	0	0	0
M090S1SP2A07QC	M090S1_QC_C_20170828	Pseudanabaena	0.84128	0.902425	0.871141	0.904655	0.87499	0.88713	0.889827	0.887776	0.888528	0.890168	0.999329	0.999379	0.99939	0.999359	0.999347	0.999359	0.999718	0.999333	0.999164	0.999379	0.999288	0.999396	0.999282	1	0.991116	0.999818	0.997371	0	0	0	0	0	0	0	0	0	0	0	0	0	0	0	0	0	0	0	0
M109S1SP2A07QC	M109S1_QC_C_20170926	Pseudanabaena	0.879561	0.898861	0.863193	0.840803	0.878852	0.880543	0.882776	0.881637	0.881575	0.881775	0.990769	0.991204	0.990738	0.991362	0.991033	0.990883	0.991485	0.991267	0.990957	0.990967	0.991677	0.990968	0.990842	0.991116	1	0.991669	0.992621	0	0	0	0	0	0	0	0	0	0	0	0	0	0	0	0	0	0	0	0
M172S2SP2A07QC	M172S2_QC_C_20181003	Pseudanabaena	0.865996	0.878183	0.857324	0.901824	0.8789	0.860809	0.862401	0.861126	0.861149	0.861592	0.99991	0.999908	0.999939	0.99987	0.999883	0.999935	0.999761	0.999837	0.999761	0.999922	0.999746	0.999941	0.999696	0.999818	0.991669	1	0.997649	0	0	0	0	0	0	0	0	0	0	0	0	0	0	0	0	0	0	0	0
M110S1SP2A07QC	M110S1_QC_C_20170926	Pseudanabaena	0.863264	0.865119	0.859418	0.891381	0.87154	0.845092	0.845749	0.845356	0.845257	0.845197	0.997621	0.997743	0.997675	0.997651	0.997664	0.997685	0.997116	0.997657	0.997711	0.997791	0.997688	0.99771	0.996899	0.997371	0.992621	0.997649	1	0	0	0	0	0	0	0	0	0	0	0	0	0	0	0	0	0	0	0	0
M135S2SP1A08QC	M135S2_QC_C_20180920	Chitinophagaceae bacterium	0	0	0	0	0	0	0	0	0	0	0	0	0	0	0	0	0	0	0	0	0	0	0	0	0	0	0	1	0.991712	0.976507	0.975711	0.97669	0.994732	0.985453	0.989014	0.987456	0.984036	0.987368	0.984743	0.988052	0.97619	0.974992	0.975668	0.976384	0	0	0
M113S1SP1A08QC	M113S1_QC_C_20170926	Chitinophagaceae bacterium	0	0	0	0	0	0	0	0	0	0	0	0	0	0	0	0	0	0	0	0	0	0	0	0	0	0	0	0.991712	1	0.976287	0.975818	0.976402	0.990733	0.985928	0.987517	0.986807	0.984605	0.987724	0.985419	0.986143	0.976159	0.975648	0.975228	0.97643	0	0	0
M065S1SP1A08QC	M065S1_QC_C_20170821	Chitinophagaceae bacterium	0	0	0	0	0	0	0	0	0	0	0	0	0	0	0	0	0	0	0	0	0	0	0	0	0	0	0	0.976507	0.976287	1	0.987148	0.99983	0.974909	0.987407	0.981159	0.987032	0.984929	0.985324	0.983891	0.980157	0.990717	0.98823	0.988352	0.989162	0	0	0
M046S1SP1A08QC	M046S1_QC_C_20170817	Chitinophagaceae bacterium	0	0	0	0	0	0	0	0	0	0	0	0	0	0	0	0	0	0	0	0	0	0	0	0	0	0	0	0.975711	0.975818	0.987148	1	0.987553	0.975338	0.982618	0.981048	0.980604	0.982548	0.982697	0.983507	0.978486	0.984289	0.985864	0.987056	0.983848	0	0	0
M015S2SP1A08QC	M015S2_QC_C_20180808	Chitinophagaceae bacterium	0	0	0	0	0	0	0	0	0	0	0	0	0	0	0	0	0	0	0	0	0	0	0	0	0	0	0	0.97669	0.976402	0.99983	0.987553	1	0.975036	0.98753	0.981437	0.986909	0.985018	0.985389	0.983805	0.98004	0.990692	0.987542	0.988524	0.988679	0	0	0
M122S2SP1A08QC	M122S2_QC_C_20180904	Chitinophagaceae bacterium	0	0	0	0	0	0	0	0	0	0	0	0	0	0	0	0	0	0	0	0	0	0	0	0	0	0	0	0.994732	0.990733	0.974909	0.975338	0.975036	1	0.984685	0.988232	0.985886	0.98243	0.98622	0.984496	0.987763	0.974908	0.974407	0.974326	0.975196	0	0	0
M169S2SP1A08QC	M169S2_QC_C_20181003	Chitinophagaceae bacterium	0	0	0	0	0	0	0	0	0	0	0	0	0	0	0	0	0	0	0	0	0	0	0	0	0	0	0	0.985453	0.985928	0.987407	0.982618	0.98753	0.984685	1	0.98575	0.987529	0.986325	0.988012	0.986138	0.985693	0.985076	0.983349	0.982661	0.984018	0	0	0
M049S2SP1A08QC	M049S2_QC_C_20180820	Chitinophagaceae bacterium	0	0	0	0	0	0	0	0	0	0	0	0	0	0	0	0	0	0	0	0	0	0	0	0	0	0	0	0.989014	0.987517	0.981159	0.981048	0.981437	0.988232	0.98575	1	0.986552	0.985108	0.986665	0.985539	0.988268	0.982161	0.982268	0.982149	0.981399	0	0	0
M025S2SP1A08QC	M025S2_QC_C_20180808	Chitinophagaceae bacterium	0	0	0	0	0	0	0	0	0	0	0	0	0	0	0	0	0	0	0	0	0	0	0	0	0	0	0	0.987456	0.986807	0.987032	0.980604	0.986909	0.985886	0.987529	0.986552	1	0.985547	0.987499	0.985841	0.986417	0.983129	0.980958	0.98105	0.981997	0	0	0
M144S2SP1A08QC	M144S2_QC_C_20180920	Chitinophagaceae bacterium	0	0	0	0	0	0	0	0	0	0	0	0	0	0	0	0	0	0	0	0	0	0	0	0	0	0	0	0.984036	0.984605	0.984929	0.982548	0.985018	0.98243	0.986325	0.985108	0.985547	1	0.987994	0.986731	0.984845	0.988464	0.986578	0.988099	0.988743	0	0	0
M165S2SP1A08QC	M165S2_QC_C_20181003	Chitinophagaceae bacterium	0	0	0	0	0	0	0	0	0	0	0	0	0	0	0	0	0	0	0	0	0	0	0	0	0	0	0	0.987368	0.987724	0.985324	0.982697	0.985389	0.98622	0.988012	0.986665	0.987499	0.987994	1	0.986185	0.985354	0.984652	0.982815	0.98384	0.984241	0	0	0
M042S1SP1A08QC	M042S1_QC_C_20170817	Chitinophagaceae bacterium	0	0	0	0	0	0	0	0	0	0	0	0	0	0	0	0	0	0	0	0	0	0	0	0	0	0	0	0.984743	0.985419	0.983891	0.983507	0.983805	0.984496	0.986138	0.985539	0.985841	0.986731	0.986185	1	0.984954	0.984787	0.984491	0.985338	0.984557	0	0	0
M054S2SP1A08QC	M054S2_QC_C_20180820	Chitinophagaceae bacterium	0	0	0	0	0	0	0	0	0	0	0	0	0	0	0	0	0	0	0	0	0	0	0	0	0	0	0	0.988052	0.986143	0.980157	0.978486	0.98004	0.987763	0.985693	0.988268	0.986417	0.984845	0.985354	0.984954	1	0.981625	0.983513	0.980743	0.981758	0	0	0
M034S2SP1A08QC	M034S2_QC_C_20180808	Chitinophagaceae bacterium	0	0	0	0	0	0	0	0	0	0	0	0	0	0	0	0	0	0	0	0	0	0	0	0	0	0	0	0.97619	0.976159	0.990717	0.984289	0.990692	0.974908	0.985076	0.982161	0.983129	0.988464	0.984652	0.984787	0.981625	1	0.993311	0.99451	0.995433	0	0	0
M045S1SP1A08QC	M045S1_QC_C_20170817	Chitinophagaceae bacterium	0	0	0	0	0	0	0	0	0	0	0	0	0	0	0	0	0	0	0	0	0	0	0	0	0	0	0	0.974992	0.975648	0.98823	0.985864	0.987542	0.974407	0.983349	0.982268	0.980958	0.986578	0.982815	0.984491	0.983513	0.993311	1	0.992248	0.993469	0	0	0
M043S1SP1A08QC	M043S1_QC_C_20170817	Chitinophagaceae bacterium	0	0	0	0	0	0	0	0	0	0	0	0	0	0	0	0	0	0	0	0	0	0	0	0	0	0	0	0.975668	0.975228	0.988352	0.987056	0.988524	0.974326	0.982661	0.982149	0.98105	0.988099	0.98384	0.985338	0.980743	0.99451	0.992248	1	0.995117	0	0	0
M083S1SP1A08QC	M083S1_QC_C_20170828	Chitinophagaceae bacterium	0	0	0	0	0	0	0	0	0	0	0	0	0	0	0	0	0	0	0	0	0	0	0	0	0	0	0	0.976384	0.97643	0.989162	0.983848	0.988679	0.975196	0.984018	0.981399	0.981997	0.988743	0.984241	0.984557	0.981758	0.995433	0.993469	0.995117	1	0	0	0
M55BS1SP2A09MG	M55BS1_MG_B_20181120	Chitinophagaceae bacterium	0	0	0	0	0	0	0	0	0	0	0	0	0	0	0	0	0	0	0	0	0	0	0	0	0	0	0	0	0	0	0	0	0	0	0	0	0	0	0	0	0	0	0	0	1	0.999907	0.999886
M54BS1SP2A09MG	M54BS1_MG_B_20181120	Chitinophagaceae bacterium	0	0	0	0	0	0	0	0	0	0	0	0	0	0	0	0	0	0	0	0	0	0	0	0	0	0	0	0	0	0	0	0	0	0	0	0	0	0	0	0	0	0	0	0	0.999907	1	0.999881
M18BS1SP2A09MG	M18BS1_MG_B_20180821	Chitinophagaceae bacterium	0	0	0	0	0	0	0	0	0	0	0	0	0	0	0	0	0	0	0	0	0	0	0	0	0	0	0	0	0	0	0	0	0	0	0	0	0	0	0	0	0	0	0	0	0.999886	0.999881	1
M27BS1SP2A09MG	M27BS1_MG_B_20180913	Chitinophagaceae bacterium	0	0	0	0	0	0	0	0	0	0	0	0	0	0	0	0	0	0	0	0	0	0	0	0	0	0	0	0	0	0	0	0	0	0	0	0	0	0	0	0	0	0	0	0	0.999875	0.99984	0.999808
M57BS1SP2A09MG	M57BS1_MG_B_20181120	Chitinophagaceae bacterium	0	0	0	0	0	0	0	0	0	0	0	0	0	0	0	0	0	0	0	0	0	0	0	0	0	0	0	0	0	0	0	0	0	0	0	0	0	0	0	0	0	0	0	0	0.999809	0.999797	0.999778
M04BS1SP3A03MG	M04BS1_MG_B_20180427	Chitinophagaceae bacterium	0	0	0	0	0	0	0	0	0	0	0	0	0	0	0	0	0	0	0	0	0	0	0	0	0	0	0	0	0	0	0	0	0	0	0	0	0	0	0	0	0	0	0	0	0	0	0
M18BS1SP3A03MG	M18BS1_MG_B_20180821	Chitinophagaceae bacterium	0	0	0	0	0	0	0	0	0	0	0	0	0	0	0	0	0	0	0	0	0	0	0	0	0	0	0	0	0	0	0	0	0	0	0	0	0	0	0	0	0	0	0	0	0	0	0
M137S2SP1A01QC	M137S2_QC_C_20180920	Bacteroidetes bacterium G1	0	0	0	0	0	0	0	0	0	0	0	0	0	0	0	0	0	0	0	0	0	0	0	0	0	0	0	0	0	0	0	0	0	0	0	0	0	0	0	0	0	0	0	0	0	0	0
M165S2SP1A01QC	M165S2_QC_C_20181003	Bacteroidetes bacterium G1	0	0	0	0	0	0	0	0	0	0	0	0	0	0	0	0	0	0	0	0	0	0	0	0	0	0	0	0	0	0	0	0	0	0	0	0	0	0	0	0	0	0	0	0	0	0	0
M144S2SP1A02QC	M144S2_QC_C_20180920	Flavobacterium	0	0	0	0	0	0	0	0	0	0	0	0	0	0	0	0	0	0	0	0	0	0	0	0	0	0	0	0	0	0	0	0	0	0	0	0	0	0	0	0	0	0	0	0	0	0	0
M172S2SP1A04QC	M172S2_QC_C_20181003	Cytophagales bacterium	0	0	0	0	0	0	0	0	0	0	0	0	0	0	0	0	0	0	0	0	0	0	0	0	0	0	0	0	0	0	0	0	0	0	0	0	0	0	0	0	0	0	0	0	0	0	0
M152S2SP1A04QC	M152S2_QC_C_20180920	Cytophagales bacterium	0	0	0	0	0	0	0	0	0	0	0	0	0	0	0	0	0	0	0	0	0	0	0	0	0	0	0	0	0	0	0	0	0	0	0	0	0	0	0	0	0	0	0	0	0	0	0
M091S2SP1A04QC	M091S2_QC_C_20180904	Cytophagales bacterium	0	0	0	0	0	0	0	0	0	0	0	0	0	0	0	0	0	0	0	0	0	0	0	0	0	0	0	0	0	0	0	0	0	0	0	0	0	0	0	0	0	0	0	0	0	0	0
M135S2SP1A04QC	M135S2_QC_C_20180920	Cytophagales bacterium	0	0	0	0	0	0	0	0	0	0	0	0	0	0	0	0	0	0	0	0	0	0	0	0	0	0	0	0	0	0	0	0	0	0	0	0	0	0	0	0	0	0	0	0	0	0	0
M136S2SP1A04QC	M136S2_QC_C_20180920	Cytophagales bacterium	0	0	0	0	0	0	0	0	0	0	0	0	0	0	0	0	0	0	0	0	0	0	0	0	0	0	0	0	0	0	0	0	0	0	0	0	0	0	0	0	0	0	0	0	0	0	0
M176S2SP1A04QC	M176S2_QC_C_20181003	Cytophagales bacterium	0	0	0	0	0	0	0	0	0	0	0	0	0	0	0	0	0	0	0	0	0	0	0	0	0	0	0	0	0	0	0	0	0	0	0	0	0	0	0	0	0	0	0	0	0	0	0
M155S2SP1A04QC	M155S2_QC_C_20180920	Cytophagales bacterium	0	0	0	0	0	0	0	0	0	0	0	0	0	0	0	0	0	0	0	0	0	0	0	0	0	0	0	0	0	0	0	0	0	0	0	0	0	0	0	0	0	0	0	0	0	0	0
M125S2SP1A04QC	M125S2_QC_C_20180920	Cytophagales bacterium	0	0	0	0	0	0	0	0	0	0	0	0	0	0	0	0	0	0	0	0	0	0	0	0	0	0	0	0	0	0	0	0	0	0	0	0	0	0	0	0	0	0	0	0	0	0	0
M015S2SP1A04QC	M015S2_QC_C_20180808	Cytophagales bacterium	0	0	0	0	0	0	0	0	0	0	0	0	0	0	0	0	0	0	0	0	0	0	0	0	0	0	0	0	0	0	0	0	0	0	0	0	0	0	0	0	0	0	0	0	0	0	0
M037S2SP1A04QC	M037S2_QC_C_20180820	Cytophagales bacterium	0	0	0	0	0	0	0	0	0	0	0	0	0	0	0	0	0	0	0	0	0	0	0	0	0	0	0	0	0	0	0	0	0	0	0	0	0	0	0	0	0	0	0	0	0	0	0
M137S2SP1A04QC	M137S2_QC_C_20180920	Cytophagales bacterium	0	0	0	0	0	0	0	0	0	0	0	0	0	0	0	0	0	0	0	0	0	0	0	0	0	0	0	0	0	0	0	0	0	0	0	0	0	0	0	0	0	0	0	0	0	0	0
M144S2SP1A04QC	M144S2_QC_C_20180920	Cytophagales bacterium	0	0	0	0	0	0	0	0	0	0	0	0	0	0	0	0	0	0	0	0	0	0	0	0	0	0	0	0	0	0	0	0	0	0	0	0	0	0	0	0	0	0	0	0	0	0	0
M087S2SP1A04QC	M087S2_QC_C_20180904	Cytophagales bacterium	0	0	0	0	0	0	0	0	0	0	0	0	0	0	0	0	0	0	0	0	0	0	0	0	0	0	0	0	0	0	0	0	0	0	0	0	0	0	0	0	0	0	0	0	0	0	0
M116S2SP1A04QC	M116S2_QC_C_20180904	Cytophagales bacterium	0	0	0	0	0	0	0	0	0	0	0	0	0	0	0	0	0	0	0	0	0	0	0	0	0	0	0	0	0	0	0	0	0	0	0	0	0	0	0	0	0	0	0	0	0	0	0
M151S2SP2A05QC	M151S2_QC_C_20180920	Cytophagales bacterium	0	0	0	0	0	0	0	0	0	0	0	0	0	0	0	0	0	0	0	0	0	0	0	0	0	0	0	0	0	0	0	0	0	0	0	0	0	0	0	0	0	0	0	0	0	0	0
M112S1SP2A05QC	M112S1_QC_C_20170926	Cytophagales bacterium	0	0	0	0	0	0	0	0	0	0	0	0	0	0	0	0	0	0	0	0	0	0	0	0	0	0	0	0	0	0	0	0	0	0	0	0	0	0	0	0	0	0	0	0	0	0	0
M162S2SP2A05QC	M162S2_QC_C_20181003	Cytophagales bacterium	0	0	0	0	0	0	0	0	0	0	0	0	0	0	0	0	0	0	0	0	0	0	0	0	0	0	0	0	0	0	0	0	0	0	0	0	0	0	0	0	0	0	0	0	0	0	0
M112S2SP2A05QC	M112S2_QC_C_20180904	Cytophagales bacterium	0	0	0	0	0	0	0	0	0	0	0	0	0	0	0	0	0	0	0	0	0	0	0	0	0	0	0	0	0	0	0	0	0	0	0	0	0	0	0	0	0	0	0	0	0	0	0
M002S1SP2A05QC	M002S1_QC_C_20170808	Cytophagales bacterium	0	0	0	0	0	0	0	0	0	0	0	0	0	0	0	0	0	0	0	0	0	0	0	0	0	0	0	0	0	0	0	0	0	0	0	0	0	0	0	0	0	0	0	0	0	0	0
M002S1SP3A10QC	M002S1_QC_C_20170808	Cytophagales bacterium	0	0	0	0	0	0	0	0	0	0	0	0	0	0	0	0	0	0	0	0	0	0	0	0	0	0	0	0	0	0	0	0	0	0	0	0	0	0	0	0	0	0	0	0	0	0	0
M144S2SP1A11QC	M144S2_QC_C_20180920	Bacteroidetes bacterium G2	0	0	0	0	0	0	0	0	0	0	0	0	0	0	0	0	0	0	0	0	0	0	0	0	0	0	0	0	0	0	0	0	0	0	0	0	0	0	0	0	0	0	0	0	0	0	0
M038S2SP1A61QC	M038S2_QC_C_20180820	Phenylobacterium	0	0	0	0	0	0	0	0	0	0	0	0	0	0	0	0	0	0	0	0	0	0	0	0	0	0	0	0	0	0	0	0	0	0	0	0	0	0	0	0	0	0	0	0	0	0	0
M010S1SP1A61QC	M010S1_QC_C_20170808	Phenylobacterium	0	0	0	0	0	0	0	0	0	0	0	0	0	0	0	0	0	0	0	0	0	0	0	0	0	0	0	0	0	0	0	0	0	0	0	0	0	0	0	0	0	0	0	0	0	0	0
M095S1SP1A61QC	M095S1_QC_C_20170828	Phenylobacterium	0	0	0	0	0	0	0	0	0	0	0	0	0	0	0	0	0	0	0	0	0	0	0	0	0	0	0	0	0	0	0	0	0	0	0	0	0	0	0	0	0	0	0	0	0	0	0
M088S1SP1A61QC	M088S1_QC_C_20170828	Phenylobacterium	0	0	0	0	0	0	0	0	0	0	0	0	0	0	0	0	0	0	0	0	0	0	0	0	0	0	0	0	0	0	0	0	0	0	0	0	0	0	0	0	0	0	0	0	0	0	0
M086S1SP1A61QC	M086S1_QC_C_20170828	Phenylobacterium	0	0	0	0	0	0	0	0	0	0	0	0	0	0	0	0	0	0	0	0	0	0	0	0	0	0	0	0	0	0	0	0	0	0	0	0	0	0	0	0	0	0	0	0	0	0	0
M015S1SP1A61QC	M015S1_QC_C_20170808	Phenylobacterium	0	0	0	0	0	0	0	0	0	0	0	0	0	0	0	0	0	0	0	0	0	0	0	0	0	0	0	0	0	0	0	0	0	0	0	0	0	0	0	0	0	0	0	0	0	0	0
M038S1SP1A61QC	M038S1_QC_C_20170811	Phenylobacterium	0	0	0	0	0	0	0	0	0	0	0	0	0	0	0	0	0	0	0	0	0	0	0	0	0	0	0	0	0	0	0	0	0	0	0	0	0	0	0	0	0	0	0	0	0	0	0
M109S1SP1A61QC	M109S1_QC_C_20170926	Phenylobacterium	0	0	0	0	0	0	0	0	0	0	0	0	0	0	0	0	0	0	0	0	0	0	0	0	0	0	0	0	0	0	0	0	0	0	0	0	0	0	0	0	0	0	0	0	0	0	0
M110S1SP1A61QC	M110S1_QC_C_20170926	Phenylobacterium	0	0	0	0	0	0	0	0	0	0	0	0	0	0	0	0	0	0	0	0	0	0	0	0	0	0	0	0	0	0	0	0	0	0	0	0	0	0	0	0	0	0	0	0	0	0	0
M112S1SP1A61QC	M112S1_QC_C_20170926	Phenylobacterium	0	0	0	0	0	0	0	0	0	0	0	0	0	0	0	0	0	0	0	0	0	0	0	0	0	0	0	0	0	0	0	0	0	0	0	0	0	0	0	0	0	0	0	0	0	0	0
M099S2SP1A61QC	M099S2_QC_C_20180904	Phenylobacterium	0	0	0	0	0	0	0	0	0	0	0	0	0	0	0	0	0	0	0	0	0	0	0	0	0	0	0	0	0	0	0	0	0	0	0	0	0	0	0	0	0	0	0	0	0	0	0
M065S2SP1A61QC	M065S2_QC_C_20180820	Phenylobacterium	0	0	0	0	0	0	0	0	0	0	0	0	0	0	0	0	0	0	0	0	0	0	0	0	0	0	0	0	0	0	0	0	0	0	0	0	0	0	0	0	0	0	0	0	0	0	0
M046S2SP1A61QC	M046S2_QC_C_20180820	Phenylobacterium	0	0	0	0	0	0	0	0	0	0	0	0	0	0	0	0	0	0	0	0	0	0	0	0	0	0	0	0	0	0	0	0	0	0	0	0	0	0	0	0	0	0	0	0	0	0	0
M054S2SP2A62QC	M054S2_QC_C_20180820	Phenylobacterium	0	0	0	0	0	0	0	0	0	0	0	0	0	0	0	0	0	0	0	0	0	0	0	0	0	0	0	0	0	0	0	0	0	0	0	0	0	0	0	0	0	0	0	0	0	0	0
M113S1SP2A62QC	M113S1_QC_C_20170926	Phenylobacterium	0	0	0	0	0	0	0	0	0	0	0	0	0	0	0	0	0	0	0	0	0	0	0	0	0	0	0	0	0	0	0	0	0	0	0	0	0	0	0	0	0	0	0	0	0	0	0
M18BS1SP3A60MG	M18BS1_MG_B_20180821	Phenylobacterium	0	0	0	0	0	0	0	0	0	0	0	0	0	0	0	0	0	0	0	0	0	0	0	0	0	0	0	0	0	0	0	0	0	0	0	0	0	0	0	0	0	0	0	0	0	0	0
M57BS1SP3A60MG	M57BS1_MG_B_20181120	Phenylobacterium	0	0	0	0	0	0	0	0	0	0	0	0	0	0	0	0	0	0	0	0	0	0	0	0	0	0	0	0	0	0	0	0	0	0	0	0	0	0	0	0	0	0	0	0	0	0	0
M63BS1SP3A60MG	M63BS1_MG_B_20181120	Phenylobacterium	0	0	0	0	0	0	0	0	0	0	0	0	0	0	0	0	0	0	0	0	0	0	0	0	0	0	0	0	0	0	0	0	0	0	0	0	0	0	0	0	0	0	0	0	0	0	0
M44BS1SP3A60MG	M44BS1_MG_B_20181030	Phenylobacterium	0	0	0	0	0	0	0	0	0	0	0	0	0	0	0	0	0	0	0	0	0	0	0	0	0	0	0	0	0	0	0	0	0	0	0	0	0	0	0	0	0	0	0	0	0	0	0
M51BS1SP3A60MG	M51BS1_MG_B_20181030	Phenylobacterium	0	0	0	0	0	0	0	0	0	0	0	0	0	0	0	0	0	0	0	0	0	0	0	0	0	0	0	0	0	0	0	0	0	0	0	0	0	0	0	0	0	0	0	0	0	0	0
M53BS1SP3A60MG	M53BS1_MG_B_20181030	Phenylobacterium	0	0	0	0	0	0	0	0	0	0	0	0	0	0	0	0	0	0	0	0	0	0	0	0	0	0	0	0	0	0	0	0	0	0	0	0	0	0	0	0	0	0	0	0	0	0	0
M26BS1SP3A60MG	M26BS1_MG_B_20180913	Phenylobacterium	0	0	0	0	0	0	0	0	0	0	0	0	0	0	0	0	0	0	0	0	0	0	0	0	0	0	0	0	0	0	0	0	0	0	0	0	0	0	0	0	0	0	0	0	0	0	0
M38BS1SP3A60MG	M38BS1_MG_B_20181030	Phenylobacterium	0	0	0	0	0	0	0	0	0	0	0	0	0	0	0	0	0	0	0	0	0	0	0	0	0	0	0	0	0	0	0	0	0	0	0	0	0	0	0	0	0	0	0	0	0	0	0
M42BS1SP3A60MG	M42BS1_MG_B_20181030	Phenylobacterium	0	0	0	0	0	0	0	0	0	0	0	0	0	0	0	0	0	0	0	0	0	0	0	0	0	0	0	0	0	0	0	0	0	0	0	0	0	0	0	0	0	0	0	0	0	0	0
M59BS1SP3A60MG	M59BS1_MG_B_20181120	Phenylobacterium	0	0	0	0	0	0	0	0	0	0	0	0	0	0	0	0	0	0	0	0	0	0	0	0	0	0	0	0	0	0	0	0	0	0	0	0	0	0	0	0	0	0	0	0	0	0	0
M61BS1SP3A60MG	M61BS1_MG_B_20181120	Phenylobacterium	0	0	0	0	0	0	0	0	0	0	0	0	0	0	0	0	0	0	0	0	0	0	0	0	0	0	0	0	0	0	0	0	0	0	0	0	0	0	0	0	0	0	0	0	0	0	0
M25BS1SP3A60MG	M25BS1_MG_B_20180913	Phenylobacterium	0	0	0	0	0	0	0	0	0	0	0	0	0	0	0	0	0	0	0	0	0	0	0	0	0	0	0	0	0	0	0	0	0	0	0	0	0	0	0	0	0	0	0	0	0	0	0
M41BS1SP3A60MG	M41BS1_MG_B_20181030	Phenylobacterium	0	0	0	0	0	0	0	0	0	0	0	0	0	0	0	0	0	0	0	0	0	0	0	0	0	0	0	0	0	0	0	0	0	0	0	0	0	0	0	0	0	0	0	0	0	0	0
M29BS1SP3A60MG	M29BS1_MG_B_20180913	Phenylobacterium	0	0	0	0	0	0	0	0	0	0	0	0	0	0	0	0	0	0	0	0	0	0	0	0	0	0	0	0	0	0	0	0	0	0	0	0	0	0	0	0	0	0	0	0	0	0	0
M62BS1SP3A60MG	M62BS1_MG_B_20181120	Phenylobacterium	0	0	0	0	0	0	0	0	0	0	0	0	0	0	0	0	0	0	0	0	0	0	0	0	0	0	0	0	0	0	0	0	0	0	0	0	0	0	0	0	0	0	0	0	0	0	0
M60BS1SP3A60MG	M60BS1_MG_B_20181120	Phenylobacterium	0	0	0	0	0	0	0	0	0	0	0	0	0	0	0	0	0	0	0	0	0	0	0	0	0	0	0	0	0	0	0	0	0	0	0	0	0	0	0	0	0	0	0	0	0	0	0
M43BS1SP3A60MG	M43BS1_MG_B_20181030	Phenylobacterium	0	0	0	0	0	0	0	0	0	0	0	0	0	0	0	0	0	0	0	0	0	0	0	0	0	0	0	0	0	0	0	0	0	0	0	0	0	0	0	0	0	0	0	0	0	0	0
M54BS1SP3A60MG	M54BS1_MG_B_20181120	Phenylobacterium	0	0	0	0	0	0	0	0	0	0	0	0	0	0	0	0	0	0	0	0	0	0	0	0	0	0	0	0	0	0	0	0	0	0	0	0	0	0	0	0	0	0	0	0	0	0	0
M39BS1SP3A60MG	M39BS1_MG_B_20181030	Phenylobacterium	0	0	0	0	0	0	0	0	0	0	0	0	0	0	0	0	0	0	0	0	0	0	0	0	0	0	0	0	0	0	0	0	0	0	0	0	0	0	0	0	0	0	0	0	0	0	0
M34BS1SP3A60MG	M34BS1_MG_B_20181030	Phenylobacterium	0	0	0	0	0	0	0	0	0	0	0	0	0	0	0	0	0	0	0	0	0	0	0	0	0	0	0	0	0	0	0	0	0	0	0	0	0	0	0	0	0	0	0	0	0	0	0
M27BS1SP3A60MG	M27BS1_MG_B_20180913	Phenylobacterium	0	0	0	0	0	0	0	0	0	0	0	0	0	0	0	0	0	0	0	0	0	0	0	0	0	0	0	0	0	0	0	0	0	0	0	0	0	0	0	0	0	0	0	0	0	0	0
M005S1SP4A59QC	M005S1_QC_C_20170808	Phenylobacterium	0	0	0	0	0	0	0	0	0	0	0	0	0	0	0	0	0	0	0	0	0	0	0	0	0	0	0	0	0	0	0	0	0	0	0	0	0	0	0	0	0	0	0	0	0	0	0
M055S1SP4A59QC	M055S1_QC_C_20170821	Phenylobacterium	0	0	0	0	0	0	0	0	0	0	0	0	0	0	0	0	0	0	0	0	0	0	0	0	0	0	0	0	0	0	0	0	0	0	0	0	0	0	0	0	0	0	0	0	0	0	0
M022S1SP4A59QC	M022S1_QC_C_20170808	Phenylobacterium	0	0	0	0	0	0	0	0	0	0	0	0	0	0	0	0	0	0	0	0	0	0	0	0	0	0	0	0	0	0	0	0	0	0	0	0	0	0	0	0	0	0	0	0	0	0	0
M176S2SP4A59QC	M176S2_QC_C_20181003	Phenylobacterium	0	0	0	0	0	0	0	0	0	0	0	0	0	0	0	0	0	0	0	0	0	0	0	0	0	0	0	0	0	0	0	0	0	0	0	0	0	0	0	0	0	0	0	0	0	0	0
M058S1SP4A59QC	M058S1_QC_C_20170821	Phenylobacterium	0	0	0	0	0	0	0	0	0	0	0	0	0	0	0	0	0	0	0	0	0	0	0	0	0	0	0	0	0	0	0	0	0	0	0	0	0	0	0	0	0	0	0	0	0	0	0
M018S1SP4A59QC	M018S1_QC_C_20170808	Phenylobacterium	0	0	0	0	0	0	0	0	0	0	0	0	0	0	0	0	0	0	0	0	0	0	0	0	0	0	0	0	0	0	0	0	0	0	0	0	0	0	0	0	0	0	0	0	0	0	0
M079S1SP4A59QC	M079S1_QC_C_20170828	Phenylobacterium	0	0	0	0	0	0	0	0	0	0	0	0	0	0	0	0	0	0	0	0	0	0	0	0	0	0	0	0	0	0	0	0	0	0	0	0	0	0	0	0	0	0	0	0	0	0	0
M113S2SP4A59QC	M113S2_QC_C_20180904	Phenylobacterium	0	0	0	0	0	0	0	0	0	0	0	0	0	0	0	0	0	0	0	0	0	0	0	0	0	0	0	0	0	0	0	0	0	0	0	0	0	0	0	0	0	0	0	0	0	0	0
M136S2SP4A59QC	M136S2_QC_C_20180920	Phenylobacterium	0	0	0	0	0	0	0	0	0	0	0	0	0	0	0	0	0	0	0	0	0	0	0	0	0	0	0	0	0	0	0	0	0	0	0	0	0	0	0	0	0	0	0	0	0	0	0
M151S2SP4A59QC	M151S2_QC_C_20180920	Phenylobacterium	0	0	0	0	0	0	0	0	0	0	0	0	0	0	0	0	0	0	0	0	0	0	0	0	0	0	0	0	0	0	0	0	0	0	0	0	0	0	0	0	0	0	0	0	0	0	0
M165S2SP4A59QC	M165S2_QC_C_20181003	Phenylobacterium	0	0	0	0	0	0	0	0	0	0	0	0	0	0	0	0	0	0	0	0	0	0	0	0	0	0	0	0	0	0	0	0	0	0	0	0	0	0	0	0	0	0	0	0	0	0	0
M037S2SP4A59QC	M037S2_QC_C_20180820	Phenylobacterium	0	0	0	0	0	0	0	0	0	0	0	0	0	0	0	0	0	0	0	0	0	0	0	0	0	0	0	0	0	0	0	0	0	0	0	0	0	0	0	0	0	0	0	0	0	0	0
M135S2SP4A59QC	M135S2_QC_C_20180920	Phenylobacterium	0	0	0	0	0	0	0	0	0	0	0	0	0	0	0	0	0	0	0	0	0	0	0	0	0	0	0	0	0	0	0	0	0	0	0	0	0	0	0	0	0	0	0	0	0	0	0
M078S1SP4A59QC	M078S1_QC_C_20170821	Phenylobacterium	0	0	0	0	0	0	0	0	0	0	0	0	0	0	0	0	0	0	0	0	0	0	0	0	0	0	0	0	0	0	0	0	0	0	0	0	0	0	0	0	0	0	0	0	0	0	0
M076S1SP4A59QC	M076S1_QC_C_20170821	Phenylobacterium	0	0	0	0	0	0	0	0	0	0	0	0	0	0	0	0	0	0	0	0	0	0	0	0	0	0	0	0	0	0	0	0	0	0	0	0	0	0	0	0	0	0	0	0	0	0	0
M137S2SP4A59QC	M137S2_QC_C_20180920	Phenylobacterium	0	0	0	0	0	0	0	0	0	0	0	0	0	0	0	0	0	0	0	0	0	0	0	0	0	0	0	0	0	0	0	0	0	0	0	0	0	0	0	0	0	0	0	0	0	0	0
M152S2SP4A59QC	M152S2_QC_C_20180920	Phenylobacterium	0	0	0	0	0	0	0	0	0	0	0	0	0	0	0	0	0	0	0	0	0	0	0	0	0	0	0	0	0	0	0	0	0	0	0	0	0	0	0	0	0	0	0	0	0	0	0
M007S1SP4A59QC	M007S1_QC_C_20170808	Phenylobacterium	0	0	0	0	0	0	0	0	0	0	0	0	0	0	0	0	0	0	0	0	0	0	0	0	0	0	0	0	0	0	0	0	0	0	0	0	0	0	0	0	0	0	0	0	0	0	0
M179S2SP4A59QC	M179S2_QC_C_20181003	Phenylobacterium	0	0	0	0	0	0	0	0	0	0	0	0	0	0	0	0	0	0	0	0	0	0	0	0	0	0	0	0	0	0	0	0	0	0	0	0	0	0	0	0	0	0	0	0	0	0	0
M051S1SP4A59QC	M051S1_QC_C_20170821	Phenylobacterium	0	0	0	0	0	0	0	0	0	0	0	0	0	0	0	0	0	0	0	0	0	0	0	0	0	0	0	0	0	0	0	0	0	0	0	0	0	0	0	0	0	0	0	0	0	0	0
M048S1SP4A59QC	M048S1_QC_C_20170817	Phenylobacterium	0	0	0	0	0	0	0	0	0	0	0	0	0	0	0	0	0	0	0	0	0	0	0	0	0	0	0	0	0	0	0	0	0	0	0	0	0	0	0	0	0	0	0	0	0	0	0
M040S2SP4A59QC	M040S2_QC_C_20180820	Phenylobacterium	0	0	0	0	0	0	0	0	0	0	0	0	0	0	0	0	0	0	0	0	0	0	0	0	0	0	0	0	0	0	0	0	0	0	0	0	0	0	0	0	0	0	0	0	0	0	0
M112S2SP4A59QC	M112S2_QC_C_20180904	Phenylobacterium	0	0	0	0	0	0	0	0	0	0	0	0	0	0	0	0	0	0	0	0	0	0	0	0	0	0	0	0	0	0	0	0	0	0	0	0	0	0	0	0	0	0	0	0	0	0	0
M074S1SP4A59QC	M074S1_QC_C_20170821	Phenylobacterium	0	0	0	0	0	0	0	0	0	0	0	0	0	0	0	0	0	0	0	0	0	0	0	0	0	0	0	0	0	0	0	0	0	0	0	0	0	0	0	0	0	0	0	0	0	0	0
M125S2SP4A59QC	M125S2_QC_C_20180920	Phenylobacterium	0	0	0	0	0	0	0	0	0	0	0	0	0	0	0	0	0	0	0	0	0	0	0	0	0	0	0	0	0	0	0	0	0	0	0	0	0	0	0	0	0	0	0	0	0	0	0
M017S1SP4A59QC	M017S1_QC_C_20170808	Phenylobacterium	0	0	0	0	0	0	0	0	0	0	0	0	0	0	0	0	0	0	0	0	0	0	0	0	0	0	0	0	0	0	0	0	0	0	0	0	0	0	0	0	0	0	0	0	0	0	0
M172S2SP4A59QC	M172S2_QC_C_20181003	Phenylobacterium	0	0	0	0	0	0	0	0	0	0	0	0	0	0	0	0	0	0	0	0	0	0	0	0	0	0	0	0	0	0	0	0	0	0	0	0	0	0	0	0	0	0	0	0	0	0	0
M162S2SP4A59QC	M162S2_QC_C_20181003	Phenylobacterium	0	0	0	0	0	0	0	0	0	0	0	0	0	0	0	0	0	0	0	0	0	0	0	0	0	0	0	0	0	0	0	0	0	0	0	0	0	0	0	0	0	0	0	0	0	0	0
M002S1SP4A59QC	M002S1_QC_C_20170808	Phenylobacterium	0	0	0	0	0	0	0	0	0	0	0	0	0	0	0	0	0	0	0	0	0	0	0	0	0	0	0	0	0	0	0	0	0	0	0	0	0	0	0	0	0	0	0	0	0	0	0
M049S2SP5A64QC	M049S2_QC_C_20180820	Phenylobacterium	0	0	0	0	0	0	0	0	0	0	0	0	0	0	0	0	0	0	0	0	0	0	0	0	0	0	0	0	0	0	0	0	0	0	0	0	0	0	0	0	0	0	0	0	0	0	0
M034S2SP1A46QC	M034S2_QC_C_20180808	Brevundimonas	0	0	0	0	0	0	0	0	0	0	0	0	0	0	0	0	0	0	0	0	0	0	0	0	0	0	0	0	0	0	0	0	0	0	0	0	0	0	0	0	0	0	0	0	0	0	0
M113S1SP1A46QC	M113S1_QC_C_20170926	Brevundimonas	0	0	0	0	0	0	0	0	0	0	0	0	0	0	0	0	0	0	0	0	0	0	0	0	0	0	0	0	0	0	0	0	0	0	0	0	0	0	0	0	0	0	0	0	0	0	0
M166S2SP1A14BQC	M166S2_QC_C_20181003	Aquidulcibacter	0	0	0	0	0	0	0	0	0	0	0	0	0	0	0	0	0	0	0	0	0	0	0	0	0	0	0	0	0	0	0	0	0	0	0	0	0	0	0	0	0	0	0	0	0	0	0
M034S2SP2A14CQC	M034S2_QC_C_20180808	Aquidulcibacter	0	0	0	0	0	0	0	0	0	0	0	0	0	0	0	0	0	0	0	0	0	0	0	0	0	0	0	0	0	0	0	0	0	0	0	0	0	0	0	0	0	0	0	0	0	0	0
M53BS1SP1A30MG	M53BS1_MG_B_20181030	Methylobacterium	0	0	0	0	0	0	0	0	0	0	0	0	0	0	0	0	0	0	0	0	0	0	0	0	0	0	0	0	0	0	0	0	0	0	0	0	0	0	0	0	0	0	0	0	0	0	0
M42BS1SP1A30MG	M42BS1_MG_B_20181030	Methylobacterium	0	0	0	0	0	0	0	0	0	0	0	0	0	0	0	0	0	0	0	0	0	0	0	0	0	0	0	0	0	0	0	0	0	0	0	0	0	0	0	0	0	0	0	0	0	0	0
M63BS1SP1A30MG	M63BS1_MG_B_20181120	Methylobacterium	0	0	0	0	0	0	0	0	0	0	0	0	0	0	0	0	0	0	0	0	0	0	0	0	0	0	0	0	0	0	0	0	0	0	0	0	0	0	0	0	0	0	0	0	0	0	0
M43BS1SP1A30MG	M43BS1_MG_B_20181030	Methylobacterium	0	0	0	0	0	0	0	0	0	0	0	0	0	0	0	0	0	0	0	0	0	0	0	0	0	0	0	0	0	0	0	0	0	0	0	0	0	0	0	0	0	0	0	0	0	0	0
M34BS1SP1A30MG	M34BS1_MG_B_20181030	Methylobacterium	0	0	0	0	0	0	0	0	0	0	0	0	0	0	0	0	0	0	0	0	0	0	0	0	0	0	0	0	0	0	0	0	0	0	0	0	0	0	0	0	0	0	0	0	0	0	0
M41BS1SP1A30MG	M41BS1_MG_B_20181030	Methylobacterium	0	0	0	0	0	0	0	0	0	0	0	0	0	0	0	0	0	0	0	0	0	0	0	0	0	0	0	0	0	0	0	0	0	0	0	0	0	0	0	0	0	0	0	0	0	0	0
M40BS1SP1A30MG	M40BS1_MG_B_20181030	Methylobacterium	0	0	0	0	0	0	0	0	0	0	0	0	0	0	0	0	0	0	0	0	0	0	0	0	0	0	0	0	0	0	0	0	0	0	0	0	0	0	0	0	0	0	0	0	0	0	0
M59BS1SP1A30MG	M59BS1_MG_B_20181120	Methylobacterium	0	0	0	0	0	0	0	0	0	0	0	0	0	0	0	0	0	0	0	0	0	0	0	0	0	0	0	0	0	0	0	0	0	0	0	0	0	0	0	0	0	0	0	0	0	0	0
M44BS1SP1A30MG	M44BS1_MG_B_20181030	Methylobacterium	0	0	0	0	0	0	0	0	0	0	0	0	0	0	0	0	0	0	0	0	0	0	0	0	0	0	0	0	0	0	0	0	0	0	0	0	0	0	0	0	0	0	0	0	0	0	0
M57BS1SP1A30MG	M57BS1_MG_B_20181120	Methylobacterium	0	0	0	0	0	0	0	0	0	0	0	0	0	0	0	0	0	0	0	0	0	0	0	0	0	0	0	0	0	0	0	0	0	0	0	0	0	0	0	0	0	0	0	0	0	0	0
M51BS1SP1A30MG	M51BS1_MG_B_20181030	Methylobacterium	0	0	0	0	0	0	0	0	0	0	0	0	0	0	0	0	0	0	0	0	0	0	0	0	0	0	0	0	0	0	0	0	0	0	0	0	0	0	0	0	0	0	0	0	0	0	0
M38BS1SP1A30MG	M38BS1_MG_B_20181030	Methylobacterium	0	0	0	0	0	0	0	0	0	0	0	0	0	0	0	0	0	0	0	0	0	0	0	0	0	0	0	0	0	0	0	0	0	0	0	0	0	0	0	0	0	0	0	0	0	0	0
M25BS1SP1A30MG	M25BS1_MG_B_20180913	Methylobacterium	0	0	0	0	0	0	0	0	0	0	0	0	0	0	0	0	0	0	0	0	0	0	0	0	0	0	0	0	0	0	0	0	0	0	0	0	0	0	0	0	0	0	0	0	0	0	0
M60BS1SP1A30MG	M60BS1_MG_B_20181120	Methylobacterium	0	0	0	0	0	0	0	0	0	0	0	0	0	0	0	0	0	0	0	0	0	0	0	0	0	0	0	0	0	0	0	0	0	0	0	0	0	0	0	0	0	0	0	0	0	0	0
M26BS1SP1A30MG	M26BS1_MG_B_20180913	Methylobacterium	0	0	0	0	0	0	0	0	0	0	0	0	0	0	0	0	0	0	0	0	0	0	0	0	0	0	0	0	0	0	0	0	0	0	0	0	0	0	0	0	0	0	0	0	0	0	0
M61BS1SP1A30MG	M61BS1_MG_B_20181120	Methylobacterium	0	0	0	0	0	0	0	0	0	0	0	0	0	0	0	0	0	0	0	0	0	0	0	0	0	0	0	0	0	0	0	0	0	0	0	0	0	0	0	0	0	0	0	0	0	0	0
M010S1SP1A30QC	M010S1_QC_C_20170808	Methylobacterium	0	0	0	0	0	0	0	0	0	0	0	0	0	0	0	0	0	0	0	0	0	0	0	0	0	0	0	0	0	0	0	0	0	0	0	0	0	0	0	0	0	0	0	0	0	0	0
M003S1SP1A30QC	M003S1_QC_C_20170808	Methylobacterium	0	0	0	0	0	0	0	0	0	0	0	0	0	0	0	0	0	0	0	0	0	0	0	0	0	0	0	0	0	0	0	0	0	0	0	0	0	0	0	0	0	0	0	0	0	0	0
M078S1SP1A30QC	M078S1_QC_C_20170821	Methylobacterium	0	0	0	0	0	0	0	0	0	0	0	0	0	0	0	0	0	0	0	0	0	0	0	0	0	0	0	0	0	0	0	0	0	0	0	0	0	0	0	0	0	0	0	0	0	0	0
M017S1SP1A30QC	M017S1_QC_C_20170808	Methylobacterium	0	0	0	0	0	0	0	0	0	0	0	0	0	0	0	0	0	0	0	0	0	0	0	0	0	0	0	0	0	0	0	0	0	0	0	0	0	0	0	0	0	0	0	0	0	0	0
M022S1SP1A30QC	M022S1_QC_C_20170808	Methylobacterium	0	0	0	0	0	0	0	0	0	0	0	0	0	0	0	0	0	0	0	0	0	0	0	0	0	0	0	0	0	0	0	0	0	0	0	0	0	0	0	0	0	0	0	0	0	0	0
M018S1SP1A30QC	M018S1_QC_C_20170808	Methylobacterium	0	0	0	0	0	0	0	0	0	0	0	0	0	0	0	0	0	0	0	0	0	0	0	0	0	0	0	0	0	0	0	0	0	0	0	0	0	0	0	0	0	0	0	0	0	0	0
M079S1SP1A30QC	M079S1_QC_C_20170828	Methylobacterium	0	0	0	0	0	0	0	0	0	0	0	0	0	0	0	0	0	0	0	0	0	0	0	0	0	0	0	0	0	0	0	0	0	0	0	0	0	0	0	0	0	0	0	0	0	0	0
M169S2SP2A32QC	M169S2_QC_C_20181003	Methylobacterium	0	0	0	0	0	0	0	0	0	0	0	0	0	0	0	0	0	0	0	0	0	0	0	0	0	0	0	0	0	0	0	0	0	0	0	0	0	0	0	0	0	0	0	0	0	0	0
M015S1SP3A31QC	M015S1_QC_C_20170808	Methylobacterium	0	0	0	0	0	0	0	0	0	0	0	0	0	0	0	0	0	0	0	0	0	0	0	0	0	0	0	0	0	0	0	0	0	0	0	0	0	0	0	0	0	0	0	0	0	0	0
M095S1SP3A31QC	M095S1_QC_C_20170828	Methylobacterium	0	0	0	0	0	0	0	0	0	0	0	0	0	0	0	0	0	0	0	0	0	0	0	0	0	0	0	0	0	0	0	0	0	0	0	0	0	0	0	0	0	0	0	0	0	0	0
M099S2SP3A31QC	M099S2_QC_C_20180904	Methylobacterium	0	0	0	0	0	0	0	0	0	0	0	0	0	0	0	0	0	0	0	0	0	0	0	0	0	0	0	0	0	0	0	0	0	0	0	0	0	0	0	0	0	0	0	0	0	0	0
M058S1SP3A31QC	M058S1_QC_C_20170821	Methylobacterium	0	0	0	0	0	0	0	0	0	0	0	0	0	0	0	0	0	0	0	0	0	0	0	0	0	0	0	0	0	0	0	0	0	0	0	0	0	0	0	0	0	0	0	0	0	0	0
M038S1SP3A31QC	M038S1_QC_C_20170811	Methylobacterium	0	0	0	0	0	0	0	0	0	0	0	0	0	0	0	0	0	0	0	0	0	0	0	0	0	0	0	0	0	0	0	0	0	0	0	0	0	0	0	0	0	0	0	0	0	0	0
M007S1SP3A31QC	M007S1_QC_C_20170808	Methylobacterium	0	0	0	0	0	0	0	0	0	0	0	0	0	0	0	0	0	0	0	0	0	0	0	0	0	0	0	0	0	0	0	0	0	0	0	0	0	0	0	0	0	0	0	0	0	0	0
M114S2SP3A31QC	M114S2_QC_C_20180904	Methylobacterium	0	0	0	0	0	0	0	0	0	0	0	0	0	0	0	0	0	0	0	0	0	0	0	0	0	0	0	0	0	0	0	0	0	0	0	0	0	0	0	0	0	0	0	0	0	0	0
M005S1SP3A31QC	M005S1_QC_C_20170808	Methylobacterium	0	0	0	0	0	0	0	0	0	0	0	0	0	0	0	0	0	0	0	0	0	0	0	0	0	0	0	0	0	0	0	0	0	0	0	0	0	0	0	0	0	0	0	0	0	0	0
M055S1SP3A31QC	M055S1_QC_C_20170821	Methylobacterium	0	0	0	0	0	0	0	0	0	0	0	0	0	0	0	0	0	0	0	0	0	0	0	0	0	0	0	0	0	0	0	0	0	0	0	0	0	0	0	0	0	0	0	0	0	0	0
M076S1SP3A31QC	M076S1_QC_C_20170821	Methylobacterium	0	0	0	0	0	0	0	0	0	0	0	0	0	0	0	0	0	0	0	0	0	0	0	0	0	0	0	0	0	0	0	0	0	0	0	0	0	0	0	0	0	0	0	0	0	0	0
M049S1SP3A31QC	M049S1_QC_C_20170817	Methylobacterium	0	0	0	0	0	0	0	0	0	0	0	0	0	0	0	0	0	0	0	0	0	0	0	0	0	0	0	0	0	0	0	0	0	0	0	0	0	0	0	0	0	0	0	0	0	0	0
M074S1SP3A31QC	M074S1_QC_C_20170821	Methylobacterium	0	0	0	0	0	0	0	0	0	0	0	0	0	0	0	0	0	0	0	0	0	0	0	0	0	0	0	0	0	0	0	0	0	0	0	0	0	0	0	0	0	0	0	0	0	0	0
M002S1SP3A31QC	M002S1_QC_C_20170808	Methylobacterium	0	0	0	0	0	0	0	0	0	0	0	0	0	0	0	0	0	0	0	0	0	0	0	0	0	0	0	0	0	0	0	0	0	0	0	0	0	0	0	0	0	0	0	0	0	0	0
M038S2SP1A33QC	M038S2_QC_C_20180820	Methylocystis	0	0	0	0	0	0	0	0	0	0	0	0	0	0	0	0	0	0	0	0	0	0	0	0	0	0	0	0	0	0	0	0	0	0	0	0	0	0	0	0	0	0	0	0	0	0	0
M046S2SP1A33QC	M046S2_QC_C_20180820	Methylocystis	0	0	0	0	0	0	0	0	0	0	0	0	0	0	0	0	0	0	0	0	0	0	0	0	0	0	0	0	0	0	0	0	0	0	0	0	0	0	0	0	0	0	0	0	0	0	0
M109S1SP1A33QC	M109S1_QC_C_20170926	Methylocystis	0	0	0	0	0	0	0	0	0	0	0	0	0	0	0	0	0	0	0	0	0	0	0	0	0	0	0	0	0	0	0	0	0	0	0	0	0	0	0	0	0	0	0	0	0	0	0
M112S1SP1A33QC	M112S1_QC_C_20170926	Methylocystis	0	0	0	0	0	0	0	0	0	0	0	0	0	0	0	0	0	0	0	0	0	0	0	0	0	0	0	0	0	0	0	0	0	0	0	0	0	0	0	0	0	0	0	0	0	0	0
M20BS1SP1A50MG	M20BS1_MG_B_20180821	Bradyrhizobium	0	0	0	0	0	0	0	0	0	0	0	0	0	0	0	0	0	0	0	0	0	0	0	0	0	0	0	0	0	0	0	0	0	0	0	0	0	0	0	0	0	0	0	0	0	0	0
M19BS1SP1A50MG	M19BS1_MG_B_20180821	Bradyrhizobium	0	0	0	0	0	0	0	0	0	0	0	0	0	0	0	0	0	0	0	0	0	0	0	0	0	0	0	0	0	0	0	0	0	0	0	0	0	0	0	0	0	0	0	0	0	0	0
M151S2SP1A47QC	M151S2_QC_C_20180920	Aestuariivirga	0	0	0	0	0	0	0	0	0	0	0	0	0	0	0	0	0	0	0	0	0	0	0	0	0	0	0	0	0	0	0	0	0	0	0	0	0	0	0	0	0	0	0	0	0	0	0
M165S2SP2A41QC	M165S2_QC_C_20181003	Aestuariivirga	0	0	0	0	0	0	0	0	0	0	0	0	0	0	0	0	0	0	0	0	0	0	0	0	0	0	0	0	0	0	0	0	0	0	0	0	0	0	0	0	0	0	0	0	0	0	0
M144S2SP3A45QC	M144S2_QC_C_20180920	Aestuariivirga	0	0	0	0	0	0	0	0	0	0	0	0	0	0	0	0	0	0	0	0	0	0	0	0	0	0	0	0	0	0	0	0	0	0	0	0	0	0	0	0	0	0	0	0	0	0	0
M40BS1SP1A43MG	M40BS1_MG_B_20181030	Rhodobacter	0	0	0	0	0	0	0	0	0	0	0	0	0	0	0	0	0	0	0	0	0	0	0	0	0	0	0	0	0	0	0	0	0	0	0	0	0	0	0	0	0	0	0	0	0	0	0
M34BS1SP1A43MG	M34BS1_MG_B_20181030	Rhodobacter	0	0	0	0	0	0	0	0	0	0	0	0	0	0	0	0	0	0	0	0	0	0	0	0	0	0	0	0	0	0	0	0	0	0	0	0	0	0	0	0	0	0	0	0	0	0	0
M38BS1SP1A43MG	M38BS1_MG_B_20181030	Rhodobacter	0	0	0	0	0	0	0	0	0	0	0	0	0	0	0	0	0	0	0	0	0	0	0	0	0	0	0	0	0	0	0	0	0	0	0	0	0	0	0	0	0	0	0	0	0	0	0
M63BS1SP1A43MG	M63BS1_MG_B_20181120	Rhodobacter	0	0	0	0	0	0	0	0	0	0	0	0	0	0	0	0	0	0	0	0	0	0	0	0	0	0	0	0	0	0	0	0	0	0	0	0	0	0	0	0	0	0	0	0	0	0	0
M41BS1SP1A43MG	M41BS1_MG_B_20181030	Rhodobacter	0	0	0	0	0	0	0	0	0	0	0	0	0	0	0	0	0	0	0	0	0	0	0	0	0	0	0	0	0	0	0	0	0	0	0	0	0	0	0	0	0	0	0	0	0	0	0
M53BS1SP1A43MG	M53BS1_MG_B_20181030	Rhodobacter	0	0	0	0	0	0	0	0	0	0	0	0	0	0	0	0	0	0	0	0	0	0	0	0	0	0	0	0	0	0	0	0	0	0	0	0	0	0	0	0	0	0	0	0	0	0	0
M59BS1SP1A43MG	M59BS1_MG_B_20181120	Rhodobacter	0	0	0	0	0	0	0	0	0	0	0	0	0	0	0	0	0	0	0	0	0	0	0	0	0	0	0	0	0	0	0	0	0	0	0	0	0	0	0	0	0	0	0	0	0	0	0
M42BS1SP1A43MG	M42BS1_MG_B_20181030	Rhodobacter	0	0	0	0	0	0	0	0	0	0	0	0	0	0	0	0	0	0	0	0	0	0	0	0	0	0	0	0	0	0	0	0	0	0	0	0	0	0	0	0	0	0	0	0	0	0	0
M39BS1SP1A43MG	M39BS1_MG_B_20181030	Rhodobacter	0	0	0	0	0	0	0	0	0	0	0	0	0	0	0	0	0	0	0	0	0	0	0	0	0	0	0	0	0	0	0	0	0	0	0	0	0	0	0	0	0	0	0	0	0	0	0
M18BS1SP1A43MG	M18BS1_MG_B_20180821	Rhodobacter	0	0	0	0	0	0	0	0	0	0	0	0	0	0	0	0	0	0	0	0	0	0	0	0	0	0	0	0	0	0	0	0	0	0	0	0	0	0	0	0	0	0	0	0	0	0	0
M51BS1SP1A43MG	M51BS1_MG_B_20181030	Rhodobacter	0	0	0	0	0	0	0	0	0	0	0	0	0	0	0	0	0	0	0	0	0	0	0	0	0	0	0	0	0	0	0	0	0	0	0	0	0	0	0	0	0	0	0	0	0	0	0
M25BS1SP1A43MG	M25BS1_MG_B_20180913	Rhodobacter	0	0	0	0	0	0	0	0	0	0	0	0	0	0	0	0	0	0	0	0	0	0	0	0	0	0	0	0	0	0	0	0	0	0	0	0	0	0	0	0	0	0	0	0	0	0	0
M43BS1SP1A43MG	M43BS1_MG_B_20181030	Rhodobacter	0	0	0	0	0	0	0	0	0	0	0	0	0	0	0	0	0	0	0	0	0	0	0	0	0	0	0	0	0	0	0	0	0	0	0	0	0	0	0	0	0	0	0	0	0	0	0
M44BS1SP1A43MG	M44BS1_MG_B_20181030	Rhodobacter	0	0	0	0	0	0	0	0	0	0	0	0	0	0	0	0	0	0	0	0	0	0	0	0	0	0	0	0	0	0	0	0	0	0	0	0	0	0	0	0	0	0	0	0	0	0	0
M29BS1SP1A43MG	M29BS1_MG_B_20180913	Rhodobacter	0	0	0	0	0	0	0	0	0	0	0	0	0	0	0	0	0	0	0	0	0	0	0	0	0	0	0	0	0	0	0	0	0	0	0	0	0	0	0	0	0	0	0	0	0	0	0
M166S2SP2A42QC	M166S2_QC_C_20181003	Rhodobacter	0	0	0	0	0	0	0	0	0	0	0	0	0	0	0	0	0	0	0	0	0	0	0	0	0	0	0	0	0	0	0	0	0	0	0	0	0	0	0	0	0	0	0	0	0	0	0
M074S1SP2A42QC	M074S1_QC_C_20170821	Rhodobacter	0	0	0	0	0	0	0	0	0	0	0	0	0	0	0	0	0	0	0	0	0	0	0	0	0	0	0	0	0	0	0	0	0	0	0	0	0	0	0	0	0	0	0	0	0	0	0
M078S1SP2A42QC	M078S1_QC_C_20170821	Rhodobacter	0	0	0	0	0	0	0	0	0	0	0	0	0	0	0	0	0	0	0	0	0	0	0	0	0	0	0	0	0	0	0	0	0	0	0	0	0	0	0	0	0	0	0	0	0	0	0
M007S1SP2A42QC	M007S1_QC_C_20170808	Rhodobacter	0	0	0	0	0	0	0	0	0	0	0	0	0	0	0	0	0	0	0	0	0	0	0	0	0	0	0	0	0	0	0	0	0	0	0	0	0	0	0	0	0	0	0	0	0	0	0
M172S2SP2A42QC	M172S2_QC_C_20181003	Rhodobacter	0	0	0	0	0	0	0	0	0	0	0	0	0	0	0	0	0	0	0	0	0	0	0	0	0	0	0	0	0	0	0	0	0	0	0	0	0	0	0	0	0	0	0	0	0	0	0
M114S2SP2A42QC	M114S2_QC_C_20180904	Rhodobacter	0	0	0	0	0	0	0	0	0	0	0	0	0	0	0	0	0	0	0	0	0	0	0	0	0	0	0	0	0	0	0	0	0	0	0	0	0	0	0	0	0	0	0	0	0	0	0
M034S1SP2A42QC	M034S1_QC_C_20170811	Rhodobacter	0	0	0	0	0	0	0	0	0	0	0	0	0	0	0	0	0	0	0	0	0	0	0	0	0	0	0	0	0	0	0	0	0	0	0	0	0	0	0	0	0	0	0	0	0	0	0
M136S2SP2A42QC	M136S2_QC_C_20180920	Rhodobacter	0	0	0	0	0	0	0	0	0	0	0	0	0	0	0	0	0	0	0	0	0	0	0	0	0	0	0	0	0	0	0	0	0	0	0	0	0	0	0	0	0	0	0	0	0	0	0
M137S2SP2A42QC	M137S2_QC_C_20180920	Rhodobacter	0	0	0	0	0	0	0	0	0	0	0	0	0	0	0	0	0	0	0	0	0	0	0	0	0	0	0	0	0	0	0	0	0	0	0	0	0	0	0	0	0	0	0	0	0	0	0
M158S2SP2A42QC	M158S2_QC_C_20181003	Rhodobacter	0	0	0	0	0	0	0	0	0	0	0	0	0	0	0	0	0	0	0	0	0	0	0	0	0	0	0	0	0	0	0	0	0	0	0	0	0	0	0	0	0	0	0	0	0	0	0
M135S2SP2A42QC	M135S2_QC_C_20180920	Rhodobacter	0	0	0	0	0	0	0	0	0	0	0	0	0	0	0	0	0	0	0	0	0	0	0	0	0	0	0	0	0	0	0	0	0	0	0	0	0	0	0	0	0	0	0	0	0	0	0
M009S1SP2A42QC	M009S1_QC_C_20170808	Rhodobacter	0	0	0	0	0	0	0	0	0	0	0	0	0	0	0	0	0	0	0	0	0	0	0	0	0	0	0	0	0	0	0	0	0	0	0	0	0	0	0	0	0	0	0	0	0	0	0
M125S2SP2A42QC	M125S2_QC_C_20180920	Rhodobacter	0	0	0	0	0	0	0	0	0	0	0	0	0	0	0	0	0	0	0	0	0	0	0	0	0	0	0	0	0	0	0	0	0	0	0	0	0	0	0	0	0	0	0	0	0	0	0
M011S1SP2A42QC	M011S1_QC_C_20170808	Rhodobacter	0	0	0	0	0	0	0	0	0	0	0	0	0	0	0	0	0	0	0	0	0	0	0	0	0	0	0	0	0	0	0	0	0	0	0	0	0	0	0	0	0	0	0	0	0	0	0
M051S1SP2A42QC	M051S1_QC_C_20170821	Rhodobacter	0	0	0	0	0	0	0	0	0	0	0	0	0	0	0	0	0	0	0	0	0	0	0	0	0	0	0	0	0	0	0	0	0	0	0	0	0	0	0	0	0	0	0	0	0	0	0
M035S1SP2A42QC	M035S1_QC_C_20170811	Rhodobacter	0	0	0	0	0	0	0	0	0	0	0	0	0	0	0	0	0	0	0	0	0	0	0	0	0	0	0	0	0	0	0	0	0	0	0	0	0	0	0	0	0	0	0	0	0	0	0
M112S1SP2A42QC	M112S1_QC_C_20170926	Rhodobacter	0	0	0	0	0	0	0	0	0	0	0	0	0	0	0	0	0	0	0	0	0	0	0	0	0	0	0	0	0	0	0	0	0	0	0	0	0	0	0	0	0	0	0	0	0	0	0
M039S1SP2A42QC	M039S1_QC_C_20170811	Rhodobacter	0	0	0	0	0	0	0	0	0	0	0	0	0	0	0	0	0	0	0	0	0	0	0	0	0	0	0	0	0	0	0	0	0	0	0	0	0	0	0	0	0	0	0	0	0	0	0
M152S2SP2A42QC	M152S2_QC_C_20180920	Rhodobacter	0	0	0	0	0	0	0	0	0	0	0	0	0	0	0	0	0	0	0	0	0	0	0	0	0	0	0	0	0	0	0	0	0	0	0	0	0	0	0	0	0	0	0	0	0	0	0
M079S1SP2A42QC	M079S1_QC_C_20170828	Rhodobacter	0	0	0	0	0	0	0	0	0	0	0	0	0	0	0	0	0	0	0	0	0	0	0	0	0	0	0	0	0	0	0	0	0	0	0	0	0	0	0	0	0	0	0	0	0	0	0
M090S1SP3A40QC	M090S1_QC_C_20170828	Rhodobacter	0	0	0	0	0	0	0	0	0	0	0	0	0	0	0	0	0	0	0	0	0	0	0	0	0	0	0	0	0	0	0	0	0	0	0	0	0	0	0	0	0	0	0	0	0	0	0
M065S1SP3A40QC	M065S1_QC_C_20170821	Rhodobacter	0	0	0	0	0	0	0	0	0	0	0	0	0	0	0	0	0	0	0	0	0	0	0	0	0	0	0	0	0	0	0	0	0	0	0	0	0	0	0	0	0	0	0	0	0	0	0
M113S1SP4A35QC	M113S1_QC_C_20170926	Rhodobacter	0	0	0	0	0	0	0	0	0	0	0	0	0	0	0	0	0	0	0	0	0	0	0	0	0	0	0	0	0	0	0	0	0	0	0	0	0	0	0	0	0	0	0	0	0	0	0
M109S1SP4A35QC	M109S1_QC_C_20170926	Rhodobacter	0	0	0	0	0	0	0	0	0	0	0	0	0	0	0	0	0	0	0	0	0	0	0	0	0	0	0	0	0	0	0	0	0	0	0	0	0	0	0	0	0	0	0	0	0	0	0
M144S2SP1A22QC	M144S2_QC_C_20180920	Roseomonas	0	0	0	0	0	0	0	0	0	0	0	0	0	0	0	0	0	0	0	0	0	0	0	0	0	0	0	0	0	0	0	0	0	0	0	0	0	0	0	0	0	0	0	0	0	0	0
M049S2SP1A22QC	M049S2_QC_C_20180820	Roseomonas	0	0	0	0	0	0	0	0	0	0	0	0	0	0	0	0	0	0	0	0	0	0	0	0	0	0	0	0	0	0	0	0	0	0	0	0	0	0	0	0	0	0	0	0	0	0	0
M034S2SP1A22QC	M034S2_QC_C_20180808	Roseomonas	0	0	0	0	0	0	0	0	0	0	0	0	0	0	0	0	0	0	0	0	0	0	0	0	0	0	0	0	0	0	0	0	0	0	0	0	0	0	0	0	0	0	0	0	0	0	0
M015S2SP2A22BQC	M015S2_QC_C_20180808	Roseomonas	0	0	0	0	0	0	0	0	0	0	0	0	0	0	0	0	0	0	0	0	0	0	0	0	0	0	0	0	0	0	0	0	0	0	0	0	0	0	0	0	0	0	0	0	0	0	0
M145S2SP2A22BQC	M145S2_QC_C_20180920	Roseomonas	0	0	0	0	0	0	0	0	0	0	0	0	0	0	0	0	0	0	0	0	0	0	0	0	0	0	0	0	0	0	0	0	0	0	0	0	0	0	0	0	0	0	0	0	0	0	0
M42BS1SP3A23MG	M42BS1_MG_B_20181030	Roseomonas	0	0	0	0	0	0	0	0	0	0	0	0	0	0	0	0	0	0	0	0	0	0	0	0	0	0	0	0	0	0	0	0	0	0	0	0	0	0	0	0	0	0	0	0	0	0	0
M55BS1SP3A23MG	M55BS1_MG_B_20181120	Roseomonas	0	0	0	0	0	0	0	0	0	0	0	0	0	0	0	0	0	0	0	0	0	0	0	0	0	0	0	0	0	0	0	0	0	0	0	0	0	0	0	0	0	0	0	0	0	0	0
M61BS1SP3A23MG	M61BS1_MG_B_20181120	Roseomonas	0	0	0	0	0	0	0	0	0	0	0	0	0	0	0	0	0	0	0	0	0	0	0	0	0	0	0	0	0	0	0	0	0	0	0	0	0	0	0	0	0	0	0	0	0	0	0
M025S2SP4A27QC	M025S2_QC_C_20180808	Roseomonas	0	0	0	0	0	0	0	0	0	0	0	0	0	0	0	0	0	0	0	0	0	0	0	0	0	0	0	0	0	0	0	0	0	0	0	0	0	0	0	0	0	0	0	0	0	0	0
M155S2SP5A21QC	M155S2_QC_C_20180920	Roseomonas	0	0	0	0	0	0	0	0	0	0	0	0	0	0	0	0	0	0	0	0	0	0	0	0	0	0	0	0	0	0	0	0	0	0	0	0	0	0	0	0	0	0	0	0	0	0	0
M051S1SP5A21QC	M051S1_QC_C_20170821	Roseomonas	0	0	0	0	0	0	0	0	0	0	0	0	0	0	0	0	0	0	0	0	0	0	0	0	0	0	0	0	0	0	0	0	0	0	0	0	0	0	0	0	0	0	0	0	0	0	0
M039S1SP5A21QC	M039S1_QC_C_20170811	Roseomonas	0	0	0	0	0	0	0	0	0	0	0	0	0	0	0	0	0	0	0	0	0	0	0	0	0	0	0	0	0	0	0	0	0	0	0	0	0	0	0	0	0	0	0	0	0	0	0
M035S1SP5A21QC	M035S1_QC_C_20170811	Roseomonas	0	0	0	0	0	0	0	0	0	0	0	0	0	0	0	0	0	0	0	0	0	0	0	0	0	0	0	0	0	0	0	0	0	0	0	0	0	0	0	0	0	0	0	0	0	0	0
M135S2SP5A21QC	M135S2_QC_C_20180920	Roseomonas	0	0	0	0	0	0	0	0	0	0	0	0	0	0	0	0	0	0	0	0	0	0	0	0	0	0	0	0	0	0	0	0	0	0	0	0	0	0	0	0	0	0	0	0	0	0	0
M125S2SP5A21QC	M125S2_QC_C_20180920	Roseomonas	0	0	0	0	0	0	0	0	0	0	0	0	0	0	0	0	0	0	0	0	0	0	0	0	0	0	0	0	0	0	0	0	0	0	0	0	0	0	0	0	0	0	0	0	0	0	0
M034S1SP5A21QC	M034S1_QC_C_20170811	Roseomonas	0	0	0	0	0	0	0	0	0	0	0	0	0	0	0	0	0	0	0	0	0	0	0	0	0	0	0	0	0	0	0	0	0	0	0	0	0	0	0	0	0	0	0	0	0	0	0
M078S1SP5A21QC	M078S1_QC_C_20170821	Roseomonas	0	0	0	0	0	0	0	0	0	0	0	0	0	0	0	0	0	0	0	0	0	0	0	0	0	0	0	0	0	0	0	0	0	0	0	0	0	0	0	0	0	0	0	0	0	0	0
M162S2SP5A21QC	M162S2_QC_C_20181003	Roseomonas	0	0	0	0	0	0	0	0	0	0	0	0	0	0	0	0	0	0	0	0	0	0	0	0	0	0	0	0	0	0	0	0	0	0	0	0	0	0	0	0	0	0	0	0	0	0	0
M009S1SP5A21QC	M009S1_QC_C_20170808	Roseomonas	0	0	0	0	0	0	0	0	0	0	0	0	0	0	0	0	0	0	0	0	0	0	0	0	0	0	0	0	0	0	0	0	0	0	0	0	0	0	0	0	0	0	0	0	0	0	0
M037S2SP5A21QC	M037S2_QC_C_20180820	Roseomonas	0	0	0	0	0	0	0	0	0	0	0	0	0	0	0	0	0	0	0	0	0	0	0	0	0	0	0	0	0	0	0	0	0	0	0	0	0	0	0	0	0	0	0	0	0	0	0
M011S1SP5A21QC	M011S1_QC_C_20170808	Roseomonas	0	0	0	0	0	0	0	0	0	0	0	0	0	0	0	0	0	0	0	0	0	0	0	0	0	0	0	0	0	0	0	0	0	0	0	0	0	0	0	0	0	0	0	0	0	0	0
M151S2SP5A21QC	M151S2_QC_C_20180920	Roseomonas	0	0	0	0	0	0	0	0	0	0	0	0	0	0	0	0	0	0	0	0	0	0	0	0	0	0	0	0	0	0	0	0	0	0	0	0	0	0	0	0	0	0	0	0	0	0	0
M002S1SP5A21QC	M002S1_QC_C_20170808	Roseomonas	0	0	0	0	0	0	0	0	0	0	0	0	0	0	0	0	0	0	0	0	0	0	0	0	0	0	0	0	0	0	0	0	0	0	0	0	0	0	0	0	0	0	0	0	0	0	0
M137S2SP5A21QC	M137S2_QC_C_20180920	Roseomonas	0	0	0	0	0	0	0	0	0	0	0	0	0	0	0	0	0	0	0	0	0	0	0	0	0	0	0	0	0	0	0	0	0	0	0	0	0	0	0	0	0	0	0	0	0	0	0
M38BS1SP5A21MG	M38BS1_MG_B_20181030	Roseomonas	0	0	0	0	0	0	0	0	0	0	0	0	0	0	0	0	0	0	0	0	0	0	0	0	0	0	0	0	0	0	0	0	0	0	0	0	0	0	0	0	0	0	0	0	0	0	0
M31BS1SP5A21MG	M31BS1_MG_B_20180913	Roseomonas	0	0	0	0	0	0	0	0	0	0	0	0	0	0	0	0	0	0	0	0	0	0	0	0	0	0	0	0	0	0	0	0	0	0	0	0	0	0	0	0	0	0	0	0	0	0	0
M065S1SP6A24QC	M065S1_QC_C_20170821	Roseomonas	0	0	0	0	0	0	0	0	0	0	0	0	0	0	0	0	0	0	0	0	0	0	0	0	0	0	0	0	0	0	0	0	0	0	0	0	0	0	0	0	0	0	0	0	0	0	0
M043S1SP6A24QC	M043S1_QC_C_20170817	Roseomonas	0	0	0	0	0	0	0	0	0	0	0	0	0	0	0	0	0	0	0	0	0	0	0	0	0	0	0	0	0	0	0	0	0	0	0	0	0	0	0	0	0	0	0	0	0	0	0
M042S1SP7A24UQC	M042S1_QC_C_20170817	Roseomonas	0	0	0	0	0	0	0	0	0	0	0	0	0	0	0	0	0	0	0	0	0	0	0	0	0	0	0	0	0	0	0	0	0	0	0	0	0	0	0	0	0	0	0	0	0	0	0
M090S1SP8A26QC	M090S1_QC_C_20170828	Roseomonas	0	0	0	0	0	0	0	0	0	0	0	0	0	0	0	0	0	0	0	0	0	0	0	0	0	0	0	0	0	0	0	0	0	0	0	0	0	0	0	0	0	0	0	0	0	0	0
M20BS1SP9A28MG	M20BS1_MG_B_20180821	Roseomonas	0	0	0	0	0	0	0	0	0	0	0	0	0	0	0	0	0	0	0	0	0	0	0	0	0	0	0	0	0	0	0	0	0	0	0	0	0	0	0	0	0	0	0	0	0	0	0
M022S1SP10A20BQC	M022S1_QC_C_20170808	Roseomonas	0	0	0	0	0	0	0	0	0	0	0	0	0	0	0	0	0	0	0	0	0	0	0	0	0	0	0	0	0	0	0	0	0	0	0	0	0	0	0	0	0	0	0	0	0	0	0
M076S1SP10A20BQC	M076S1_QC_C_20170821	Roseomonas	0	0	0	0	0	0	0	0	0	0	0	0	0	0	0	0	0	0	0	0	0	0	0	0	0	0	0	0	0	0	0	0	0	0	0	0	0	0	0	0	0	0	0	0	0	0	0
M088S1SP10A20BQC	M088S1_QC_C_20170828	Roseomonas	0	0	0	0	0	0	0	0	0	0	0	0	0	0	0	0	0	0	0	0	0	0	0	0	0	0	0	0	0	0	0	0	0	0	0	0	0	0	0	0	0	0	0	0	0	0	0
M020S1SP10A20BQC	M020S1_QC_C_20170808	Roseomonas	0	0	0	0	0	0	0	0	0	0	0	0	0	0	0	0	0	0	0	0	0	0	0	0	0	0	0	0	0	0	0	0	0	0	0	0	0	0	0	0	0	0	0	0	0	0	0
M179S2SP10A20BQC	M179S2_QC_C_20181003	Roseomonas	0	0	0	0	0	0	0	0	0	0	0	0	0	0	0	0	0	0	0	0	0	0	0	0	0	0	0	0	0	0	0	0	0	0	0	0	0	0	0	0	0	0	0	0	0	0	0
M007S1SP10A20BQC	M007S1_QC_C_20170808	Roseomonas	0	0	0	0	0	0	0	0	0	0	0	0	0	0	0	0	0	0	0	0	0	0	0	0	0	0	0	0	0	0	0	0	0	0	0	0	0	0	0	0	0	0	0	0	0	0	0
M087S2SP10A20BQC	M087S2_QC_C_20180904	Roseomonas	0	0	0	0	0	0	0	0	0	0	0	0	0	0	0	0	0	0	0	0	0	0	0	0	0	0	0	0	0	0	0	0	0	0	0	0	0	0	0	0	0	0	0	0	0	0	0
M095S1SP11A18QC	M095S1_QC_C_20170828	Roseomonas	0	0	0	0	0	0	0	0	0	0	0	0	0	0	0	0	0	0	0	0	0	0	0	0	0	0	0	0	0	0	0	0	0	0	0	0	0	0	0	0	0	0	0	0	0	0	0
M055S1SP11A18QC	M055S1_QC_C_20170821	Roseomonas	0	0	0	0	0	0	0	0	0	0	0	0	0	0	0	0	0	0	0	0	0	0	0	0	0	0	0	0	0	0	0	0	0	0	0	0	0	0	0	0	0	0	0	0	0	0	0
M058S1SP11A18QC	M058S1_QC_C_20170821	Roseomonas	0	0	0	0	0	0	0	0	0	0	0	0	0	0	0	0	0	0	0	0	0	0	0	0	0	0	0	0	0	0	0	0	0	0	0	0	0	0	0	0	0	0	0	0	0	0	0
M003S1SP11A18QC	M003S1_QC_C_20170808	Roseomonas	0	0	0	0	0	0	0	0	0	0	0	0	0	0	0	0	0	0	0	0	0	0	0	0	0	0	0	0	0	0	0	0	0	0	0	0	0	0	0	0	0	0	0	0	0	0	0
M018S1SP11A18QC	M018S1_QC_C_20170808	Roseomonas	0	0	0	0	0	0	0	0	0	0	0	0	0	0	0	0	0	0	0	0	0	0	0	0	0	0	0	0	0	0	0	0	0	0	0	0	0	0	0	0	0	0	0	0	0	0	0
M005S1SP12A19QC	M005S1_QC_C_20170808	Roseomonas	0	0	0	0	0	0	0	0	0	0	0	0	0	0	0	0	0	0	0	0	0	0	0	0	0	0	0	0	0	0	0	0	0	0	0	0	0	0	0	0	0	0	0	0	0	0	0
M110S1SP12A19QC	M110S1_QC_C_20170926	Roseomonas	0	0	0	0	0	0	0	0	0	0	0	0	0	0	0	0	0	0	0	0	0	0	0	0	0	0	0	0	0	0	0	0	0	0	0	0	0	0	0	0	0	0	0	0	0	0	0
M038S1SP12A19QC	M038S1_QC_C_20170811	Roseomonas	0	0	0	0	0	0	0	0	0	0	0	0	0	0	0	0	0	0	0	0	0	0	0	0	0	0	0	0	0	0	0	0	0	0	0	0	0	0	0	0	0	0	0	0	0	0	0
M63BS1SP13A25MG	M63BS1_MG_B_20181120	Roseomonas	0	0	0	0	0	0	0	0	0	0	0	0	0	0	0	0	0	0	0	0	0	0	0	0	0	0	0	0	0	0	0	0	0	0	0	0	0	0	0	0	0	0	0	0	0	0	0
M158S2SP1A14QC	M158S2_QC_C_20181003	Thalassospira	0	0	0	0	0	0	0	0	0	0	0	0	0	0	0	0	0	0	0	0	0	0	0	0	0	0	0	0	0	0	0	0	0	0	0	0	0	0	0	0	0	0	0	0	0	0	0
M046S1SP1A15QC	M046S1_QC_C_20170817	Rhodospirillaceae bacterium	0	0	0	0	0	0	0	0	0	0	0	0	0	0	0	0	0	0	0	0	0	0	0	0	0	0	0	0	0	0	0	0	0	0	0	0	0	0	0	0	0	0	0	0	0	0	0
M113S1SP1A49QC	M113S1_QC_C_20170926	Azospirillum	0	0	0	0	0	0	0	0	0	0	0	0	0	0	0	0	0	0	0	0	0	0	0	0	0	0	0	0	0	0	0	0	0	0	0	0	0	0	0	0	0	0	0	0	0	0	0
M122S2SP1A49QC	M122S2_QC_C_20180904	Azospirillum	0	0	0	0	0	0	0	0	0	0	0	0	0	0	0	0	0	0	0	0	0	0	0	0	0	0	0	0	0	0	0	0	0	0	0	0	0	0	0	0	0	0	0	0	0	0	0
M043S1SP1A48QC	M043S1_QC_C_20170817	Telmatospirillum	0	0	0	0	0	0	0	0	0	0	0	0	0	0	0	0	0	0	0	0	0	0	0	0	0	0	0	0	0	0	0	0	0	0	0	0	0	0	0	0	0	0	0	0	0	0	0
M20BS1SP1A70MG	M20BS1_MG_B_20180821	Alphaproteobacteria bacterium1	0	0	0	0	0	0	0	0	0	0	0	0	0	0	0	0	0	0	0	0	0	0	0	0	0	0	0	0	0	0	0	0	0	0	0	0	0	0	0	0	0	0	0	0	0	0	0
M179S2SP2A29QC	M179S2_QC_C_20181003	Alphaproteobacteria bacterium	0	0	0	0	0	0	0	0	0	0	0	0	0	0	0	0	0	0	0	0	0	0	0	0	0	0	0	0	0	0	0	0	0	0	0	0	0	0	0	0	0	0	0	0	0	0	0
M017S1SP1A71QC	M017S1_QC_C_20170808	Rubrivivax	0	0	0	0	0	0	0	0	0	0	0	0	0	0	0	0	0	0	0	0	0	0	0	0	0	0	0	0	0	0	0	0	0	0	0	0	0	0	0	0	0	0	0	0	0	0	0
M015S1SP1A71QC	M015S1_QC_C_20170808	Rubrivivax	0	0	0	0	0	0	0	0	0	0	0	0	0	0	0	0	0	0	0	0	0	0	0	0	0	0	0	0	0	0	0	0	0	0	0	0	0	0	0	0	0	0	0	0	0	0	0
M017S1SP2A74QC	M017S1_QC_C_20170808	Rubrivivax	0	0	0	0	0	0	0	0	0	0	0	0	0	0	0	0	0	0	0	0	0	0	0	0	0	0	0	0	0	0	0	0	0	0	0	0	0	0	0	0	0	0	0	0	0	0	0
M022S1SP1A37QC	M022S1_QC_C_20170808	Curvibacter	0	0	0	0	0	0	0	0	0	0	0	0	0	0	0	0	0	0	0	0	0	0	0	0	0	0	0	0	0	0	0	0	0	0	0	0	0	0	0	0	0	0	0	0	0	0	0
M113S2SP1A66QC	M113S2_QC_C_20180904	Burkholderiales bacterium G1	0	0	0	0	0	0	0	0	0	0	0	0	0	0	0	0	0	0	0	0	0	0	0	0	0	0	0	0	0	0	0	0	0	0	0	0	0	0	0	0	0	0	0	0	0	0	0
M136S2SP1A66QC	M136S2_QC_C_20180920	Burkholderiales bacterium G1	0	0	0	0	0	0	0	0	0	0	0	0	0	0	0	0	0	0	0	0	0	0	0	0	0	0	0	0	0	0	0	0	0	0	0	0	0	0	0	0	0	0	0	0	0	0	0
M080S2SP1A66QC	M080S2_QC_C_20180820	Burkholderiales bacterium G1	0	0	0	0	0	0	0	0	0	0	0	0	0	0	0	0	0	0	0	0	0	0	0	0	0	0	0	0	0	0	0	0	0	0	0	0	0	0	0	0	0	0	0	0	0	0	0
M162S2SP1A66QC	M162S2_QC_C_20181003	Burkholderiales bacterium G1	0	0	0	0	0	0	0	0	0	0	0	0	0	0	0	0	0	0	0	0	0	0	0	0	0	0	0	0	0	0	0	0	0	0	0	0	0	0	0	0	0	0	0	0	0	0	0
M051S1SP1A66QC	M051S1_QC_C_20170821	Burkholderiales bacterium G1	0	0	0	0	0	0	0	0	0	0	0	0	0	0	0	0	0	0	0	0	0	0	0	0	0	0	0	0	0	0	0	0	0	0	0	0	0	0	0	0	0	0	0	0	0	0	0
M137S2SP2A58QC	M137S2_QC_C_20180920	Burkholderiales bacterium G1	0	0	0	0	0	0	0	0	0	0	0	0	0	0	0	0	0	0	0	0	0	0	0	0	0	0	0	0	0	0	0	0	0	0	0	0	0	0	0	0	0	0	0	0	0	0	0
M18BS1SP1A44MG	M18BS1_MG_B_20180821	Cupriavidus	0	0	0	0	0	0	0	0	0	0	0	0	0	0	0	0	0	0	0	0	0	0	0	0	0	0	0	0	0	0	0	0	0	0	0	0	0	0	0	0	0	0	0	0	0	0	0
M04BS1SP1A44MG	M04BS1_MG_B_20180427	Cupriavidus	0	0	0	0	0	0	0	0	0	0	0	0	0	0	0	0	0	0	0	0	0	0	0	0	0	0	0	0	0	0	0	0	0	0	0	0	0	0	0	0	0	0	0	0	0	0	0
M54BS1SP1A44MG	M54BS1_MG_B_20181120	Cupriavidus	0	0	0	0	0	0	0	0	0	0	0	0	0	0	0	0	0	0	0	0	0	0	0	0	0	0	0	0	0	0	0	0	0	0	0	0	0	0	0	0	0	0	0	0	0	0	0
M27BS1SP1A44MG	M27BS1_MG_B_20180913	Cupriavidus	0	0	0	0	0	0	0	0	0	0	0	0	0	0	0	0	0	0	0	0	0	0	0	0	0	0	0	0	0	0	0	0	0	0	0	0	0	0	0	0	0	0	0	0	0	0	0
M57BS1SP1A44MG	M57BS1_MG_B_20181120	Cupriavidus	0	0	0	0	0	0	0	0	0	0	0	0	0	0	0	0	0	0	0	0	0	0	0	0	0	0	0	0	0	0	0	0	0	0	0	0	0	0	0	0	0	0	0	0	0	0	0
M55BS1SP1A44MG	M55BS1_MG_B_20181120	Cupriavidus	0	0	0	0	0	0	0	0	0	0	0	0	0	0	0	0	0	0	0	0	0	0	0	0	0	0	0	0	0	0	0	0	0	0	0	0	0	0	0	0	0	0	0	0	0	0	0
M078S1SP1A55QC	M078S1_QC_C_20170821	Burkholderia	0	0	0	0	0	0	0	0	0	0	0	0	0	0	0	0	0	0	0	0	0	0	0	0	0	0	0	0	0	0	0	0	0	0	0	0	0	0	0	0	0	0	0	0	0	0	0
M035S1SP1A55QC	M035S1_QC_C_20170811	Burkholderia	0	0	0	0	0	0	0	0	0	0	0	0	0	0	0	0	0	0	0	0	0	0	0	0	0	0	0	0	0	0	0	0	0	0	0	0	0	0	0	0	0	0	0	0	0	0	0
M095S1SP1A55QC	M095S1_QC_C_20170828	Burkholderia	0	0	0	0	0	0	0	0	0	0	0	0	0	0	0	0	0	0	0	0	0	0	0	0	0	0	0	0	0	0	0	0	0	0	0	0	0	0	0	0	0	0	0	0	0	0	0
M049S1SP1A55QC	M049S1_QC_C_20170817	Burkholderia	0	0	0	0	0	0	0	0	0	0	0	0	0	0	0	0	0	0	0	0	0	0	0	0	0	0	0	0	0	0	0	0	0	0	0	0	0	0	0	0	0	0	0	0	0	0	0
M086S1SP1A55QC	M086S1_QC_C_20170828	Burkholderia	0	0	0	0	0	0	0	0	0	0	0	0	0	0	0	0	0	0	0	0	0	0	0	0	0	0	0	0	0	0	0	0	0	0	0	0	0	0	0	0	0	0	0	0	0	0	0
M003S1SP1A55QC	M003S1_QC_C_20170808	Burkholderia	0	0	0	0	0	0	0	0	0	0	0	0	0	0	0	0	0	0	0	0	0	0	0	0	0	0	0	0	0	0	0	0	0	0	0	0	0	0	0	0	0	0	0	0	0	0	0
M112S1SP1A55QC	M112S1_QC_C_20170926	Burkholderia	0	0	0	0	0	0	0	0	0	0	0	0	0	0	0	0	0	0	0	0	0	0	0	0	0	0	0	0	0	0	0	0	0	0	0	0	0	0	0	0	0	0	0	0	0	0	0
M055S1SP1A55QC	M055S1_QC_C_20170821	Burkholderia	0	0	0	0	0	0	0	0	0	0	0	0	0	0	0	0	0	0	0	0	0	0	0	0	0	0	0	0	0	0	0	0	0	0	0	0	0	0	0	0	0	0	0	0	0	0	0
M007S1SP1A55QC	M007S1_QC_C_20170808	Burkholderia	0	0	0	0	0	0	0	0	0	0	0	0	0	0	0	0	0	0	0	0	0	0	0	0	0	0	0	0	0	0	0	0	0	0	0	0	0	0	0	0	0	0	0	0	0	0	0
M109S1SP1A55QC	M109S1_QC_C_20170926	Burkholderia	0	0	0	0	0	0	0	0	0	0	0	0	0	0	0	0	0	0	0	0	0	0	0	0	0	0	0	0	0	0	0	0	0	0	0	0	0	0	0	0	0	0	0	0	0	0	0
M010S1SP1A55QC	M010S1_QC_C_20170808	Burkholderia	0	0	0	0	0	0	0	0	0	0	0	0	0	0	0	0	0	0	0	0	0	0	0	0	0	0	0	0	0	0	0	0	0	0	0	0	0	0	0	0	0	0	0	0	0	0	0
M058S1SP1A55QC	M058S1_QC_C_20170821	Burkholderia	0	0	0	0	0	0	0	0	0	0	0	0	0	0	0	0	0	0	0	0	0	0	0	0	0	0	0	0	0	0	0	0	0	0	0	0	0	0	0	0	0	0	0	0	0	0	0
M113S1SP1A55QC	M113S1_QC_C_20170926	Burkholderia	0	0	0	0	0	0	0	0	0	0	0	0	0	0	0	0	0	0	0	0	0	0	0	0	0	0	0	0	0	0	0	0	0	0	0	0	0	0	0	0	0	0	0	0	0	0	0
M19BS1SP1A55MG	M19BS1_MG_B_20180821	Burkholderia	0	0	0	0	0	0	0	0	0	0	0	0	0	0	0	0	0	0	0	0	0	0	0	0	0	0	0	0	0	0	0	0	0	0	0	0	0	0	0	0	0	0	0	0	0	0	0
M26BS1SP1A55MG	M26BS1_MG_B_20180913	Burkholderia	0	0	0	0	0	0	0	0	0	0	0	0	0	0	0	0	0	0	0	0	0	0	0	0	0	0	0	0	0	0	0	0	0	0	0	0	0	0	0	0	0	0	0	0	0	0	0
M63BS1SP1A55MG	M63BS1_MG_B_20181120	Burkholderia	0	0	0	0	0	0	0	0	0	0	0	0	0	0	0	0	0	0	0	0	0	0	0	0	0	0	0	0	0	0	0	0	0	0	0	0	0	0	0	0	0	0	0	0	0	0	0
M29BS1SP1A55MG	M29BS1_MG_B_20180913	Burkholderia	0	0	0	0	0	0	0	0	0	0	0	0	0	0	0	0	0	0	0	0	0	0	0	0	0	0	0	0	0	0	0	0	0	0	0	0	0	0	0	0	0	0	0	0	0	0	0
M20BS1SP1A55MG	M20BS1_MG_B_20180821	Burkholderia	0	0	0	0	0	0	0	0	0	0	0	0	0	0	0	0	0	0	0	0	0	0	0	0	0	0	0	0	0	0	0	0	0	0	0	0	0	0	0	0	0	0	0	0	0	0	0
M025S2SP1A76QC	M025S2_QC_C_20180808	Burkholderiales bacterium G2	0	0	0	0	0	0	0	0	0	0	0	0	0	0	0	0	0	0	0	0	0	0	0	0	0	0	0	0	0	0	0	0	0	0	0	0	0	0	0	0	0	0	0	0	0	0	0
M076S1SP1A12QC	M076S1_QC_C_20170821	Burkholderiales bacterium G3	0	0	0	0	0	0	0	0	0	0	0	0	0	0	0	0	0	0	0	0	0	0	0	0	0	0	0	0	0	0	0	0	0	0	0	0	0	0	0	0	0	0	0	0	0	0	0
M099S2SP1A12QC	M099S2_QC_C_20180904	Burkholderiales bacterium G3	0	0	0	0	0	0	0	0	0	0	0	0	0	0	0	0	0	0	0	0	0	0	0	0	0	0	0	0	0	0	0	0	0	0	0	0	0	0	0	0	0	0	0	0	0	0	0
M005S1SP1A12QC	M005S1_QC_C_20170808	Burkholderiales bacterium G3	0	0	0	0	0	0	0	0	0	0	0	0	0	0	0	0	0	0	0	0	0	0	0	0	0	0	0	0	0	0	0	0	0	0	0	0	0	0	0	0	0	0	0	0	0	0	0
M017S1SP1A12QC	M017S1_QC_C_20170808	Burkholderiales bacterium G3	0	0	0	0	0	0	0	0	0	0	0	0	0	0	0	0	0	0	0	0	0	0	0	0	0	0	0	0	0	0	0	0	0	0	0	0	0	0	0	0	0	0	0	0	0	0	0
M042S1SP1A12QC	M042S1_QC_C_20170817	Burkholderiales bacterium G3	0	0	0	0	0	0	0	0	0	0	0	0	0	0	0	0	0	0	0	0	0	0	0	0	0	0	0	0	0	0	0	0	0	0	0	0	0	0	0	0	0	0	0	0	0	0	0
M011S1SP1A12QC	M011S1_QC_C_20170808	Burkholderiales bacterium G3	0	0	0	0	0	0	0	0	0	0	0	0	0	0	0	0	0	0	0	0	0	0	0	0	0	0	0	0	0	0	0	0	0	0	0	0	0	0	0	0	0	0	0	0	0	0	0
M015S1SP1A12QC	M015S1_QC_C_20170808	Burkholderiales bacterium G3	0	0	0	0	0	0	0	0	0	0	0	0	0	0	0	0	0	0	0	0	0	0	0	0	0	0	0	0	0	0	0	0	0	0	0	0	0	0	0	0	0	0	0	0	0	0	0
M043S1SP1A12QC	M043S1_QC_C_20170817	Burkholderiales bacterium G3	0	0	0	0	0	0	0	0	0	0	0	0	0	0	0	0	0	0	0	0	0	0	0	0	0	0	0	0	0	0	0	0	0	0	0	0	0	0	0	0	0	0	0	0	0	0	0
M083S1SP1A12QC	M083S1_QC_C_20170828	Burkholderiales bacterium G3	0	0	0	0	0	0	0	0	0	0	0	0	0	0	0	0	0	0	0	0	0	0	0	0	0	0	0	0	0	0	0	0	0	0	0	0	0	0	0	0	0	0	0	0	0	0	0
M095S1SP1A12QC	M095S1_QC_C_20170828	Burkholderiales bacterium G3	0	0	0	0	0	0	0	0	0	0	0	0	0	0	0	0	0	0	0	0	0	0	0	0	0	0	0	0	0	0	0	0	0	0	0	0	0	0	0	0	0	0	0	0	0	0	0
M090S1SP1A12QC	M090S1_QC_C_20170828	Burkholderiales bacterium G3	0	0	0	0	0	0	0	0	0	0	0	0	0	0	0	0	0	0	0	0	0	0	0	0	0	0	0	0	0	0	0	0	0	0	0	0	0	0	0	0	0	0	0	0	0	0	0
M176S2SP1A56QC	M176S2_QC_C_20181003	Rhodocyclaceae bacterium G1	0	0	0	0	0	0	0	0	0	0	0	0	0	0	0	0	0	0	0	0	0	0	0	0	0	0	0	0	0	0	0	0	0	0	0	0	0	0	0	0	0	0	0	0	0	0	0
M043S1SP1A56QC	M043S1_QC_C_20170817	Rhodocyclaceae bacterium G1	0	0	0	0	0	0	0	0	0	0	0	0	0	0	0	0	0	0	0	0	0	0	0	0	0	0	0	0	0	0	0	0	0	0	0	0	0	0	0	0	0	0	0	0	0	0	0
M162S2SP1A56QC	M162S2_QC_C_20181003	Rhodocyclaceae bacterium G1	0	0	0	0	0	0	0	0	0	0	0	0	0	0	0	0	0	0	0	0	0	0	0	0	0	0	0	0	0	0	0	0	0	0	0	0	0	0	0	0	0	0	0	0	0	0	0
M165S2SP1A56QC	M165S2_QC_C_20181003	Rhodocyclaceae bacterium G1	0	0	0	0	0	0	0	0	0	0	0	0	0	0	0	0	0	0	0	0	0	0	0	0	0	0	0	0	0	0	0	0	0	0	0	0	0	0	0	0	0	0	0	0	0	0	0
M088S1SP2A54QC	M088S1_QC_C_20170828	Rhodocyclaceae bacterium G1	0	0	0	0	0	0	0	0	0	0	0	0	0	0	0	0	0	0	0	0	0	0	0	0	0	0	0	0	0	0	0	0	0	0	0	0	0	0	0	0	0	0	0	0	0	0	0
M015S1SP2A54QC	M015S1_QC_C_20170808	Rhodocyclaceae bacterium G1	0	0	0	0	0	0	0	0	0	0	0	0	0	0	0	0	0	0	0	0	0	0	0	0	0	0	0	0	0	0	0	0	0	0	0	0	0	0	0	0	0	0	0	0	0	0	0
M110S1SP2A54QC	M110S1_QC_C_20170926	Rhodocyclaceae bacterium G1	0	0	0	0	0	0	0	0	0	0	0	0	0	0	0	0	0	0	0	0	0	0	0	0	0	0	0	0	0	0	0	0	0	0	0	0	0	0	0	0	0	0	0	0	0	0	0
M112S1SP2A54QC	M112S1_QC_C_20170926	Rhodocyclaceae bacterium G1	0	0	0	0	0	0	0	0	0	0	0	0	0	0	0	0	0	0	0	0	0	0	0	0	0	0	0	0	0	0	0	0	0	0	0	0	0	0	0	0	0	0	0	0	0	0	0
M018S1SP2A54QC	M018S1_QC_C_20170808	Rhodocyclaceae bacterium G1	0	0	0	0	0	0	0	0	0	0	0	0	0	0	0	0	0	0	0	0	0	0	0	0	0	0	0	0	0	0	0	0	0	0	0	0	0	0	0	0	0	0	0	0	0	0	0
M086S1SP2A54QC	M086S1_QC_C_20170828	Rhodocyclaceae bacterium G1	0	0	0	0	0	0	0	0	0	0	0	0	0	0	0	0	0	0	0	0	0	0	0	0	0	0	0	0	0	0	0	0	0	0	0	0	0	0	0	0	0	0	0	0	0	0	0
M055S1SP2A54QC	M055S1_QC_C_20170821	Rhodocyclaceae bacterium G1	0	0	0	0	0	0	0	0	0	0	0	0	0	0	0	0	0	0	0	0	0	0	0	0	0	0	0	0	0	0	0	0	0	0	0	0	0	0	0	0	0	0	0	0	0	0	0
M058S1SP2A54QC	M058S1_QC_C_20170821	Rhodocyclaceae bacterium G1	0	0	0	0	0	0	0	0	0	0	0	0	0	0	0	0	0	0	0	0	0	0	0	0	0	0	0	0	0	0	0	0	0	0	0	0	0	0	0	0	0	0	0	0	0	0	0
M005S1SP2A54QC	M005S1_QC_C_20170808	Rhodocyclaceae bacterium G1	0	0	0	0	0	0	0	0	0	0	0	0	0	0	0	0	0	0	0	0	0	0	0	0	0	0	0	0	0	0	0	0	0	0	0	0	0	0	0	0	0	0	0	0	0	0	0
M035S1SP2A54QC	M035S1_QC_C_20170811	Rhodocyclaceae bacterium G1	0	0	0	0	0	0	0	0	0	0	0	0	0	0	0	0	0	0	0	0	0	0	0	0	0	0	0	0	0	0	0	0	0	0	0	0	0	0	0	0	0	0	0	0	0	0	0
M017S1SP2A54QC	M017S1_QC_C_20170808	Rhodocyclaceae bacterium G1	0	0	0	0	0	0	0	0	0	0	0	0	0	0	0	0	0	0	0	0	0	0	0	0	0	0	0	0	0	0	0	0	0	0	0	0	0	0	0	0	0	0	0	0	0	0	0
M020S1SP2A54QC	M020S1_QC_C_20170808	Rhodocyclaceae bacterium G1	0	0	0	0	0	0	0	0	0	0	0	0	0	0	0	0	0	0	0	0	0	0	0	0	0	0	0	0	0	0	0	0	0	0	0	0	0	0	0	0	0	0	0	0	0	0	0
M076S1SP2A54QC	M076S1_QC_C_20170821	Rhodocyclaceae bacterium G1	0	0	0	0	0	0	0	0	0	0	0	0	0	0	0	0	0	0	0	0	0	0	0	0	0	0	0	0	0	0	0	0	0	0	0	0	0	0	0	0	0	0	0	0	0	0	0
M109S1SP2A54QC	M109S1_QC_C_20170926	Rhodocyclaceae bacterium G1	0	0	0	0	0	0	0	0	0	0	0	0	0	0	0	0	0	0	0	0	0	0	0	0	0	0	0	0	0	0	0	0	0	0	0	0	0	0	0	0	0	0	0	0	0	0	0
M009S1SP2A54QC	M009S1_QC_C_20170808	Rhodocyclaceae bacterium G1	0	0	0	0	0	0	0	0	0	0	0	0	0	0	0	0	0	0	0	0	0	0	0	0	0	0	0	0	0	0	0	0	0	0	0	0	0	0	0	0	0	0	0	0	0	0	0
M176S2SP1A13QC	M176S2_QC_C_20181003	Rhodocyclaceae bacterium G2	0	0	0	0	0	0	0	0	0	0	0	0	0	0	0	0	0	0	0	0	0	0	0	0	0	0	0	0	0	0	0	0	0	0	0	0	0	0	0	0	0	0	0	0	0	0	0
M166S2SP1A13QC	M166S2_QC_C_20181003	Rhodocyclaceae bacterium G2	0	0	0	0	0	0	0	0	0	0	0	0	0	0	0	0	0	0	0	0	0	0	0	0	0	0	0	0	0	0	0	0	0	0	0	0	0	0	0	0	0	0	0	0	0	0	0
M112S1SP1A13QC	M112S1_QC_C_20170926	Rhodocyclaceae bacterium G2	0	0	0	0	0	0	0	0	0	0	0	0	0	0	0	0	0	0	0	0	0	0	0	0	0	0	0	0	0	0	0	0	0	0	0	0	0	0	0	0	0	0	0	0	0	0	0
M151S2SP1A13QC	M151S2_QC_C_20180920	Rhodocyclaceae bacterium G2	0	0	0	0	0	0	0	0	0	0	0	0	0	0	0	0	0	0	0	0	0	0	0	0	0	0	0	0	0	0	0	0	0	0	0	0	0	0	0	0	0	0	0	0	0	0	0
M043S1SP1A13QC	M043S1_QC_C_20170817	Rhodocyclaceae bacterium G2	0	0	0	0	0	0	0	0	0	0	0	0	0	0	0	0	0	0	0	0	0	0	0	0	0	0	0	0	0	0	0	0	0	0	0	0	0	0	0	0	0	0	0	0	0	0	0
M080S2SP1A13QC	M080S2_QC_C_20180820	Rhodocyclaceae bacterium G2	0	0	0	0	0	0	0	0	0	0	0	0	0	0	0	0	0	0	0	0	0	0	0	0	0	0	0	0	0	0	0	0	0	0	0	0	0	0	0	0	0	0	0	0	0	0	0
M137S2SP1A13QC	M137S2_QC_C_20180920	Rhodocyclaceae bacterium G2	0	0	0	0	0	0	0	0	0	0	0	0	0	0	0	0	0	0	0	0	0	0	0	0	0	0	0	0	0	0	0	0	0	0	0	0	0	0	0	0	0	0	0	0	0	0	0
M069S2SP1A13QC	M069S2_QC_C_20180820	Rhodocyclaceae bacterium G2	0	0	0	0	0	0	0	0	0	0	0	0	0	0	0	0	0	0	0	0	0	0	0	0	0	0	0	0	0	0	0	0	0	0	0	0	0	0	0	0	0	0	0	0	0	0	0
M064S2SP1A13QC	M064S2_QC_C_20180820	Rhodocyclaceae bacterium G2	0	0	0	0	0	0	0	0	0	0	0	0	0	0	0	0	0	0	0	0	0	0	0	0	0	0	0	0	0	0	0	0	0	0	0	0	0	0	0	0	0	0	0	0	0	0	0
M113S2SP1A13QC	M113S2_QC_C_20180904	Rhodocyclaceae bacterium G2	0	0	0	0	0	0	0	0	0	0	0	0	0	0	0	0	0	0	0	0	0	0	0	0	0	0	0	0	0	0	0	0	0	0	0	0	0	0	0	0	0	0	0	0	0	0	0
M079S1SP1A13QC	M079S1_QC_C_20170828	Rhodocyclaceae bacterium G2	0	0	0	0	0	0	0	0	0	0	0	0	0	0	0	0	0	0	0	0	0	0	0	0	0	0	0	0	0	0	0	0	0	0	0	0	0	0	0	0	0	0	0	0	0	0	0
M100S2SP1A13QC	M100S2_QC_C_20180904	Rhodocyclaceae bacterium G2	0	0	0	0	0	0	0	0	0	0	0	0	0	0	0	0	0	0	0	0	0	0	0	0	0	0	0	0	0	0	0	0	0	0	0	0	0	0	0	0	0	0	0	0	0	0	0
M087S2SP1A13QC	M087S2_QC_C_20180904	Rhodocyclaceae bacterium G2	0	0	0	0	0	0	0	0	0	0	0	0	0	0	0	0	0	0	0	0	0	0	0	0	0	0	0	0	0	0	0	0	0	0	0	0	0	0	0	0	0	0	0	0	0	0	0
M054S2SP1A13QC	M054S2_QC_C_20180820	Rhodocyclaceae bacterium G2	0	0	0	0	0	0	0	0	0	0	0	0	0	0	0	0	0	0	0	0	0	0	0	0	0	0	0	0	0	0	0	0	0	0	0	0	0	0	0	0	0	0	0	0	0	0	0
M165S2SP1A13QC	M165S2_QC_C_20181003	Rhodocyclaceae bacterium G2	0	0	0	0	0	0	0	0	0	0	0	0	0	0	0	0	0	0	0	0	0	0	0	0	0	0	0	0	0	0	0	0	0	0	0	0	0	0	0	0	0	0	0	0	0	0	0
M042S1SP1A13QC	M042S1_QC_C_20170817	Rhodocyclaceae bacterium G2	0	0	0	0	0	0	0	0	0	0	0	0	0	0	0	0	0	0	0	0	0	0	0	0	0	0	0	0	0	0	0	0	0	0	0	0	0	0	0	0	0	0	0	0	0	0	0
M085S1SP1A13QC	M085S1_QC_C_20170828	Rhodocyclaceae bacterium G2	0	0	0	0	0	0	0	0	0	0	0	0	0	0	0	0	0	0	0	0	0	0	0	0	0	0	0	0	0	0	0	0	0	0	0	0	0	0	0	0	0	0	0	0	0	0	0
M045S1SP1A13QC	M045S1_QC_C_20170817	Rhodocyclaceae bacterium G2	0	0	0	0	0	0	0	0	0	0	0	0	0	0	0	0	0	0	0	0	0	0	0	0	0	0	0	0	0	0	0	0	0	0	0	0	0	0	0	0	0	0	0	0	0	0	0
M046S1SP1A13QC	M046S1_QC_C_20170817	Rhodocyclaceae bacterium G2	0	0	0	0	0	0	0	0	0	0	0	0	0	0	0	0	0	0	0	0	0	0	0	0	0	0	0	0	0	0	0	0	0	0	0	0	0	0	0	0	0	0	0	0	0	0	0
M065S1SP1A13QC	M065S1_QC_C_20170821	Rhodocyclaceae bacterium G2	0	0	0	0	0	0	0	0	0	0	0	0	0	0	0	0	0	0	0	0	0	0	0	0	0	0	0	0	0	0	0	0	0	0	0	0	0	0	0	0	0	0	0	0	0	0	0
M18BS1SP2A13MG	M18BS1_MG_B_20180821	Rhodocyclaceae bacterium G2	0	0	0	0	0	0	0	0	0	0	0	0	0	0	0	0	0	0	0	0	0	0	0	0	0	0	0	0	0	0	0	0	0	0	0	0	0	0	0	0	0	0	0	0	0	0	0
M145S2SP1A67QC	M145S2_QC_C_20180920	Phycisphaerales bacterium	0	0	0	0	0	0	0	0	0	0	0	0	0	0	0	0	0	0	0	0	0	0	0	0	0	0	0	0	0	0	0	0	0	0	0	0	0	0	0	0	0	0	0	0	0	0	0
M113S1SP2A75QC	M113S1_QC_C_20170926	Phycisphaerales bacterium	0	0	0	0	0	0	0	0	0	0	0	0	0	0	0	0	0	0	0	0	0	0	0	0	0	0	0	0	0	0	0	0	0	0	0	0	0	0	0	0	0	0	0	0	0	0	0
M145S2SP1A63QC	M145S2_QC_C_20180920	Gemmatimonas	0	0	0	0	0	0	0	0	0	0	0	0	0	0	0	0	0	0	0	0	0	0	0	0	0	0	0	0	0	0	0	0	0	0	0	0	0	0	0	0	0	0	0	0	0	0	0
M113S1SP1A63QC	M113S1_QC_C_20170926	Gemmatimonas	0	0	0	0	0	0	0	0	0	0	0	0	0	0	0	0	0	0	0	0	0	0	0	0	0	0	0	0	0	0	0	0	0	0	0	0	0	0	0	0	0	0	0	0	0	0	0
M165S2SP1A63QC	M165S2_QC_C_20181003	Gemmatimonas	0	0	0	0	0	0	0	0	0	0	0	0	0	0	0	0	0	0	0	0	0	0	0	0	0	0	0	0	0	0	0	0	0	0	0	0	0	0	0	0	0	0	0	0	0	0	0
M31BS1SP1A63MG	M31BS1_MG_B_20180913	Gemmatimonas	0	0	0	0	0	0	0	0	0	0	0	0	0	0	0	0	0	0	0	0	0	0	0	0	0	0	0	0	0	0	0	0	0	0	0	0	0	0	0	0	0	0	0	0	0	0	0
M069S2SP1A73QC	M069S2_QC_C_20180820	Myxococcaceae bacterium	0	0	0	0	0	0	0	0	0	0	0	0	0	0	0	0	0	0	0	0	0	0	0	0	0	0	0	0	0	0	0	0	0	0	0	0	0	0	0	0	0	0	0	0	0	0	0
M122S2SP1A73QC	M122S2_QC_C_20180904	Myxococcaceae bacterium	0	0	0	0	0	0	0	0	0	0	0	0	0	0	0	0	0	0	0	0	0	0	0	0	0	0	0	0	0	0	0	0	0	0	0	0	0	0	0	0	0	0	0	0	0	0	0
M025S2SP1A36QC	M025S2_QC_C_20180808	Acidobacteriaceae bacterium	0	0	0	0	0	0	0	0	0	0	0	0	0	0	0	0	0	0	0	0	0	0	0	0	0	0	0	0	0	0	0	0	0	0	0	0	0	0	0	0	0	0	0	0	0	0	0
M037S2SP2A52QC	M037S2_QC_C_20180820	Acidobacteriaceae bacterium	0	0	0	0	0	0	0	0	0	0	0	0	0	0	0	0	0	0	0	0	0	0	0	0	0	0	0	0	0	0	0	0	0	0	0	0	0	0	0	0	0	0	0	0	0	0	0
M61BS1SP1A17MG	M61BS1_MG_B_20181120	Cutibacterium	0	0	0	0	0	0	0	0	0	0	0	0	0	0	0	0	0	0	0	0	0	0	0	0	0	0	0	0	0	0	0	0	0	0	0	0	0	0	0	0	0	0	0	0	0	0	0
M57BS1SP1A17MG	M57BS1_MG_B_20181120	Cutibacterium	0	0	0	0	0	0	0	0	0	0	0	0	0	0	0	0	0	0	0	0	0	0	0	0	0	0	0	0	0	0	0	0	0	0	0	0	0	0	0	0	0	0	0	0	0	0	0
M27BS1SP1A17MG	M27BS1_MG_B_20180913	Cutibacterium	0	0	0	0	0	0	0	0	0	0	0	0	0	0	0	0	0	0	0	0	0	0	0	0	0	0	0	0	0	0	0	0	0	0	0	0	0	0	0	0	0	0	0	0	0	0	0
M54BS1SP1A17MG	M54BS1_MG_B_20181120	Cutibacterium	0	0	0	0	0	0	0	0	0	0	0	0	0	0	0	0	0	0	0	0	0	0	0	0	0	0	0	0	0	0	0	0	0	0	0	0	0	0	0	0	0	0	0	0	0	0	0
M55BS1SP1A17MG	M55BS1_MG_B_20181120	Cutibacterium	0	0	0	0	0	0	0	0	0	0	0	0	0	0	0	0	0	0	0	0	0	0	0	0	0	0	0	0	0	0	0	0	0	0	0	0	0	0	0	0	0	0	0	0	0	0	0
M62BS1SP1A17MG	M62BS1_MG_B_20181120	Cutibacterium	0	0	0	0	0	0	0	0	0	0	0	0	0	0	0	0	0	0	0	0	0	0	0	0	0	0	0	0	0	0	0	0	0	0	0	0	0	0	0	0	0	0	0	0	0	0	0
M18BS1SP1A17MG	M18BS1_MG_B_20180821	Cutibacterium	0	0	0	0	0	0	0	0	0	0	0	0	0	0	0	0	0	0	0	0	0	0	0	0	0	0	0	0	0	0	0	0	0	0	0	0	0	0	0	0	0	0	0	0	0	0	0
M04BS1SP1A17MG	M04BS1_MG_B_20180427	Cutibacterium	0	0	0	0	0	0	0	0	0	0	0	0	0	0	0	0	0	0	0	0	0	0	0	0	0	0	0	0	0	0	0	0	0	0	0	0	0	0	0	0	0	0	0	0	0	0	0
M04BS1SP1A68MG	M04BS1_MG_B_20180427	Rubrobacter	0	0	0	0	0	0	0	0	0	0	0	0	0	0	0	0	0	0	0	0	0	0	0	0	0	0	0	0	0	0	0	0	0	0	0	0	0	0	0	0	0	0	0	0	0	0	0
M112S1SP1A16QC	M112S1_QC_C_20170926	Silvanigrellales bacterium	0	0	0	0	0	0	0	0	0	0	0	0	0	0	0	0	0	0	0	0	0	0	0	0	0	0	0	0	0	0	0	0	0	0	0	0	0	0	0	0	0	0	0	0	0	0	0
[truncated: 343 more columns]
