# Supplementary material for: Single-colony sequencing reveals microbe-by-microbiome phylosymbiosis between the cyanobacterium Microcystis and its associated bacteria
Source: Microbiome. 2021 Sep 27;9:194. doi: 10.1186/s40168-021-01140-8 (PMC8477515; doi:10.1186/s40168-021-01140-8)
Supplement: Supplementary file 23 — Additional file 22: Table S18. Taxonomical classification of contigs in uncomplete MAGs based on CAT analysis. [file 40168_2021_1140_MOESM23_ESM.xlsx]

## Sheet: Table_S18
Table S18. Taxonomical annotation of contigs in uncomplete MAGs based on a Contig Annotation Tool (CAT)
Rank	Clade	Number of contigs
superkingdom	Bacteria	98480
superkingdom	no support	2452
superkingdom	Viruses	195
superkingdom	Eukaryota	204
superkingdom	Archaea	3
superkingdom	NA	1
phylum	Proteobacteria	69263
phylum	no support	16381
phylum	Cyanobacteria	7780
phylum	Bacteroidetes	4158
phylum	Actinobacteria	1400
phylum	Acidobacteria	697
phylum	Planctomycetes	599
phylum	Gemmatimonadetes	325
phylum	NA	164
phylum	Uroviricota	88
phylum	Chlorophyta	96
phylum	Chlamydiae	142
phylum	Verrucomicrobia	48
phylum	Ascomycota	13
phylum	Chloroflexi	20
phylum	Deinococcus-Thermus	13
phylum	Chlorobi	15
phylum	Ignavibacteriae	14
phylum	Nucleocytoviricota	8
phylum	Chordata	13
phylum	Ciliophora	10
phylum	Firmicutes	10
phylum	Streptophyta	11
phylum	Arthropoda	7
phylum	Spirochaetes	10
phylum	Mucoromycota	4
phylum	Nitrospirae	8
phylum	Apicomplexa	4
phylum	Candidatus Falkowbacteria	3
phylum	Discosea	3
phylum	Bacillariophyta	4
phylum	Candidatus Saccharibacteria	2
phylum	Armatimonadetes	4
phylum	Haptista	2
phylum	Candidatus Eisenbacteria	2
phylum	Candidatus Rokubacteria	2
phylum	Candidatus Aminicenantes	2
phylum	Candidatus Hydrogenedentes	1
phylum	Lentisphaerae	1
phylum	Candidatus Parcubacteria	1
phylum	Candidatus Cloacimonetes	1
phylum	Euryarchaeota	1
phylum	Candidatus Poribacteria	1
phylum	Candidatus Uhrbacteria	1
phylum	Thaumarchaeota	1
phylum	Candidatus Omnitrophica	1
phylum	Elusimicrobia	1
class	no support	29585
class	Alphaproteobacteria	29845
class	Betaproteobacteria	24877
class	NA	10160
class	Gammaproteobacteria	832
class	Deltaproteobacteria	1908
class	Flavobacteriia	448
class	Cytophagia	700
class	Actinobacteria	930
class	Rubrobacteria	459
class	Chitinophagia	412
class	Gemmatimonadetes	245
class	Acidobacteriia	210
class	Phycisphaerae	158
class	Caudoviricetes	88
class	Chlorophyceae	86
class	Chlamydiia	141
class	Sphingobacteriia	37
class	Oligoflexia	22
class	Bacteroidia	10
class	Chlorobia	15
class	Ignavibacteria	14
class	Megaviricetes	8
class	Chloroflexia	15
class	Planctomycetia	11
class	Hydrogenophilalia	11
class	Magnoliopsida	11
class	Opitutae	8
class	Leotiomycetes	6
class	Oligohymenophorea	7
class	Sordariomycetes	2
class	Deinococci	8
class	Mammalia	5
class	Bacilli	5
class	Spirochaetia	5
class	Dothideomycetes	3
class	Aconoidasida	4
class	Glomeromycetes	2
class	Verrucomicrobiae	4
class	Mortierellomycetes	2
class	Ktedonobacteria	1
class	Actinopteri	3
class	Trebouxiophyceae	3
class	Bacillariophyceae	4
class	Insecta	1
class	Zetaproteobacteria	4
class	Saprospiria	3
class	Haptophyta	2
class	Nitrospira	3
class	Spirotrichea	1
class	Cladistia	1
class	Coelacanthimorpha	1
class	Acidimicrobiia	1
class	Clostridia	1
class	Eurotiomycetes	1
class	Anaerolineae	1
class	Oomycota	1
class	Spartobacteria	1
class	Candidatus Brocadiae	1
class	Heterotrichea	1
class	Blastocatellia	1
order	no support	39053
order	Burkholderiales	19726
order	Rhodospirillales	12569
order	Synechococcales	5440
order	NA	5265
order	Rhizobiales	5956
order	Caulobacterales	3504
order	Xanthomonadales	647
order	Sphingomonadales	1989
order	Myxococcales	1786
order	Rhodobacterales	911
order	Flavobacteriales	435
order	Cytophagales	671
order	Chroococcales	581
order	Propionibacteriales	654
order	Rubrobacterales	459
order	Nostocales	262
order	Gemmatimonadales	245
order	Caudovirales	88
order	Phycisphaerales	151
order	Chitinophagales	125
order	Parachlamydiales	141
order	Rhodocyclales	132
order	Bryobacterales	74
order	Chlamydomonadales	69
order	Hyphomonadales	33
order	Oscillatoriales	31
order	Nitrosomonadales	33
order	Chromatiales	24
order	Sphingobacteriales	25
order	Bdellovibrionales	21
order	Methylococcales	16
order	Chlorobiales	15
order	Micrococcales	5
order	Imitervirales	8
order	Kallotenuales	15
order	Alteromonadales	7
order	Marinilabiliales	6
order	Pseudomonadales	9
order	Hydrogenophilales	11
order	Opitutales	6
order	Deinococcales	8
order	Planctomycetales	7
order	Rickettsiales	4
order	Pleosporales	3
order	Neisseriales	5
order	Haemosporida	4
order	Magnetococcales	5
order	Diversisporales	2
order	Emcibacterales	3
order	Bacteroidales	4
order	Mortierellales	2
order	Ferrovales	4
order	Oceanospirillales	5
order	Ktedonobacterales	1
order	Corynebacteriales	4
order	Longamoebia	3
order	Salmoniformes	3
order	Naviculales	4
order	Hemiptera	1
order	Lactobacillales	2
order	Spirochaetales	2
order	Pirellulales	2
order	Fabales	4
order	Saprospirales	3
order	Aeromonadales	3
order	Verrucomicrobiales	3
order	Isochrysidales	2
order	Nymphaeales	3
order	Bacillales	3
order	Streptomycetales	2
order	Nitrospirales	3
order	Chlorellales	2
order	Sporadotrichida	1
order	Eulipotyphla	1
order	Primates	2
order	Enterobacterales	2
order	Peniculida	2
order	Micromonosporales	1
order	Nevskiales	1
order	Polypteriformes	1
order	Coelacanthiformes	1
order	Acidimicrobiales	1
order	Asterales	1
order	Halanaerobiales	1
order	Legionellales	1
order	Eurotiales	1
order	Anaerolineales	1
order	Peronosporales	1
order	Leptospirales	1
order	Maricaulales	1
order	Chthoniobacterales	1
order	Sphaeropleales	1
order	Actinomycetales	1
order	Nitrosopumilales	1
order	Ignavibacteriales	1
order	Xylariales	1
order	Poales	1
order	Thiotrichales	1
order	Heterotrichida	1
order	Minwuiales	1
family	no support	44826
family	Burkholderiaceae	17189
family	Acetobacteraceae	11312
family	Pseudanabaenaceae	5335
family	NA	6737
family	Caulobacteraceae	3453
family	Xanthomonadaceae	569
family	Methylobacteriaceae	2385
family	Sphingomonadaceae	1900
family	Myxococcaceae	1342
family	Flavobacteriaceae	400
family	Bradyrhizobiaceae	693
family	Rhodobacteraceae	579
family	Microcystaceae	564
family	Cyclobacteriaceae	528
family	Nocardioidaceae	642
family	Rubrobacteraceae	459
family	Aestuariivirgaceae	336
family	Gemmatimonadaceae	243
family	Comamonadaceae	220
family	Rhodospirillaceae	145
family	Phycisphaeraceae	147
family	Chitinophagaceae	121
family	Alcaligenaceae	110
family	Parachlamydiaceae	139
family	Oxalobacteraceae	47
family	Nostocaceae	52
family	Chlamydomonadaceae	35
family	Hyphomonadaceae	33
family	Rhabdaerophilaceae	37
family	Archangiaceae	39
family	Beijerinckiaceae	35
family	Rhizobiaceae	23
family	Sandaracinaceae	40
family	Bryobacteraceae	32
family	Hyphomicrobiaceae	27
family	Rhodocyclaceae	27
family	Chromatiaceae	19
family	Zoogloeaceae	21
family	Coleofasciculaceae	9
family	Chlorobiaceae	15
family	Methylocystaceae	14
family	Synechococcaceae	13
family	Mimiviridae	8
family	Kallotenuaceae	15
family	Cytophagaceae	13
family	Aphanizomenonaceae	16
family	Fulvivirgaceae	9
family	Propionibacteriaceae	12
family	Autographiviridae	3
family	Nitrosomonadaceae	12
family	Sphingobacteriaceae	15
family	Bdellovibrionaceae	15
family	Phyllobacteriaceae	13
family	Azonexaceae	13
family	Tetrabaenaceae	11
family	Pithoviridae	8
family	Myoviridae	10
family	Pseudomonadaceae	8
family	Hydrogenophilaceae	10
family	Marinilabiliaceae	3
family	Polyangiaceae	7
family	Methylococcaceae	7
family	Opitutaceae	6
family	Weeksellaceae	4
family	Methylophilaceae	8
family	Sterolibacteriaceae	4
family	Solibacteraceae	5
family	Pseudeurotiaceae	5
family	Leptolyngbyaceae	7
family	Calotrichaceae	7
family	Hymenobacteraceae	5
family	Rhodanobacteraceae	4
family	Planctomycetaceae	6
family	Chamaesiphonaceae	3
family	Chromobacteriaceae	5
family	Plasmodiidae	4
family	Diversisporaceae	2
family	Emcibacteraceae	3
family	Rickettsiaceae	3
family	Mortierellaceae	2
family	Ferrovaceae	4
family	Phaeosphaeriaceae	2
family	Xanthobacteraceae	4
family	Erythrobacteraceae	5
family	Trichocoleusaceae	5
family	Volvocaceae	4
family	Acanthamoebidae	3
family	Salmonidae	3
family	Elioraeaceae	4
family	Kofleriaceae	3
family	Prolixibacteraceae	3
family	Merismopediaceae	3
family	Cimicidae	1
family	Streptococcaceae	2
family	Pirellulaceae	2
family	Fabaceae	4
family	Aeromonadaceae	3
family	Marivirgaceae	3
family	Noelaerhabdaceae	2
family	Nymphaeaceae	3
family	Aurantimonadaceae	3
family	Thiobacillaceae	2
family	Oleiphilaceae	3
family	Microcoleaceae	3
family	Oscillatoriaceae	3
family	Streptomycetaceae	2
family	Nannocystaceae	2
family	Alsobacteraceae	3
family	Halomonadaceae	2
family	Chlorellaceae	2
family	Salinarimonadaceae	2
family	Ectothiorhodospiraceae	2
family	Corynebacteriaceae	2
family	Oxytrichidae	1
family	Siphoviridae	2
family	Bacillaceae	2
family	Talpidae	1
family	Deinococcaceae	2
family	Dysgonomonadaceae	1
family	Cercopithecidae	2
family	Haematococcaceae	1
family	Parameciidae	2
family	Nitrospiraceae	2
family	Micromonosporaceae	1
family	Prevotellaceae	1
family	Sinobacteraceae	1
family	Chelatococcaceae	1
family	Haliscomenobacteraceae	1
family	Polypteridae	1
family	Coelacanthidae	1
family	Acidimicrobiaceae	1
family	Romeriaceae	1
family	Desertifilaceae	1
family	Ferrimonadaceae	1
family	Asteraceae	1
family	Alteromonadaceae	1
family	Candidatus Competibacteraceae	1
family	Halanaerobiaceae	1
family	Microbacteriaceae	1
family	Mycobacteriaceae	1
family	Lentimicrobiaceae	1
family	Verrucomicrobiaceae	1
family	Aspergillaceae	1
family	Didymellaceae	1
family	Dunaliellaceae	1
family	Verrucomicrobia subdivision 3	1
family	Peronosporaceae	1
family	Leptospiraceae	1
family	Sulfuricellaceae	1
family	Staphylococcaceae	1
family	Enterobacteriaceae	1
family	Maricaulaceae	1
family	Chthoniobacteraceae	1
family	Scenedesmaceae	1
family	Nitrosopumilaceae	1
family	Moraxellaceae	1
family	Sporocadaceae	1
family	Poaceae	1
family	Piscirickettsiaceae	1
family	Coelosphaeriaceae	1
family	Prochlorotrichaceae	1
family	Criblamydiaceae	1
family	Stentoridae	1
family	Minwuiaceae	1
family	Bernardetiaceae	1
genus	no support	54417
genus	Burkholderia	14512
genus	NA	11929
genus	Pseudanabaena	5325
genus	Phenylobacterium	3172
genus	Methylobacterium	2168
genus	Sphingomonas	1684
genus	Myxococcus	1321
genus	Flavobacterium	373
genus	Inhella	423
genus	Roseomonas	764
genus	Bradyrhizobium	554
genus	Microcystis	564
genus	Aeromicrobium	642
genus	Cupriavidus	263
genus	Rubrobacter	447
genus	Aestuariivirga	336
genus	Silanimonas	91
genus	Gemmatimonas	153
genus	Phycisphaera	147
genus	Parachlamydia	139
genus	Pandoravirus	80
genus	Bosea	58
genus	Derxia	76
genus	Rhodobacter	75
genus	Paraburkholderia	31
genus	Tagaea	60
genus	Haematospirillum	34
genus	Curvibacter	56
genus	Candidatus Accumulibacter	19
genus	Pseudoruegeria	15
genus	Roseococcus	33
genus	Brevundimonas	45
genus	Chlamydomonas	35
genus	Rhabdaerophilum	37
genus	Caulobacter	29
genus	Aquidulcibacter	22
genus	Anabaena	30
genus	Archangium	33
genus	Nostoc	19
genus	Paracraurococcus	33
genus	Sandaracinus	37
genus	Limnohabitans	29
genus	Nitrospirillum	12
genus	Sediminibacterium	21
genus	Rubrivivax	20
genus	Aquabacterium	17
genus	Azospirillum	21
genus	Achromobacter	12
genus	Ideonella	21
genus	Tabrizicola	15
genus	Rhodoferax	21
genus	Rhizobium	11
genus	Humitalea	16
genus	Nitrobacter	6
genus	Asticcacaulis	18
genus	Rheinheimera	12
genus	Rubritepida	12
genus	Kinneretia	10
genus	Coleofasciculus	7
genus	Novosphingobium	13
genus	Devosia	12
genus	Kallotenue	15
genus	Caldovatus	9
genus	Thauera	12
genus	Synechococcus	12
genus	Gemmobacter	8
genus	Hyphomonas	11
genus	Janthinobacterium	6
genus	Leisingera	5
genus	Dechloromonas	13
genus	Tetrabaena	11
genus	Lacisediminimonas	7
genus	Pelomonas	11
genus	Fertoebacter	6
genus	Fulvivirga	5
genus	Nitrosomonas	9
genus	Duganella	6
genus	Pseudomonas	8
genus	Leptothrix	5
genus	Agrobacterium	4
genus	Sandarakinorhabdus	9
genus	Breznakibacter	3
genus	Klosneuvirus	3
genus	Rhodovarius	6
genus	Methylorubrum	9
genus	Hydrogenophilus	9
genus	Bdellovibrio	9
genus	Hydrotalea	4
genus	Sphingobium	7
genus	Prosthecomicrobium	7
genus	Parvibium	9
genus	Mesorhizobium	7
genus	Chryseobacterium	4
genus	Azoarcus	7
genus	Belnapia	7
genus	Chryseotalea	5
genus	Sphingopyxis	8
genus	Lacunisphaera	5
genus	Pedobacter	7
genus	Lutibacter	5
genus	Pseudogymnoascus	5
genus	Calothrix	7
genus	Propionivibrio	5
genus	Flavihumibacter	4
genus	Methyloversatilis	3
genus	Geomonas (Comamonadaceae)	2
genus	Hymenobacter	4
genus	Chamaesiphon	3
genus	Limnothrix	6
genus	Acidovorax	6
genus	Corallococcus	5
genus	Candidatus Phycosocius	7
genus	Microvirga	5
genus	Plasmodium	4
genus	Sorangium	3
genus	Diversispora	2
genus	Phreatobacter	5
genus	Emcibacter	3
genus	Dolichospermum	5
genus	Thiohalocapsa	5
genus	Mariniradius	5
genus	Paludibaculum	5
genus	Ferrovum	4
genus	Parastagonospora	2
genus	Azohydromonas	2
genus	Rhodanobacter	2
genus	Trichocoleus	5
genus	Siccirubricoccus	5
genus	Bryobacter	4
genus	Acanthamoeba	3
genus	Azospira	3
genus	Methylophilus	4
genus	Oncorhynchus	3
genus	Polaromonas	3
genus	Elioraea	4
genus	Sphaerospermopsis	5
genus	Leptolyngbya	3
genus	Methylosinus	2
genus	Xanthomonas	2
genus	Pithovirus	2
genus	Sphaerotilus	1
genus	Cimex	1
genus	Tamlana	2
genus	Methylibium	3
genus	Methylomonas	2
genus	Thiomonas	3
genus	Aquitalea	3
genus	Rhodomicrobium	2
genus	Lacibacter	4
genus	Streptococcus	2
genus	Rhodopirellula	2
genus	Tardiphaga	3
genus	Lupinus	4
genus	Gonium	3
genus	Aeromonas	3
genus	Marivirga	3
genus	Ralstonia	2
genus	Erythrobacter	3
genus	Pseudorhodobacter	3
genus	Chryseolinea	3
genus	Emiliania	2
genus	Nymphaea	3
genus	Aureimonas	3
genus	Thiobacillus	2
genus	Crenalkalicoccus	2
genus	Stenotrophomonas	1
genus	Variovorax	3
genus	Candidatus Nephrothrix	2
genus	Oleiphilus	3
genus	Nitrosospira	2
genus	Enhydrobacter	2
genus	Jannaschia	2
genus	Cecembia	2
genus	Parapusillimonas	1
genus	Streptomyces	2
genus	Alsobacter	3
genus	Halomonas	2
genus	Kalppathivirus	2
genus	Komagataeibacter	2
genus	Noviherbaspirillum	2
genus	Rhodoblastus	2
genus	Caballeronia	1
genus	Merismopedia	2
genus	Chitinophaga	2
genus	Cyanobium	1
genus	Iodobacter	2
genus	Candidatus Solibacter	2
genus	Flavisolibacter	2
genus	Cylindrospermopsis	2
genus	Massilia	2
genus	Quisquiliibacterium	2
genus	Hydrogenophaga	2
genus	Piscinibacter	2
genus	Pseudaminobacter	2
genus	Corynebacterium	2
genus	Methylotenera	2
genus	Pleomorphomonas	2
genus	Oxytricha	1
genus	Paucibacter	2
genus	Talpa	1
genus	Candidatus Sulfopaludibacter	1
genus	Hyalangium	2
genus	Deinococcus	2
genus	Fermentimonas	1
genus	Terasakiella	1
genus	Coccomyxa	1
genus	Telmatospirillum	2
genus	Starkeya	1
genus	Alkalinema	2
genus	Citromicrobium	2
genus	Tupanvirus	1
genus	Paracoccus	2
genus	Chlorogonium	1
genus	Phormidium	2
genus	Algoriphagus	2
genus	Paramecium	2
genus	Methylobacter	1
genus	Candidatus Methylospira	2
genus	Gluconobacter	2
genus	Tistlia	1
genus	Myxacorys	2
genus	Methylogaea	1
genus	Micromonospora	1
genus	Planktothrix	2
genus	Chlorella	1
genus	Pseudenhygromyxa	1
genus	Synechocystis	1
genus	Lawsonella	1
genus	Alcaligenes	1
genus	Volvox	1
genus	Niastella	1
genus	Sinimarinibacterium	1
genus	Chelatococcus	1
genus	Haliscomenobacter	1
genus	Denitratisoma	1
genus	Ruegeria	1
genus	Solimicrobium	1
genus	Actibacterium	1
genus	Rhodophyticola	1
genus	Erpetoichthys	1
genus	Roseateles	1
genus	Marivivens	1
genus	Roseicella	1
genus	Acidisphaera	1
genus	Thalassospira	1
genus	Latimeria	1
genus	Aquincola	1
genus	Romeria	1
genus	Pseudorhodoferax	1
genus	Pelagibacterium	1
genus	Sulfitobacter	1
genus	Methylovorus	1
genus	Ancylobacter	1
genus	Frigidibacter	1
genus	Jacksonvillea	1
genus	Skermanella	1
genus	Paraferrimonas	1
genus	Tanacetum	1
genus	Ephemeroptericola	1
genus	Aestuariibacter	1
genus	Ferruginibacter	1
genus	Roseofilum	1
genus	Thioalkalivibrio	1
genus	Chakrabartia	1
genus	Halocella	1
genus	Pararcticibacter	1
genus	Microbacterium	1
genus	Alkalihalobacillus	1
genus	Xinfangfangia	1
genus	Liberibacter	1
genus	Adhaeribacter	1
genus	Mycobacterium	1
genus	Lentimicrobium	1
genus	Hypericibacter	1
genus	Symploca	1
genus	Dyella	1
genus	Chitinimonas	1
genus	Haliangium	1
genus	Spiribacter	1
genus	Aliiroseovarius	1
genus	Chthonobacter	1
genus	Penicillium	1
genus	Theropithecus	1
genus	Trichormus	1
genus	Sinirhodobacter	1
genus	Algicoccus	1
genus	Sporocytophaga	1
genus	Didymella	1
genus	Dunaliella	1
genus	Candidatus Kentron	1
genus	Pseudooceanicola	1
genus	Polymorphum	1
genus	Nannocystis	1
genus	Puteibacter	1
genus	Blastomonas	1
genus	Allochromatium	1
genus	Gemmatirosa	1
genus	Undibacterium	1
genus	Runella	1
genus	Niveibacterium	1
genus	Magnetospirillum	1
genus	Candidatus Methyloumidiphilus	1
genus	Stella	1
genus	Pusillimonas	1
genus	Diaphorobacter	1
genus	Tepidiphilus	1
genus	Pannonibacter	1
genus	Altererythrobacter	1
genus	Rhodopseudomonas	1
genus	Salinarimonas	1
genus	Labrys	1
genus	Hyphomicrobium	1
genus	Halobacillus	1
genus	Oscillatoria	1
genus	Tepidicella	1
genus	Phytophthora	1
genus	Leptospira	1
genus	Chlorobium	1
genus	Leptospirillum	1
genus	Sulfuriferula	1
genus	Staphylococcus	1
genus	Granulibacter	1
genus	Oceanicaulis	1
genus	Chthoniobacter	1
genus	Methylocystis	1
genus	Rhodocytophaga	1
genus	Ohtaekwangia	1
genus	Scenedesmus	1
genus	Nitrosopumilus	1
genus	Blastochloris	1
genus	Aquamicrobium	1
genus	Acinetobacter	1
genus	Pestalotiopsis	1
genus	Acidiphilium	1
genus	Rhinopithecus	1
genus	Hordeum	1
genus	Nitrospira	1
genus	Phyllobacterium	1
genus	Thiomicrospira	1
genus	Comamonas	1
genus	Ponticaulis	1
genus	Snowella	1
genus	Halomicronema	1
genus	Elstera	1
genus	Criblamydia	1
genus	Micavibrio	1
genus	Richelia	1
genus	Stentor	1
genus	Nitrosococcus	1
genus	Auxenochlorella	1
genus	Puia	1
genus	Roseicyclus	1
genus	Minwuia	1
genus	Hugenholtzia	1
species	no support	77703
species	Acetobacteraceae bacterium	4989
species	Proteobacteria bacterium	3051
species	Phenylobacterium parvum	2960
species	Methylobacterium sp.	2154
species	Myxococcus sp.	1318
species	Burkholderiales bacterium	692
species	Inhella crocodyli	316
species	Betaproteobacteria bacterium	717
species	Cyclobacteriaceae bacterium	514
species	Aeromicrobium sp.	642
species	Flavobacterium fontis	157
species	Rubrobacter xylanophilus	424
species	Aestuariivirga litoralis	336
species	Pseudanabaena sp.	293
species	Silanimonas lenta	91
species	Bacteroidetes bacterium	245
species	Chitinophagia bacterium	227
species	Microcystis aeruginosa	147
species	Planctomycetes bacterium	189
species	Burkholderia arboris	176
species	Alphaproteobacteria bacterium	97
species	Phycisphaera sp.	147
species	Sphingomonas echinoides	114
species	uncultured Caudovirales phage	67
species	Acidobacteriia bacterium 12-62-4	120
species	Parachlamydia sp.	126
species	Pseudanabaena sp. UWO311	77
species	Acidobacteria bacterium	90
species	Rhizobiales bacterium PAR1	50
species	Tagaea sp. CACIAM 22H2	60
species	Verrucomicrobia bacterium	34
species	bacterium	56
species	Rhodobacter sphaeroides	57
species	Pseudanabaena sp. ABRG5-3	33
species	Bosea sp. BK604	22
species	Roseomonas sp. MO17	20
species	Candidatus Accumulibacter sp. SK-12	17
species	Chitinophagaceae bacterium	45
species	Pseudanabaena biceps	38
species	Rhabdaerophilum calidifontis	37
species	Haematospirillum sp. 15-248	27
species	Gemmatimonas phototrophica	45
species	Aquidulcibacter paucihalophilus	22
species	Beijerinckiaceae bacterium	33
species	Gammaproteobacteria bacterium	35
species	Deltaproteobacteria bacterium	36
species	Archangium gephyra	33
species	Burkholderia lata	27
species	Pseudanabaena yagii	30
species	Paraburkholderia agricolaris	11
species	Rhodobacteraceae bacterium	20
species	Curvibacter sp.	35
species	Chlamydomonas eustigma	22
species	Sandaracinus amylolyticus	36
species	Xanthomonadaceae bacterium	22
species	Nitrospirillum iridis	10
species	Burkholderiaceae bacterium	26
species	Paracraurococcus sp. NE82	28
species	Pseudanabaena sp. FACHB-1050	24
species	Burkholderia contaminans	8
species	Roseomonas stagni	17
species	Anabaena sp. CRKS33	20
species	Nostoc sp. TCL26-01	9
species	Burkholderia sp. AU31652	18
species	Pseudanabaena frigida	16
species	Roseomonas sp. OP-27	19
species	Alphaproteobacteria bacterium PA1	18
species	Betaproteobacteria bacterium UKL13-2	23
species	Pseudanabaena sp. SR411	18
species	Myxococcales bacterium	20
species	Bryobacteraceae bacterium	19
species	Oscillatoriales cyanobacterium CG2_30_44_21	13
species	Rubrivivax sp.	17
species	Humitalea rosea	16
species	Pseudanabaena sp. FACHB-1277	19
species	Nitrobacter winogradskyi	6
species	Rhodocyclaceae bacterium	18
species	Flavobacterium cyanobacteriorum	12
species	Limnohabitans sp. 2KL-51	17
species	Aquabacterium pictum	12
species	Rubritepida flocculans	11
species	Rheinheimera sp. LHK132	10
species	Chlorobiaceae bacterium	14
species	Kinneretia asaccharophila	9
species	Cytophagales bacterium WSM2-2	8
species	Kallotenue sp. CFH 73958	15
species	Ignavibacteria bacterium	13
species	Chlamydomonas reinhardtii	13
species	Rhizobium leguminosarum	6
species	Coleofasciculus sp. FACHB-129	6
species	Bradyrhizobium sp. CCH4-A6	15
species	Caldovatus sediminis	9
species	Paraburkholderia sp. RAU2J	6
species	Paraburkholderia caribensis	13
species	Micrococcales bacterium	2
species	Microcystis flos-aquae	10
species	Hyphomonas sp.	11
species	Actinobacteria bacterium	13
species	Burkholderia pseudomallei	9
species	Roseomonas frigidaquae	12
species	Rhizobiales bacterium	12
species	Pseudanabaena sp. BC1403	11
species	Sphingomonas sp. TF3	11
species	Roseomonas sp. M0104	13
species	Flavobacterium sp. WWJ-16	8
species	Gemmobacter caeruleus	7
species	Phenylobacterium sp.	13
species	Tetrabaena socialis	11
species	Roseomonas sp. HF4	7
species	Bryobacterales bacterium	11
species	Lacisediminimonas profundi	7
species	Cupriavidus necator	11
species	Alphaproteobacteria bacterium PA3	10
species	Dechloromonas sp.	12
species	Sphingobacteriia bacterium 28-36-52	5
species	Vibrio phage phiVa1	10
species	Cupriavidus alkaliphilus	4
species	Fertoebacter nigrum	6
species	Duganella ginsengisoli	6
species	Anabaena catenula	4
species	Phenylobacterium sp. Root700	9
species	Nitrosomonadales bacterium Swamp67	5
species	Burkholderia pseudomultivorans	8
species	Deinococcus-Thermus bacterium	5
species	Caulobacter sp. Root655	3
species	Leptothrix sp. (in: Bacteria)	5
species	Agrobacterium tumefaciens	4
species	Gemmatimonas sp. TET16	8
species	Roseomonas sp. CQN31	8
species	Burkholderia ambifaria	9
species	Azospirillum brasilense	12
species	Cytophagales bacterium	10
species	Roseomonas sp. JC162	7
species	Tabrizicola sp.	5
species	Breznakibacter xylanolyticus	3
species	Hyphomonadaceae bacterium	5
species	Curvibacter sp. AEP1-3	7
species	Flavobacterium sp.	8
species	Rhodospirillales bacterium 70-18	10
species	Hydrogenophilus thermoluteolus	9
species	Acidobacteriia bacterium	7
species	Fulvivirga imtechensis	3
species	Sphingomonas sp. HMWF008	8
species	Prosthecomicrobium hirschii	7
species	Parvibium lacunae	9
species	Cupriavidus metallidurans	8
species	Bosea sp. RAC05	6
species	Rhodovarius lipocyclicus	5
species	Alphaproteobacteria bacterium PA4	3
species	Azospirillum ramasamyi	6
species	Rhodoferax sp.	9
species	Gemmatimonadaceae bacterium	8
species	Gemmatimonas aurantiaca	6
species	Belnapia rosea	7
species	Roseococcus suduntuyensis	6
species	Caulobacter sp. Root1472	8
species	Thauera sp. K11	6
species	Roseomonas sp. BU-1	7
species	Phenylobacterium sp. SCN 70-31	6
species	Chryseotalea sanaruensis	5
species	Methylocystaceae bacterium	7
species	Lacunisphaera limnophila	5
species	Sediminibacterium sp. Gen4	6
species	Cupriavidus pauculus	7
species	Methylococcales bacterium	8
species	Lutibacter sp. SG786	5
species	Gemmatimonadetes bacterium	6
species	Bradyrhizobium sp. DFCI-1	6
species	Roseomonas sp. AR75	8
species	Pseudanabaena sp. FACHB-723	6
species	Sphingomonas glacialis	7
species	Ideonella sakaiensis	7
species	Cytophagia bacterium	6
species	Devosia sp. 17-2-E-8	5
species	Rhodospirillales bacterium	6
species	Azoarcus communis	6
species	Sphingomonas hengshuiensis	4
species	Caulobacteraceae bacterium	3
species	Tabrizicola sp. TH137	6
species	Synechococcus sp. PCC 7502	5
species	Proteobacteria bacterium ST_bin11	4
species	Burkholderiales bacterium RIFCSPHIGHO2_12_FULL_69_20	2
species	Geomonas soli	2
species	bacterium 336/3	5
species	Novosphingobium naphthalenivorans	4
species	Deinococcales bacterium	6
species	Betaproteobacteria bacterium RIFCSPLOWO2_12_FULL_62_58	7
species	Haematospirillum jordaniae	3
species	Planctomycetaceae bacterium	6
species	Flavihumibacter sp. ZG627	3
species	Hymenobacter sp. BT664	4
species	Chryseobacterium sp.	1
species	Chamaesiphon minutus	3
species	Bacteroidetes bacterium UKL13-3	5
species	Limnothrix sp. PR1529	6
species	Candidatus Phycosocius bacilliformis	7
species	Plasmodium ovale	4
species	Sorangium cellulosum	3
species	Paracraurococcus ruber	5
species	Comamonadaceae bacterium	5
species	Sphingomonas sp. 32-66-10	5
species	Synechococcus sp. PCC 6312	5
species	Magnetococcales bacterium	5
species	Pseudanabaena sp. PCC 6802	7
species	Diversispora epigaea	2
species	Flavobacteriales bacterium	3
species	Sandarakinorhabdus cyanobacteriorum	6
species	Emcibacter congregatus	3
species	Klosneuvirus KNV1	2
species	Sediminibacterium roseum	4
species	Rickettsiaceae bacterium	3
species	Flavobacterium aurantiibacter	6
species	Thiohalocapsa sp. ML1	5
species	Mariniradius saccharolyticus	5
species	Rubrobacter sp. SCSIO 52909	5
species	Burkholderia thailandensis	5
species	Paludibaculum fermentans	5
species	Proteobacteria bacterium ST_bin15	4
species	Ferrovum myxofaciens	4
species	Ideonella sp.	6
species	Roseomonas alkaliterrae	5
species	Parastagonospora nodorum	2
species	Methyloversatilis universalis	2
species	Nitrospirae bacterium	5
species	Pithovirus LCPAC302	4
species	Calothrix parasitica	6
species	Candidatus Falkowbacteria bacterium	3
species	Propionivibrio dicarboxylicus	3
species	Nostoc sp. FACHB-145	2
species	Rhodanobacter sp. K2T2	2
species	Trichocoleus sp. FACHB-832	5
species	Roseomonas sp. KE2513	2
species	Spirochaetes bacterium RIFOXYC1_FULL_54_7	5
species	Roseococcus sp. NIBR12	4
species	Sphingobacteriia bacterium	4
species	Pseudanabaena sp. UWO310	5
species	Phycisphaerales bacterium	4
species	Caulobacter sp. SLTY	4
species	Brevundimonas aurantiaca	4
species	Caulobacter mirabilis	3
species	Ktedonobacterales bacterium ID150040	1
species	Bryobacter aggregatus	4
species	Aquabacterium sp.	4
species	Acanthamoeba castellanii	3
species	Thauera sp. D20	3
species	Bodo saltans virus	1
species	Burkholderiaceae bacterium PBA	3
species	Sphingobium ummariense	2
species	Oncorhynchus nerka	3
species	Hyphomicrobiaceae bacterium	3
species	Ideonella sp. A 288	4
species	Pelomonas sp. Root1444	3
species	Cupriavidus sp. BIS7	4
species	uncultured bacterium	4
species	Pithovirus LCPAC103	2
species	Sphaerospermopsis reniformis	5
species	Burkholderiales bacterium RIFCSPLOWO2_02_FULL_57_36	2
species	Cupriavidus taiwanensis	4
species	Betaproteobacteria bacterium RIFCSPLOWO2_02_FULL_67_26	3
species	Roseomonas rhizosphaerae	3
species	Candidatus Saccharibacteria bacterium	2
species	Armatimonadetes bacterium	4
species	Chromatiales bacterium	3
species	Betaproteobacteria bacterium RIFCSPLOWO2_12_FULL_62_13	3
species	Parachlamydia acanthamoebae	3
species	archaeon	1
species	Flavobacterium filum	3
species	uncultured Acetobacteraceae bacterium	4
species	Brevundimonas subvibrioides	3
species	Dolichospermum circinale	3
species	Cupriavidus sp. 2SB	3
species	Bradyrhizobium sp. S69	3
species	Sphingomonas sp. PAMC 26617	3
species	Pseudanabaena sp. FACHB-1998	3
species	Pithovirus sibericum	2
species	Roseomonas gilardii	3
species	Microcystis sp. LEGE 08355	3
species	Flavobacterium aquaticum	1
species	Burkholderiales bacterium PBB6	4
species	Cimex lectularius	1
species	Tamlana carrageenivorans	2
species	Sphingobacteriaceae bacterium	4
species	Nitrosomonas sp.	3
species	Zetaproteobacteria bacterium	4
species	Roseomonas oryzicola	3
species	beta proteobacterium AAP51	1
species	Rhodobacter sp. HX-7-19	3
species	Phreatobacter sp. NMCR1094	3
species	Bacteroidetes bacterium OLB12	2
species	Streptococcus pneumoniae	2
species	Dechlorosoma suillum	2
species	Chitinophagales bacterium	2
species	Spirochaetales bacterium	2
species	Mesorhizobium sp.	3
species	Rhodopirellula pilleata	2
species	Nostoc spongiaeforme	3
species	Alphaproteobacteria bacterium PA2	3
species	Lupinus albus	4
species	Acidovorax valerianellae	3
species	Gonium pectorale	3
species	Roseococcus sp. SYP-B2431	3
species	Rhodospirillaceae bacterium	3
species	Pedobacter yonginense	2
species	Rhodoferax sp. OTU1	3
species	Kofleriaceae bacterium	2
species	Gemmatimonas sp.	2
species	Bdellovibrio sp. CG10_big_fil_rev_8_21_14_0_10_47_8	3
species	Ideonella sp. KYPY4	3
species	Sphingobacteriales bacterium 48-107	3
species	Emiliania huxleyi	2
species	Nymphaea colorata	3
species	Fulvivirga sp. M361	2
species	Aureimonas sp. AU12	3
species	Thiobacillus denitrificans	2
species	Anabaena sp. WA113	3
species	Phycisphaerae bacterium	3
species	Methylobacterium aquaticum	2
species	Polyangiaceae bacterium	3
species	Sphingomonas formosensis	3
species	Methylorubrum extorquens	3
species	Sphingomonas sp. S2M10	2
species	Prolixibacteraceae bacterium	2
species	Chitinophagaceae bacterium BSSC1	3
species	Mimiviridae sp. ChoanoV1	2
species	Crenalkalicoccus roseus	2
species	Rubrivivax albus	2
species	Pseudogymnoascus sp. 05NY08	1
species	Pelomonas puraquae	3
species	Bosea sp. F3-2	1
species	Tabrizicola piscis	2
species	Methylobacterium sp. CCH5-D2	2
species	Sphingomonas sp. 28-63-12	3
species	Roseomonas sp. 18066	1
species	Betaproteobacteria bacterium RIFCSPLOWO2_12_FULL_65_14	3
species	Limnohabitans planktonicus	1
species	Candidatus Nephrothrix sp. EaCA	2
species	Roseomonas lacus	3
species	Sphingomonas panacis	2
species	Inhella sp. 4Y17	2
species	Enhydrobacter aerosaccus	2
species	Polaromonas sp.	1
species	Phenylobacterium zucineum	2
species	Proteobacteria bacterium SG_bin8	2
species	[Polyangium] brachysporum	2
species	Cecembia lonarensis	2
species	Parapusillimonas granuli	1
species	Alphaproteobacteria bacterium ADurb.Bin100	3
species	Burkholderiales bacterium 70-64	2
species	Sphingobium sp.	2
species	Methylobacterium sp. 17Sr1-43	2
species	Burkholderia gladioli	2
species	Rhodoferax sediminis	2
species	Bosea thiooxidans	2
species	Curvibacter virus P26059B	2
species	Komagataeibacter xylinus	2
species	Rhodoblastus acidophilus	2
species	Microcystis sp. M_QC_C_20170808_M2Col	2
species	Caballeronia concitans	1
species	uncultured bacterium CBNPD1 BAC clone 67	2
species	Pelomonas saccharophila	2
species	Flavobacteriaceae bacterium R38	1
species	Merismopedia glauca	2
species	Brevundimonas naejangsanensis	2
species	Bradyrhizobiaceae sp. OAS957	1
species	Rhodobacter sp. ETT8	2
species	Cupriavidus sp. D384	2
species	Cyanobium sp.	1
species	Verrucomicrobiae bacterium	1
species	Iodobacter sp. H11R3	2
species	Calothrix sp. FACHB-1219	1
species	Sphingomonas leidyi	2
species	Candidatus Solibacter usitatus	2
species	Myxococcaceae bacterium	2
species	Limnohabitans sp. Jir72	2
species	Marivirga sericea	2
species	Flavisolibacter tropicus	2
species	Cylindrospermopsis raciborskii	2
species	Ideonella sp. B508-1	1
species	Nitrospirillum amazonense	2
species	Quisquiliibacterium transsilvanicum	2
species	Sphingomonas sp. PAMC 26605	2
species	Hydrogenophaga sp. BPS33	2
species	Erythromicrobium ramosum	2
species	Candidatus Propionivibrio aalborgensis	2
species	Elioraea tepidiphila	2
species	Betaproteobacteria bacterium RIFCSPLOWO2_02_FULL_66_14	2
species	Roseomonas nepalensis	2
species	Nostoc sp. 2RC	2
species	Hyphomonadaceae bacterium UKL13-1	2
species	Brevundimonas sp. AAP58	2
species	Tardiphaga robiniae	2
species	Bradyrhizobium sp. USDA 3458	1
species	Flavobacterium omnivorum	2
species	Pseudaminobacter sp.	2
species	Deltaproteobacteria bacterium CG1_02_45_11	1
species	Sediminibacterium magnilacihabitans	1
species	Coleofasciculus sp. FACHB-SPT9	1
species	Bradyrhizobium sp. BTAi1	2
species	Devosia enhydra	2
species	Siccirubricoccus sp. 1-3	2
species	Pleomorphomonas koreensis	2
species	Oxytricha trifallax	1
species	Bosea sp. FBZP-16	2
species	Paucibacter toxinivorans	2
species	Cytophagaceae bacterium BCCC1	2
species	Flavobacterium aciduliphilum	1
species	Talpa occidentalis	1
species	Saprospirales bacterium	2
species	Curvibacter putative symbiont of Hydra magnipapillata	2
species	Candidatus Dojkabacteria bacterium	2
species	Candidatus Sulfopaludibacter sp. SbA4	1
species	Candidatus Rokubacteria bacterium	2
species	Hyalangium minutum	2
species	Sphingomonas pokkalii	2
species	Pedobacter psychrophilus	2
species	Fermentimonas caenicola	1
species	Spirochaetia bacterium	2
species	Candidatus Terasakiella magnetica	1
species	Coccomyxa subellipsoidea	1
species	Sediminibacterium ginsengisoli	2
species	Starkeya sp. ORNL1	1
species	Opitutae bacterium Tous-C8FEB	2
species	Alkalinema sp. CACIAM 70d	2
species	Roseomonas deserti	2
species	Bosea sp. AK1	2
species	Parachlamydia sp. C2	2
species	Candidatus Aminicenantes bacterium	2
species	Flavobacterium sp. J27	2
species	Rheinheimera sp. YQF-1	2
species	Candidatus Hydrogenedentes bacterium	1
species	Rhodoferax sp. TH121	2
species	Myxococcus virescens	1
species	Corallococcus sp. CA041A	1
species	Citromicrobium sp.	2
species	Lentisphaerae bacterium	1
species	Leptolyngbya ohadii	1
species	Tupanvirus soda lake	1
species	Anabaena lutea	2
species	Sphingopyxis lindanitolerans	2
species	Bacteroidetes bacterium B1(2017)	2
species	Achromobacter xylosoxidans	2
species	Chlorogonium capillatum	1
species	Rhodobacteraceae bacterium HLUCCA08	2
species	Thauera aminoaromatica	2
species	Rhodocyclales bacterium	2
species	Pedobacter sp.	2
species	Gemmatimonadales bacterium	2
species	Phormidium ambiguum	2
species	Paramecium tetraurelia	2
species	Rhizobium sp. PP-CC-2G-626	1
species	filamentous cyanobacterium CCP3	1
species	Sediminibacterium goheungense	1
species	Methylobacter luteus	1
species	Sphingobium faniae	2
species	Siccirubricoccus deserti	2
species	Comamonadaceae bacterium CG12_big_fil_rev_8_21_14_0_65_59_15	2
species	Candidatus Methylospira mobilis	2
species	Candidatus Parcubacteria bacterium	1
species	Gluconobacter oxydans	2
species	Polaromonas sp. CF318	2
species	Tistlia consotensis	1
species	Streptomyces purpurogeneiscleroticus	1
species	Myxacorys almedinensis	2
species	Methylogaea oryzae	1
species	Bosea vaviloviae	1
species	Chlorella sorokiniana	1
species	Pseudenhygromyxa sp. WMMC2535	1
species	Azospirillum halopraeferens	1
species	Azoarcus sp. TTM-91	1
species	Jannaschia formosa	1
species	Bacteroidetes bacterium GWF2_41_31	1
species	Achromobacter sp. K91	1
species	Rubrobacter sp.	1
species	Acidobacteria bacterium RIFCSPLOWO2_02_FULL_61_28	1
species	Synechocystis sp. FACHB-383	1
species	Lawsonella clevelandensis	1
species	Candidatus Cloacimonetes bacterium	1
species	Alcaligenes faecalis	1
species	Bradyrhizobium sp. LMG 8443	1
species	Salinarimonadaceae bacterium HL-109	1
species	Volvox carteri	1
species	Niastella vici	1
species	Hyperionvirus sp.	1
species	Rhodospirillales bacterium 12-71-4	1
species	Planctomycetia bacterium	1
species	Sinimarinibacterium flocculans	1
species	Nitrosomonadales bacterium	1
species	Chelatococcus asaccharovorans	1
species	Haliscomenobacter hydrossis	1
species	Denitratisoma oestradiolicum	1
species	Noviherbaspirillum malthae	1
species	Nitrosospira sp. Nsp2	1
species	Paraburkholderia unamae	1
species	Chitinophaga oryziterrae	1
species	Ruegeria sp. PrR005	1
species	Cupriavidus sp. IDO	1
species	Solimicrobium silvestre	1
species	Phenylobacterium soli	1
species	Methylobacterium sp. Leaf121	1
species	Tardiphaga sp.	1
species	Nitrosospira sp.	1
species	Pelomonas sp. BT06	1
species	Actibacterium mucosum	1
species	Rhodophyticola porphyridii	1
species	Bosea sp. OAE506	1
species	Erpetoichthys calabaricus	1
species	Roseateles aquatilis	1
species	Marivivens sp.	1
species	Rubrobacter sp. SCSIO 52915	1
species	Pelomonas sp. HMWF004	1
species	Roseicella frigidaeris	1
species	Acidisphaera sp. S103	1
species	Burkholderiales bacterium 8X	1
species	Latimeria chalumnae	1
species	Pseudanabaena sp. 'Roaring Creek'	1
species	Verrucomicrobiales bacterium	1
species	Burkholderia multivorans	1
species	Aquincola tertiaricarbonis	1
species	Acidimicrobiaceae bacterium	1
species	Methylophilus sp. QUAN	1
species	Thiomonas sp. X19	1
species	Leptolyngbya sp. FACHB-1624	1
species	Romeria gracilis	1
species	Corynebacterium kroppenstedtii	1
species	Myxococcus fulvus	1
species	alpha proteobacterium AAP81b	1
species	Deltaproteobacteria bacterium CG2_30_66_27	1
species	Pandoravirus neocaledonia	1
species	Planctomycetes bacterium ETA_A1	1
species	Novosphingobium sp. B3058 49	1
species	Euryarchaeota archaeon	1
species	Pseudorhodoferax soli	1
species	Pelagibacterium montanilacus	1
species	Bradyrhizobium sp.	1
species	Curvibacter delicatus	1
species	Methylobacterium sp. DB1607	1
species	Sym plasmid	1
species	Rhodoferax sp. TS-BS-61-7	1
species	Sulfitobacter sp. DFL-14	1
species	Methylophilus sp. TWE2	1
species	Sphingomonadales bacterium	1
species	Ancylobacter pratisalsi	1
species	Gemmobacter sp. HYN0069	1
species	Microvirga calopogonii	1
species	Limnohabitans sp. 63ED37-2	1
species	Caulobacter sp.	1
species	Rhodospirillaceae bacterium B3	1
species	Frigidibacter albus	1
species	Phenylobacterium immobile	1
species	Pseudorhodobacter sp. PARRP1	1
species	Candidatus Dependentiae bacterium	1
species	Rubrobacter taiwanensis	1
species	Sphingopyxis sp.	1
species	Jacksonvillea sp. ISTCYN1	1
species	Hydrotalea sandarakina	1
species	Chryseobacterium vaccae	1
species	Bacteriophage sp.	1
species	Paraferrimonas haliotis	1
species	Pseudogymnoascus sp. VKM F-4518 (FW-2643)	1
species	Noviherbaspirillum humi	1
species	Tanacetum cinerariifolium	1
species	Ephemeroptericola cinctiostellae	1
species	Corallococcus exiguus	1
species	Aestuariibacter salexigens	1
species	Devosia insulae	1
species	Ferruginibacter sp.	1
species	Bradyrhizobium macuxiense	1
species	Flavobacterium sp. BFFFF2	1
species	Roseofilum reptotaenium	1
species	Bradyrhizobium sp. CCBAU 53340	1
species	Elioraea thermophila	1
species	Thioalkalivibrio thiocyanodenitrificans	1
species	Candidatus Competibacteraceae bacterium	1
species	Chakrabartia godavariana	1
species	Halocella sp. SP3-1	1
species	Pararcticibacter tournemirensis	1
species	Nitrosomonas sp. Nm33	1
species	Microcystis sp. M_QC_C_20170808_M3Col	1
species	Microbacterium sp.	1
species	Asticcacaulis excentricus	1
species	Sphingopyxis sp. 113P3	1
species	Rhizobiales bacterium 65-79	1
species	Caulobacterales bacterium RIFCSPHIGHO2_01_FULL_70_19	1
species	Nostoc sp. BAE	1
species	Xinfangfangia humi	1
species	Candidatus Liberibacter asiaticus	1
species	Corallococcus terminator	1
species	Pedobacter heparinus	1
species	Methylotenera sp. L2L1	1
species	Bacteriodetes bacterium	1
species	Aeromonas caviae	1
species	Cupriavidus sp. WS	1
species	Rhodobacter sp. CCP-1	1
species	Adhaeribacter pallidiroseus	1
species	Rubrobacter radiotolerans	1
species	Bacteroidales bacterium	1
species	Mycobacterium sp. IS-1496	1
species	Lentimicrobium sp.	1
species	Hypericibacter adhaerens	1
species	Symploca sp. SIO2G7	1
species	Planctomycetales bacterium 12-60-4	1
species	Dyella nitratireducens	1
species	Chitinimonas arctica	1
species	Bradyrhizobium guangdongense	1
species	Jannaschia sp. EhC01	1
species	Pseudogymnoascus sp. VKM F-4513 (FW-928)	1
species	Haliangium ochraceum	1
species	Derxia lacustris	1
species	Spiribacter salinus	1
species	Burkholderiales bacterium JOSHI_001	1
species	Verrucomicrobiaceae bacterium	1
species	Methylorubrum rhodinum	1
species	Rubrivivax sp. SCN 71-131	1
species	Brevundimonas sp. LM2	1
species	Chitinophaga sp. CF118	1
species	Aliiroseovarius sp.	1
species	Pseudomonas sp.	1
species	Ralstonia sp.	1
species	Bosea sp. TND4EK4	1
species	Shewanella phage S0112	1
species	Chthonobacter albigriseus	1
species	Methylorubrum populi	1
species	Paracoccus sediminilitoris	1
species	Opitutaceae bacterium	1
species	Penicillium sp. str. #12	1
species	Theropithecus gelada	1
species	Flavobacterium psychrophilum	1
species	Trichormus variabilis	1
species	Sinirhodobacter ferrireducens	1
species	Leptolyngbya sp. PCC 6406	1
species	Rhodobacter sp. CACIA14H1	1
species	Flavobacterium gilvum	1
species	Algicoccus marinus	1
species	Tabrizicola sp. DJC	1
species	Azospira sp. I13	1
species	Variovorax sp. BK460	1
species	Sporocytophaga myxococcoides	1
species	Didymella exigua	1
species	Bradyrhizobium diazoefficiens	1
species	Kinneretia sp. DAIF2	1
species	Bdellovibrionales bacterium	1
species	Pseudorhodobacter antarcticus	1
species	Siphoviridae sp. ctdEk19	1
species	Dunaliella viridis	1
species	Xanthobacteraceae bacterium	1
species	Candidatus Kentron sp. UNK	1
species	Sphingomonas pituitosa	1
species	Caulobacterales bacterium 32-67-6	1
species	Pseudooceanicola lipolyticus	1
species	Polymorphum gilvum	1
species	Nannocystis exedens	1
species	Caulobacter sp. B11	1
species	Microvirga ossetica	1
species	Rhodobacter capsulatus	1
species	Methylobacterium radiotolerans	1
species	Pseudorhodobacter sp.	1
species	Verrucomicrobia subdivision 3 bacterium	1
species	Elioraea rosea	1
species	Methylotenera sp.	1
species	Puteibacter caeruleilacunae	1
species	Sphingobacteriia bacterium 24-36-13	1
species	Blastomonas sp. RAC04	1
species	Asticcacaulis benevestitus	1
species	Telmatospirillum siberiense	1
species	Allochromatium warmingii	1
species	Rickettsiales bacterium	1
species	Gemmatirosa kalamazoonesis	1
species	Marivirga lumbricoides	1
species	Acidovorax sp. JS42	1
species	Deinococcus misasensis	1
species	Nostoc linckia	1
species	Limnohabitans sp.	1
species	Thauera sp. CAU 1555	1
species	Magnetospirillum gryphiswaldense	1
species	Burkholderiales bacterium PBB4	1
species	Gammaproteobacteria bacterium SG8_15	1
species	Aquabacterium tepidiphilum	1
species	Phenylobacterium sp. RIFCSPHIGHO2_01_FULL_70_10	1
species	Candidatus Poribacteria bacterium	1
species	Candidatus Methyloumidiphilus alinensis	1
species	Algoriphagus sanaruensis	1
species	Candidatus Eisenbacteria bacterium	1
species	Stella sp. ATCC 35155	1
species	Pusillimonas sp. 7-48	1
species	Diaphorobacter sp. HDW4B	1
species	Sphingomonas jinjuensis	1
species	Acidovorax sp. 62	1
species	Sphingomonas sp. NFR15	1
species	Piscinibacter sp. SJAQ100	1
species	Tepidiphilus thermophilus	1
species	Rhodopseudomonas sp. BR0G17	1
species	Salinarimonas ramus	1
species	Caulobacter vibrioides	1
species	Chryseolinea serpens	1
species	Sphingobium sp. RAC03	1
species	Erythrobacter sp.	1
species	Dolichospermum sp. FACHB-1091	1
species	Limnohabitans sp. 2KL-3	1
species	Rhodomicrobium sp.	1
species	Oscillatoria sp. FACHB-1407	1
species	Methylophilaceae bacterium	1
species	Anaerolineales bacterium	1
species	Nostoc flagelliforme	1
species	Sphingopyxis sp. EG6	1
species	Bacteroidetes bacterium GWA2_40_14	1
species	Coleofasciculaceae cyanobacterium SM2_1_6	1
species	Tepidicella xavieri	1
species	Phytophthora fragariae	1
species	Methylibium sp.	1
species	Chlorobium chlorochromatii	1
species	Leptospirillum ferriphilum	1
species	Massilia guangdongensis	1
species	Zoogloeaceae bacterium	1
species	Sulfuriferula nivalis	1
species	Rhodovarius sp. CCP-6	1
species	Brevundimonas sp.	1
species	Rhizobium anhuiense	1
species	Staphylococcus aureus	1
species	Granulibacter bethesdensis	1
species	beta proteobacterium AAP99	1
species	Oceanicaulis sp. HL-87	1
species	Pelomonas sp. KK5	1
species	filamentous cyanobacterium CCP2	1
species	Pandoravirus dulcis	1
species	Chthoniobacter sp. 12-60-6	1
species	Methylocystis sp. ATCC 49242	1
species	Flavihumibacter petaseus	1
species	Solibacteraceae bacterium	1
species	Acidovorax cattleyae	1
species	Rhodocytophaga rosea	1
species	Flavobacterium laiguense	1
species	Ohtaekwangia koreensis	1
species	Halomonas urumqiensis	1
species	Sediminibacterium sp. WSJ-3	1
species	Lacibacter luteus	1
species	Scenedesmus sp. PABB004	1
species	Hydrogenophilales bacterium CG_4_10_14_3_um_filter_63_21	1
species	Actinomycetales bacterium mxb001	1
species	Nitrosopumilus sp.	1
species	Blastochloris viridis	1
species	Verrucomicrobia bacterium ADurb.Bin122	1
species	Burkholderiales bacterium 28-67-8	1
species	Ignavibacteriales bacterium	1
species	Sandaracinus sp.	1
species	Aquamicrobium aerolatum	1
species	Flavobacterium branchiophilum	1
species	Cytophagaceae bacterium	1
species	Lacibacter cauensis	1
species	Alphaproteobacteria bacterium HGW-Alphaproteobacteria-18	1
species	Mesorhizobium qingshengii	1
species	Pestalotiopsis fici	1
species	Acidiphilium sp. JA12-A1	1
species	Rhinopithecus roxellana	1
species	Bosea sp. 32-68-6	1
species	Methylobacterium sp. BTF04	1
species	Candidatus Omnitrophica bacterium	1
species	Hordeum vulgare	1
species	Candidatus Nitrospira inopinata	1
species	Candidatus Brocadiae bacterium	1
species	Tabrizicola aquatica	1
species	Phreatobacter oligotrophus	1
species	Elusimicrobia bacterium	1
species	Algoriphagus antarcticus	1
species	Sediminibacterium sp. FEMGT703S	1
species	Phyllobacterium leguminum	1
species	Nitrospirales bacterium	1
species	Thiomicrospira microaerophila	1
species	Comamonas kerstersii	1
species	Ponticaulis sp.	1
species	Snowella sp.	1
species	Halomicronema hongdechloris	1
species	Criblamydia sequanensis	1
species	Rhodoferax ferrireducens	1
species	Micavibrio aeruginosavorus	1
species	bacterium B17	1
species	Stentor coeruleus	1
species	Cupriavidus sp. P-10	1
species	Oxalobacteraceae bacterium	1
species	Caulobacterales bacterium 68-7	1
species	Betaproteobacteria bacterium RIFCSPLOWO2_12_FULL_67_28	1
species	uncultured virus	1
species	Nitrosococcus oceani	1
species	Bradyrhizobium sp. OAE829	1
species	Auxenochlorella protothecoides	1
species	Puia dinghuensis	1
species	Blastocatellia bacterium	1
species	Roseicyclus mahoneyensis	1
species	Microvirga sp. 17 mud 1-3	1
species	Achromobacter ruhlandii	1
species	Pandoravirus macleodensis	1
species	Minwuia thermotolerans	1
species	Brevundimonas sp. G8	1
species	Bosea sp.	1
species	Chryseobacterium sp. OV259	1
species	Hugenholtzia roseola	1
